# Supplementary material for: Metaproteomic analysis decodes trophic interactions of microorganisms in the dark ocean
Source: Nat Commun. 2024 Jul 30;15:6411. doi: 10.1038/s41467-024-50867-z (PMC11289388; doi:10.1038/s41467-024-50867-z)
Supplement: Supplementary file 3 — Supplementary Data 1–12 [file 41467_2024_50867_MOESM3_ESM.zip]

Archive with 13 entries (13 files):
- Caption of supplementary data.pdf
- Supplementary Data 1.xlsx
- Supplementary Data 10.xlsx
- Supplementary Data 11.xlsx
- Supplementary Data 12.txt
- Supplementary Data 2.xlsx
- Supplementary Data 3.xlsx
- Supplementary Data 4.xlsx
- Supplementary Data 5.csv
- Supplementary Data 6.csv
- Supplementary Data 7.csv
- Supplementary Data 8.xlsx
- Supplementary Data 9.csv
