# Supplementary material for: Metaproteomic analysis decodes trophic interactions of microorganisms in the dark ocean
Source: Nat Commun. 2024 Jul 30;15:6411. doi: 10.1038/s41467-024-50867-z (PMC11289388; doi:10.1038/s41467-024-50867-z)
Supplement: Supplementary file 3 — Supplementary Data 1–12 [file 41467_2024_50867_MOESM3_ESM.zip › Supplementary Data 1.xlsx]

## Sheet: Sampling station
station	Lat	Lon	depth	layer	type	region	cruise	[>0.8um]	[0.2-0.8um]	[<0.2um]	cell-size
ST7-2000m	45	-126	2000	Bathy	Metaproteome	NPO	Gel	x	x	x
ST10-200m	45	-129	200	Meso	Metaproteome	NPO	Gel	x	x
ST15-600m	45	-134	600	Meso	Metaproteome	NPO	Gel	x	x
ST16-1000m	45	-135	1000	Bathy	Metaproteome	NPO	Gel	x	x
ST17-1500m	45	-136	1500	Bathy	Metaproteome	NPO	Gel	x	x	x
ST13-75m	45	-137	75	Epi	Metaproteome	NPO	Gel	x	x	x
A1	23.55	-48.08	2000	Bathy	Metaproteome	ALT	Meteor	x	x	x
A3	15.89	-68.91	2000	Bathy	Metaproteome	ALT	Meteor	x	x	x	x
A5	10.34	-36.96	2000	Bathy	Metaproteome	ALT	Meteor	x	x	x
	10.34	-36.96	450	Meso		ALT	Meteor				x
	10.34	-36.96	3000	Bathy		ALT	Meteor				x
	10.34	-36.96	4000	Bathy		ALT	Meteor				x
M3-1500m	-50.6835	68.0621	1500	Bathy	Metaproteome	SO	Mobydick	x	x	x	x
M2-400m	-50.616	72.0011	400	Meso	Metaproteome	SO	Mobydick	x	x	x	x
M2-450m	-50.616	72.0011	450	Meso	Metaproteome	SO	Mobydick	x	x	x
M4-3500m	-52.6003	67.1997	3500	Bathy	Metaproteome	SO	Mobydick	x	x	x
M4-4000m	-52.6003	67.1997	4000	Bathy	Metaproteome	SO	Mobydick	x	x	x
BR	-17.48	-149.83	5	Epi	Metaproteome	SPO	Moorea	x	x	x
CH	-17.48	-148.84	5	Epi	Metaproteome	SPO	Moorea	x	x	x
OO	-17.46	-149.84	5	Epi	Metaproteome	SPO	Moorea	x	x	x
ST6-100m	0	180	100	Epi	Metaproteome	WPO	Sonne	x	x	x
ST6-400m	0	180	400	Meso	Metaproteome	WPO	Sonne	x	x	x
ST16-500m	50	179.55	500	Meso	Metaproteome	WPO	Sonne		x	x
ST14-2000m	45	178.75	2000	Bathy	Metaproteome	WPO	Sonne		x	x
ST4-2000m	-10.33	-176.48	2000	Bathy	Metaproteome	WPO	Sonne		x	x
	43.77	-6.17	750	Meso		ATL	RadCan2018				x
	43	-14.04	3500	Bathy		ATL	RadProf2018				x
	23.79	-23.92	4000	Bathy		ATL	POSEIDON				x

## Sheet: metaproteomics sample code
sample	station	fraction	depth	Lat	Lon
A1_Exo_Bathy	A1	<0.2um	Bathy	23.55	-48.08
A1_FL_Bathy	A1	0.2-0.8um	Bathy	23.55	-48.08
A1_PA_Bathy	A1	>0.8um	Bathy	23.55	-48.08
A3_Exo_Bathy	A3	<0.2um	Bathy	15.89	-68.91
A3_FL_Bathy	A3	0.2-0.8um	Bathy	15.89	-68.91
A3_PA_Bathy	A3	>0.8um	Bathy	15.89	-68.91
A5_Exo_Bathy	A5	<0.2um	Bathy	10.34	-36.96
A5_FL_Bathy	A5	0.2-0.8um	Bathy	10.34	-36.96
A5_PA_Bathy	A5	>0.8um	Bathy	10.34	-36.96
BR_Exo_Epi	BR	<0.2um	Epi	-17.48	-149.83
BR_FL_Epi	BR	0.2-0.8um	Epi	-17.48	-149.83
BR_PA_Epi	BR	>0.8um	Epi	-17.48	-149.83
CH_Exo_Epi	CH	<0.2um	Epi	-17.48	-148.84
CH_FL_Epi	CH	0.2-0.8um	Epi	-17.48	-148.84
CH_PA_Epi	CH	>0.8um	Epi	-17.48	-148.84
M2_400m_Exo_Meso	M2_400m	<0.2um	Meso	-50.616	72.0011
M2_400m_FL_Meso	M2_400m	0.2-0.8um	Meso	-50.616	72.0011
M2_400m_PA_Meso	M2_400m	>0.8um	Meso	-50.616	72.0011
M2_450m_Exo_Meso	M2_450m	<0.2um	Meso	-50.616	72.0011
M2_450m_FL_Meso	M2_450m	0.2-0.8um	Meso	-50.616	72.0011
M2_450m_PA_Meso	M2_450m	>0.8um	Meso	-50.616	72.0011
M3_1500m_Exo_Bathy	M3_1500m	<0.2um	Bathy	-50.6835	68.0621
M3_1500m_FL_Bathy	M3_1500m	0.2-0.8um	Bathy	-50.6835	68.0621
M3_1500m_PA_Bathy	M3_1500m	>0.8um	Bathy	-50.6835	68.0621
M4_3500m_Exo_Bathy	M4_3500m	<0.2um	Bathy	-52.6003	67.1997
M4_3500m_FL_Bathy	M4_3500m	0.2-0.8um	Bathy	-52.6003	67.1997
M4_3500m_PA_Bathy	M4_3500m	>0.8um	Bathy	-52.6003	67.1997
M4_4000m_Exo_Bathy	M4_4000m	<0.2um	Bathy	-52.6003	67.1997
M4_4000m_FL_Bathy	M4_4000m	0.2-0.8um	Bathy	-52.6003	67.1997
M4_4000m_PA_Bathy	M4_4000m	>0.8um	Bathy	-52.6003	67.1997
OO_Exo_Epi	OO	<0.2um	Epi	-17.46	-149.84
OO_FL_Epi	OO	0.2-0.8um	Epi	-17.46	-149.84
OO_PA_Epi	OO	>0.8um	Epi	-17.46	-149.84
ST10_200m_FL_Meso	ST10_200m	0.2-0.8um	Meso	45	-129
ST10_200m_PA_Meso	ST10_200m	>0.8um	Meso	45	-129
ST13_75m_Exo_Epi	ST13_75m	<0.2um	Epi	45	-137
ST13_75m_FL_Epi	ST13_75m	0.2-0.8um	Epi	45	-137
ST13_75m_PA_Epi	ST13_75m	>0.8um	Epi	45	-137
ST14_2000m_Exo_Bathy	ST14_2000m	<0.2um	Bathy	45	178.75
ST14_2000m_FL_Bathy	ST14_2000m	0.2-0.8um	Bathy	45	178.75
ST15_600m_Exo_Meso	ST15_600m	<0.2um	Meso	45	-134
ST15_600m_FL_Meso	ST15_600m	0.2-0.8um	Meso	45	-134
ST15_600m_PA_Meso	ST15_600m	>0.8um	Meso	45	-134
ST16_1000m_FL_Bathy	ST16_1000m	0.2-0.8um	Bathy	45	-135
ST16_1000m_PA_Bathy	ST16_1000m	>0.8um	Bathy	45	-135
ST16_500m_Exo_Meso	ST16_500m	<0.2um	Meso	50	179.55
ST16_500m_FL_Meso	ST16_500m	0.2-0.8um	Meso	50	179.55
ST17_1500m_Exo_Bathy	ST17_1500m	<0.2um	Bathy	45	-136
ST17_1500m_FL_Bathy	ST17_1500m	0.2-0.8um	Bathy	45	-136
ST17_1500m_PA_Bathy	ST17_1500m	>0.8um	Bathy	45	-136
ST4_2000m_Exo_Bathy	ST4_2000m	<0.2um	Bathy	-10.33	-176.48
ST4_2000m_FL_Bathy	ST4_2000m	0.2-0.8um	Bathy	-10.33	-176.48
ST6_100m_Exo_Epi	ST6_100m	<0.2um	Epi	0	180
ST6_100m_FL_Epi	ST6_100m	0.2-0.8um	Epi	0	180
ST6_100m_PA_Epi	ST6_100m	>0.8um	Epi	0	180
ST6_400m_Exo_Meso	ST6_400m	<0.2um	Meso	0	180
ST6_400m_FL_Meso	ST6_400m	0.2-0.8um	Meso	0	180
ST6_400m_PA_Meso	ST6_400m	>0.8um	Meso	0	180
ST7_2000m_Exo_Bathy	ST7_2000m	<0.2um	Bathy	45	-126
ST7_2000m_FL_Bathy	ST7_2000m	0.2-0.8um	Bathy	45	-126
ST7_2000m_PA_Bathy	ST7_2000m	>0.8um	Bathy	45	-126
