# Supplementary material for: Metaproteomic analysis decodes trophic interactions of microorganisms in the dark ocean
Source: Nat Commun. 2024 Jul 30;15:6411. doi: 10.1038/s41467-024-50867-z (PMC11289388; doi:10.1038/s41467-024-50867-z)
Supplement: Supplementary file 3 — Supplementary Data 1–12 [file 41467_2024_50867_MOESM3_ESM.zip › Supplementary Data 11.xlsx]

## Sheet: Sheet1
pred.trim=predict(rf.trim, test.trim)
confusionMatrix(pred.trim, test.trim$fraction)
# Confusion Matrix and Statistics
# Reference
# Prediction Exo FL PA
# Exo 5 0 0
# FL 0 8 0
# PA 0 0 7
#
# Overall Statistics
#
# Accuracy : 1
# 95% CI : (0.8316, 1)
# No Information Rate : 0.4
# P-Value [Acc > NIR] : 1.1e-08
#
# Kappa : 1
#
# Mcnemar's Test P-Value : NA
#
# Statistics by Class:
#
# Class: Exo Class: FL Class: PA
# Sensitivity 1.00 1.0 1.00
# Specificity 1.00 1.0 1.00
# Pos Pred Value 1.00 1.0 1.00
# Neg Pred Value 1.00 1.0 1.00
# Prevalence 0.25 0.4 0.35
# Detection Rate 0.25 0.4 0.35
# Detection Prevalence 0.25 0.4 0.35
# Balanced Accuracy 1.00 1.0 1.00
