# Supplementary material for: Metaproteomic analysis decodes trophic interactions of microorganisms in the dark ocean
Source: Nat Commun. 2024 Jul 30;15:6411. doi: 10.1038/s41467-024-50867-z (PMC11289388; doi:10.1038/s41467-024-50867-z)
Supplement: Supplementary file 3 — Supplementary Data 1–12 [file 41467_2024_50867_MOESM3_ESM.zip › Supplementary Data 12.txt]

Tree Rule
1   left daughter right daughter split var split point status prediction
1 1             2              3    K16089  0.01477934      1       <NA>
1 2             4              5    K03704  0.04622628      1       <NA>
1 3             0              0      <NA>  0.00000000     -1        Exo
1 4             0              0      <NA>  0.00000000     -1         PA
1 5             0              0      <NA>  0.00000000     -1         FL
10   left daughter right daughter split var  split point status prediction
10 1             2              3    K15551 0.0743630428      1       <NA>
10 2             4              5    K13292 0.0001093857      1       <NA>
10 3             0              0      <NA> 0.0000000000     -1         FL
10 4             0              0      <NA> 0.0000000000     -1         PA
10 5             6              7    K13292 0.0022565651      1       <NA>
10 6             0              0      <NA> 0.0000000000     -1         FL
10 7             0              0      <NA> 0.0000000000     -1        Exo
100   left daughter right daughter split var  split point status prediction
100 1             2              3    K02890 0.0090506434      1       <NA>
100 2             0              0      <NA> 0.0000000000     -1         PA
100 3             4              5    K12757 0.0006953443      1       <NA>
100 4             0              0      <NA> 0.0000000000     -1        Exo
100 5             0              0      <NA> 0.0000000000     -1         FL
1000   left daughter right daughter split var split point status prediction
1000 1             2              3    K00933 0.003588713      1       <NA>
1000 2             0              0      <NA> 0.000000000     -1        Exo
1000 3             4              5    K17321 0.030585846      1       <NA>
1000 4             0              0      <NA> 0.000000000     -1         PA
1000 5             0              0      <NA> 0.000000000     -1         FL
101   left daughter right daughter split var split point status prediction
101 1             2              3    K01952  0.01848180      1       <NA>
101 2             0              0      <NA>  0.00000000     -1         PA
101 3             4              5    K00933  0.06600915      1       <NA>
101 4             0              0      <NA>  0.00000000     -1        Exo
101 5             0              0      <NA>  0.00000000     -1         FL
102   left daughter right daughter split var  split point status prediction
102 1             2              3    K02092 0.0001947518      1       <NA>
102 2             4              5    K03841 0.0029005622      1       <NA>
102 3             6              7    K10700 0.0337321279      1       <NA>
102 4             8              9    K00370 0.0425869146      1       <NA>
102 5             0              0      <NA> 0.0000000000     -1        Exo
102 6             0              0      <NA> 0.0000000000     -1         PA
102 7             0              0      <NA> 0.0000000000     -1         FL
102 8             0              0      <NA> 0.0000000000     -1         PA
102 9             0              0      <NA> 0.0000000000     -1         FL
103   left daughter right daughter split var split point status prediction
103 1             2              3    K01955  0.01834411      1       <NA>
103 2             0              0      <NA>  0.00000000     -1         PA
103 3             4              5    K01601  0.00268340      1       <NA>
103 4             0              0      <NA>  0.00000000     -1        Exo
103 5             0              0      <NA>  0.00000000     -1         FL
104   left daughter right daughter split var split point status prediction
104 1             2              3    K16091 0.004177916      1       <NA>
104 2             0              0      <NA> 0.000000000     -1         PA
104 3             4              5    K02977 0.052409045      1       <NA>
104 4             0              0      <NA> 0.000000000     -1         FL
104 5             0              0      <NA> 0.000000000     -1        Exo
105   left daughter right daughter split var split point status prediction
105 1             2              3    K03638  0.01610875      1       <NA>
105 2             4              5    K10700  0.04273081      1       <NA>
105 3             0              0      <NA>  0.00000000     -1        Exo
105 4             6              7    K02105  0.03395155      1       <NA>
105 5             0              0      <NA>  0.00000000     -1         FL
105 6             0              0      <NA>  0.00000000     -1         PA
105 7             0              0      <NA>  0.00000000     -1        Exo
106   left daughter right daughter split var split point status prediction
106 1             2              3    K12340  0.01680185      1       <NA>
106 2             0              0      <NA>  0.00000000     -1         PA
106 3             4              5    K03782  0.05705791      1       <NA>
106 4             0              0      <NA>  0.00000000     -1        Exo
106 5             6              7    K07375  0.39035845      1       <NA>
106 6             0              0      <NA>  0.00000000     -1        Exo
106 7             0              0      <NA>  0.00000000     -1         FL
107   left daughter right daughter split var  split point status prediction
107 1             2              3    K01601 0.0026833997      1       <NA>
107 2             0              0      <NA> 0.0000000000     -1        Exo
107 3             4              5    K01312 0.0005080403      1       <NA>
107 4             0              0      <NA> 0.0000000000     -1         PA
107 5             0              0      <NA> 0.0000000000     -1         FL
108   left daughter right daughter split var split point status prediction
108 1             2              3    K02899 0.001454284      1       <NA>
108 2             0              0      <NA> 0.000000000     -1         PA
108 3             4              5    K12045 0.048134514      1       <NA>
108 4             0              0      <NA> 0.000000000     -1        Exo
108 5             0              0      <NA> 0.000000000     -1         FL
109   left daughter right daughter split var  split point status prediction
109 1             2              3    K16089 0.0006637051      1       <NA>
109 2             0              0      <NA> 0.0000000000     -1         PA
109 3             4              5    K03520 0.0288742704      1       <NA>
109 4             0              0      <NA> 0.0000000000     -1        Exo
109 5             0              0      <NA> 0.0000000000     -1         FL
11   left daughter right daughter split var split point status prediction
11 1             2              3    K10352 0.018793243      1       <NA>
11 2             0              0      <NA> 0.000000000     -1        Exo
11 3             4              5    K02899 0.007840479      1       <NA>
11 4             0              0      <NA> 0.000000000     -1         PA
11 5             0              0      <NA> 0.000000000     -1         FL
110   left daughter right daughter split var split point status prediction
110 1             2              3    K02035  0.35440730      1       <NA>
110 2             4              5    K02887  0.01364396      1       <NA>
110 3             0              0      <NA>  0.00000000     -1         FL
110 4             0              0      <NA>  0.00000000     -1         PA
110 5             6              7    K03594  0.06726281      1       <NA>
110 6             0              0      <NA>  0.00000000     -1         FL
110 7             0              0      <NA>  0.00000000     -1        Exo
111   left daughter right daughter split var split point status prediction
111 1             2              3    K12046  0.02438887      1       <NA>
111 2             4              5    K11254  0.04974750      1       <NA>
111 3             6              7    K09969  0.40666885      1       <NA>
111 4             0              0      <NA>  0.00000000     -1         PA
111 5             0              0      <NA>  0.00000000     -1        Exo
111 6             0              0      <NA>  0.00000000     -1         PA
111 7             8              9    K11254  0.05735987      1       <NA>
111 8             0              0      <NA>  0.00000000     -1        Exo
111 9             0              0      <NA>  0.00000000     -1         FL
112   left daughter right daughter split var split point status prediction
112 1             2              3    K02890 0.010650176      1       <NA>
112 2             0              0      <NA> 0.000000000     -1         PA
112 3             4              5    K01601 0.004319347      1       <NA>
112 4             0              0      <NA> 0.000000000     -1        Exo
112 5             0              0      <NA> 0.000000000     -1         FL
113   left daughter right daughter split var  split point status prediction
113 1             2              3    K11275 0.0017158691      1       <NA>
113 2             0              0      <NA> 0.0000000000     -1        Exo
113 3             4              5    K10700 0.0009103183      1       <NA>
113 4             0              0      <NA> 0.0000000000     -1         PA
113 5             6              7    K16089 0.0178171673      1       <NA>
113 6             0              0      <NA> 0.0000000000     -1         FL
113 7             0              0      <NA> 0.0000000000     -1        Exo
114   left daughter right daughter split var split point status prediction
114 1             2              3    K02963 0.001966148      1       <NA>
114 2             0              0      <NA> 0.000000000     -1         PA
114 3             4              5    K15551 0.026182375      1       <NA>
114 4             0              0      <NA> 0.000000000     -1        Exo
114 5             0              0      <NA> 0.000000000     -1         FL
115   left daughter right daughter split var split point status prediction
115 1             2              3    K17050  0.03357247      1       <NA>
115 2             4              5    K02887  0.06115349      1       <NA>
115 3             0              0      <NA>  0.00000000     -1         FL
115 4             0              0      <NA>  0.00000000     -1         PA
115 5             0              0      <NA>  0.00000000     -1        Exo
116   left daughter right daughter split var split point status prediction
116 1             2              3    K02899 0.001454284      1       <NA>
116 2             0              0      <NA> 0.000000000     -1         PA
116 3             4              5    K00933 0.035084118      1       <NA>
116 4             0              0      <NA> 0.000000000     -1        Exo
116 5             0              0      <NA> 0.000000000     -1         FL
117   left daughter right daughter split var split point status prediction
117 1             2              3    K16091 0.004177916      1       <NA>
117 2             0              0      <NA> 0.000000000     -1         PA
117 3             4              5    K16089 0.022838711      1       <NA>
117 4             0              0      <NA> 0.000000000     -1         FL
117 5             0              0      <NA> 0.000000000     -1        Exo
118   left daughter right daughter split var split point status prediction
118 1             2              3    K03234 0.002947480      1       <NA>
118 2             0              0      <NA> 0.000000000     -1        Exo
118 3             4              5    K01969 0.001519575      1       <NA>
118 4             6              7    K00138 0.177689830      1       <NA>
118 5             0              0      <NA> 0.000000000     -1         FL
118 6             0              0      <NA> 0.000000000     -1         PA
118 7             0              0      <NA> 0.000000000     -1         FL
119   left daughter right daughter split var  split point status prediction
119 1             2              3    K01969 3.396929e-05      1       <NA>
119 2             0              0      <NA> 0.000000e+00     -1         PA
119 3             4              5    K00130 3.763868e-03      1       <NA>
119 4             0              0      <NA> 0.000000e+00     -1        Exo
119 5             6              7    K20471 8.074242e-04      1       <NA>
119 6             0              0      <NA> 0.000000e+00     -1         FL
119 7             0              0      <NA> 0.000000e+00     -1         PA
12   left daughter right daughter split var split point status prediction
12 1             2              3    K02952 0.010007797      1       <NA>
12 2             0              0      <NA> 0.000000000     -1         PA
12 3             4              5    K01601 0.004319347      1       <NA>
12 4             0              0      <NA> 0.000000000     -1        Exo
12 5             0              0      <NA> 0.000000000     -1         FL
120   left daughter right daughter split var split point status prediction
120 1             2              3    K02890  0.01065018      1       <NA>
120 2             0              0      <NA>  0.00000000     -1         PA
120 3             4              5    K03234  0.00294748      1       <NA>
120 4             0              0      <NA>  0.00000000     -1        Exo
120 5             0              0      <NA>  0.00000000     -1         FL
121   left daughter right daughter split var split point status prediction
121 1             2              3    K00933 0.015570122      1       <NA>
121 2             0              0      <NA> 0.000000000     -1        Exo
121 3             4              5    K16091 0.004177916      1       <NA>
121 4             0              0      <NA> 0.000000000     -1         PA
121 5             0              0      <NA> 0.000000000     -1         FL
122   left daughter right daughter split var  split point status prediction
122 1             2              3    K03782 5.146644e-02      1       <NA>
122 2             4              5    K16964 4.026958e-05      1       <NA>
122 3             6              7    K01952 3.525312e-02      1       <NA>
122 4             0              0      <NA> 0.000000e+00     -1         PA
122 5             0              0      <NA> 0.000000e+00     -1        Exo
122 6             8              9    K14067 1.573570e-01      1       <NA>
122 7             0              0      <NA> 0.000000e+00     -1         FL
122 8             0              0      <NA> 0.000000e+00     -1         PA
122 9             0              0      <NA> 0.000000e+00     -1        Exo
123   left daughter right daughter split var  split point status prediction
123 1             2              3    K03234 0.0023720089      1       <NA>
123 2             0              0      <NA> 0.0000000000     -1        Exo
123 3             4              5    K00864 0.0009067619      1       <NA>
123 4             0              0      <NA> 0.0000000000     -1         PA
123 5             0              0      <NA> 0.0000000000     -1         FL
124   left daughter right daughter split var split point status prediction
124 1             2              3    K16089 0.019800881      1       <NA>
124 2             4              5    K02996 0.006897696      1       <NA>
124 3             0              0      <NA> 0.000000000     -1        Exo
124 4             0              0      <NA> 0.000000000     -1         PA
124 5             0              0      <NA> 0.000000000     -1         FL
125   left daughter right daughter split var  split point status prediction
125 1             2              3    K02483 0.0009604145      1       <NA>
125 2             0              0      <NA> 0.0000000000     -1         PA
125 3             4              5    K00130 0.0047270489      1       <NA>
125 4             0              0      <NA> 0.0000000000     -1        Exo
125 5             0              0      <NA> 0.0000000000     -1         FL
126   left daughter right daughter split var split point status prediction
126 1             2              3    K03520  0.02783007      1       <NA>
126 2             4              5    K00114  0.11638548      1       <NA>
126 3             0              0      <NA>  0.00000000     -1         FL
126 4             0              0      <NA>  0.00000000     -1         PA
126 5             0              0      <NA>  0.00000000     -1        Exo
127   left daughter right daughter split var  split point status prediction
127 1             2              3    K06217 1.318892e-02      1       <NA>
127 2             4              5    K01999 2.042538e-01      1       <NA>
127 3             6              7    K06180 1.231921e-05      1       <NA>
127 4             0              0      <NA> 0.000000e+00     -1         PA
127 5             0              0      <NA> 0.000000e+00     -1         FL
127 6             0              0      <NA> 0.000000e+00     -1         FL
127 7             0              0      <NA> 0.000000e+00     -1        Exo
128   left daughter right daughter split var split point status prediction
128 1             2              3    K10700  0.04853861      1       <NA>
128 2             4              5    K03638  0.01460854      1       <NA>
128 3             0              0      <NA>  0.00000000     -1         FL
128 4             0              0      <NA>  0.00000000     -1         PA
128 5             0              0      <NA>  0.00000000     -1        Exo
129   left daughter right daughter split var split point status prediction
129 1             2              3    K03638  0.01991108      1       <NA>
129 2             4              5    K02002  0.13557318      1       <NA>
129 3             0              0      <NA>  0.00000000     -1        Exo
129 4             6              7    K06217  0.01317487      1       <NA>
129 5             0              0      <NA>  0.00000000     -1         FL
129 6             0              0      <NA>  0.00000000     -1         PA
129 7             0              0      <NA>  0.00000000     -1        Exo
13   left daughter right daughter split var  split point status prediction
13 1             2              3    K00370 0.0505427197      1       <NA>
13 2             4              5    K05699 0.0138068983      1       <NA>
13 3             6              7    K19326 0.0001128652      1       <NA>
13 4             0              0      <NA> 0.0000000000     -1        Exo
13 5             0              0      <NA> 0.0000000000     -1         PA
13 6             0              0      <NA> 0.0000000000     -1        Exo
13 7             0              0      <NA> 0.0000000000     -1         FL
130   left daughter right daughter split var split point status prediction
130 1             2              3    K02977 0.052409045      1       <NA>
130 2             4              5    K01955 0.038728039      1       <NA>
130 3             6              7    K01601 0.005754629      1       <NA>
130 4             8              9    K04087 0.217440335      1       <NA>
130 5             0              0      <NA> 0.000000000     -1         FL
130 6             0              0      <NA> 0.000000000     -1        Exo
130 7             0              0      <NA> 0.000000000     -1         PA
130 8             0              0      <NA> 0.000000000     -1         PA
130 9             0              0      <NA> 0.000000000     -1        Exo
131   left daughter right daughter split var  split point status prediction
131 1             2              3    K09989 0.0002170084      1       <NA>
131 2             4              5    K17050 0.0337321279      1       <NA>
131 3             0              0      <NA> 0.0000000000     -1        Exo
131 4             0              0      <NA> 0.0000000000     -1         PA
131 5             0              0      <NA> 0.0000000000     -1         FL
132   left daughter right daughter split var split point status prediction
132 1             2              3    K08696 0.001420158      1       <NA>
132 2             4              5    K03782 0.008438216      1       <NA>
132 3             6              7    K02055 0.115045878      1       <NA>
132 4             0              0      <NA> 0.000000000     -1         PA
132 5             0              0      <NA> 0.000000000     -1        Exo
132 6             8              9    K10700 0.037027116      1       <NA>
132 7             0              0      <NA> 0.000000000     -1         FL
132 8             0              0      <NA> 0.000000000     -1         PA
132 9             0              0      <NA> 0.000000000     -1        Exo
133   left daughter right daughter split var  split point status prediction
133 1             2              3    K02887 0.0061877352      1       <NA>
133 2             0              0      <NA> 0.0000000000     -1         PA
133 3             4              5    K02092 0.0001947518      1       <NA>
133 4             0              0      <NA> 0.0000000000     -1        Exo
133 5             0              0      <NA> 0.0000000000     -1         FL
134   left daughter right daughter split var split point status prediction
134 1             2              3    K02035  0.17336901      1       <NA>
134 2             4              5    K12340  0.01489446      1       <NA>
134 3             0              0      <NA>  0.00000000     -1         FL
134 4             0              0      <NA>  0.00000000     -1         PA
134 5             0              0      <NA>  0.00000000     -1        Exo
135   left daughter right daughter split var  split point status prediction
135 1             2              3    K17050 4.026958e-05      1       <NA>
135 2             0              0      <NA> 0.000000e+00     -1         PA
135 3             4              5    K02105 9.457848e-02      1       <NA>
135 4             0              0      <NA> 0.000000e+00     -1        Exo
135 5             0              0      <NA> 0.000000e+00     -1         FL
136   left daughter right daughter split var split point status prediction
136 1             2              3    K01725 0.008069979      1       <NA>
136 2             4              5    K02952 0.009035875      1       <NA>
136 3             0              0      <NA> 0.000000000     -1        Exo
136 4             0              0      <NA> 0.000000000     -1         PA
136 5             0              0      <NA> 0.000000000     -1         FL
137   left daughter right daughter split var split point status prediction
137 1             2              3    K04087  0.03206603      1       <NA>
137 2             0              0      <NA>  0.00000000     -1         PA
137 3             4              5    K00970  0.11112764      1       <NA>
137 4             0              0      <NA>  0.00000000     -1        Exo
137 5             0              0      <NA>  0.00000000     -1         FL
138   left daughter right daughter split var split point status prediction
138 1             2              3    K01952 0.011839722      1       <NA>
138 2             4              5    K01961 2.022485653      1       <NA>
138 3             6              7    K03638 0.008749812      1       <NA>
138 4             0              0      <NA> 0.000000000     -1         PA
138 5             0              0      <NA> 0.000000000     -1        Exo
138 6             0              0      <NA> 0.000000000     -1         FL
138 7             0              0      <NA> 0.000000000     -1        Exo
139   left daughter right daughter split var  split point status prediction
139 1             2              3    K03638 2.940181e-05      1       <NA>
139 2             0              0      <NA> 0.000000e+00     -1         PA
139 3             4              5    K02039 2.643638e-04      1       <NA>
139 4             0              0      <NA> 0.000000e+00     -1        Exo
139 5             6              7    K19326 3.201876e-05      1       <NA>
139 6             0              0      <NA> 0.000000e+00     -1        Exo
139 7             0              0      <NA> 0.000000e+00     -1         FL
14   left daughter right daughter split var split point status prediction
14 1             2              3    K02895 0.015320517      1       <NA>
14 2             0              0      <NA> 0.000000000     -1         PA
14 3             4              5    K05378 0.001284059      1       <NA>
14 4             0              0      <NA> 0.000000000     -1        Exo
14 5             0              0      <NA> 0.000000000     -1         FL
140   left daughter right daughter split var  split point status prediction
140 1             2              3    K00114 0.0428105129      1       <NA>
140 2             0              0      <NA> 0.0000000000     -1         PA
140 3             4              5    K02092 0.0004423579      1       <NA>
140 4             6              7    K16089 0.0105742546      1       <NA>
140 5             0              0      <NA> 0.0000000000     -1         FL
140 6             0              0      <NA> 0.0000000000     -1         FL
140 7             0              0      <NA> 0.0000000000     -1        Exo
141   left daughter right daughter split var  split point status prediction
141 1             2              3    K02926 2.013182e-02      1       <NA>
141 2             0              0      <NA> 0.000000e+00     -1         PA
141 3             4              5    K02092 3.169247e-05      1       <NA>
141 4             6              7    K00114 9.110189e-02      1       <NA>
141 5             0              0      <NA> 0.000000e+00     -1         FL
141 6             0              0      <NA> 0.000000e+00     -1         FL
141 7             0              0      <NA> 0.000000e+00     -1        Exo
142   left daughter right daughter split var split point status prediction
142 1             2              3    K05379 0.000609147      1       <NA>
142 2             4              5    K02946 0.010383274      1       <NA>
142 3             0              0      <NA> 0.000000000     -1         FL
142 4             0              0      <NA> 0.000000000     -1         PA
142 5             0              0      <NA> 0.000000000     -1        Exo
143   left daughter right daughter split var  split point status prediction
143 1             2              3    K19326 0.0038034444      1       <NA>
143 2             4              5    K05378 0.0006334105      1       <NA>
143 3             6              7    K17050 0.1187233383      1       <NA>
143 4             0              0      <NA> 0.0000000000     -1        Exo
143 5             0              0      <NA> 0.0000000000     -1         FL
143 6             0              0      <NA> 0.0000000000     -1         PA
143 7             0              0      <NA> 0.0000000000     -1         FL
144   left daughter right daughter split var  split point status prediction
144 1             2              3    K03520 3.816763e-02      1       <NA>
144 2             4              5    K06180 1.231921e-05      1       <NA>
144 3             0              0      <NA> 0.000000e+00     -1         FL
144 4             0              0      <NA> 0.000000e+00     -1         PA
144 5             0              0      <NA> 0.000000e+00     -1        Exo
145   left daughter right daughter split var split point status prediction
145 1             2              3    K00130 0.004555351      1       <NA>
145 2             0              0      <NA> 0.000000000     -1        Exo
145 3             4              5    K02899 0.001454284      1       <NA>
145 4             0              0      <NA> 0.000000000     -1         PA
145 5             0              0      <NA> 0.000000000     -1         FL
146   left daughter right daughter split var split point status prediction
146 1             2              3    K03638  0.02372801      1       <NA>
146 2             4              5    K02035  0.16267443      1       <NA>
146 3             0              0      <NA>  0.00000000     -1        Exo
146 4             0              0      <NA>  0.00000000     -1         PA
146 5             0              0      <NA>  0.00000000     -1         FL
147   left daughter right daughter split var split point status prediction
147 1             2              3    K02926  0.02013182      1       <NA>
147 2             0              0      <NA>  0.00000000     -1         PA
147 3             4              5    K02879  0.13724139      1       <NA>
147 4             6              7    K03782  0.04039033      1       <NA>
147 5             0              0      <NA>  0.00000000     -1        Exo
147 6             0              0      <NA>  0.00000000     -1         PA
147 7             0              0      <NA>  0.00000000     -1         FL
148   left daughter right daughter split var split point status prediction
148 1             2              3    K01601  0.00268340      1       <NA>
148 2             0              0      <NA>  0.00000000     -1        Exo
148 3             4              5    K07080  0.09694205      1       <NA>
148 4             0              0      <NA>  0.00000000     -1         PA
148 5             0              0      <NA>  0.00000000     -1         FL
149   left daughter right daughter split var split point status prediction
149 1             2              3    K02692 0.002615955      1       <NA>
149 2             4              5    K02884 0.015694035      1       <NA>
149 3             6              7    K02890 0.011094346      1       <NA>
149 4             0              0      <NA> 0.000000000     -1         PA
149 5             0              0      <NA> 0.000000000     -1        Exo
149 6             0              0      <NA> 0.000000000     -1         PA
149 7             0              0      <NA> 0.000000000     -1         FL
15   left daughter right daughter split var split point status prediction
15 1             2              3    K00370  0.05054272      1       <NA>
15 2             4              5    K06217  0.01560022      1       <NA>
15 3             0              0      <NA>  0.00000000     -1         FL
15 4             0              0      <NA>  0.00000000     -1         PA
15 5             0              0      <NA>  0.00000000     -1        Exo
150   left daughter right daughter split var split point status prediction
150 1             2              3    K10352 0.014674864      1       <NA>
150 2             0              0      <NA> 0.000000000     -1        Exo
150 3             4              5    K00864 0.001124553      1       <NA>
150 4             0              0      <NA> 0.000000000     -1         PA
150 5             0              0      <NA> 0.000000000     -1         FL
151   left daughter right daughter split var split point status prediction
151 1             2              3    K16091 0.003076223      1       <NA>
151 2             0              0      <NA> 0.000000000     -1         PA
151 3             4              5    K14842 0.007504976      1       <NA>
151 4             6              7    K03286 1.014571458      1       <NA>
151 5             0              0      <NA> 0.000000000     -1        Exo
151 6             0              0      <NA> 0.000000000     -1         FL
151 7             0              0      <NA> 0.000000000     -1        Exo
152   left daughter right daughter split var  split point status prediction
152 1             2              3    K00370 0.0400036503      1       <NA>
152 2             4              5    K13292 0.0003402091      1       <NA>
152 3             6              7    K00615 0.0255811516      1       <NA>
152 4             0              0      <NA> 0.0000000000     -1         PA
152 5             0              0      <NA> 0.0000000000     -1        Exo
152 6             0              0      <NA> 0.0000000000     -1        Exo
152 7             0              0      <NA> 0.0000000000     -1         FL
153   left daughter right daughter split var split point status prediction
153 1             2              3    K02899 0.007840479      1       <NA>
153 2             0              0      <NA> 0.000000000     -1         PA
153 3             4              5    K03234 0.005964673      1       <NA>
153 4             0              0      <NA> 0.000000000     -1        Exo
153 5             0              0      <NA> 0.000000000     -1         FL
154   left daughter right daughter split var split point status prediction
154 1             2              3    K06217  0.01318892      1       <NA>
154 2             4              5    K02965  0.01165516      1       <NA>
154 3             0              0      <NA>  0.00000000     -1        Exo
154 4             0              0      <NA>  0.00000000     -1         PA
154 5             0              0      <NA>  0.00000000     -1         FL
155   left daughter right daughter split var split point status prediction
155 1             2              3    K12046 0.048134514      1       <NA>
155 2             4              5    K02890 0.009050643      1       <NA>
155 3             6              7    K13797 0.011381807      1       <NA>
155 4             0              0      <NA> 0.000000000     -1         PA
155 5             0              0      <NA> 0.000000000     -1        Exo
155 6             0              0      <NA> 0.000000000     -1         PA
155 7             0              0      <NA> 0.000000000     -1         FL
156   left daughter right daughter split var split point status prediction
156 1             2              3    K05863  0.02016227      1       <NA>
156 2             4              5    K03561  0.01102456      1       <NA>
156 3             6              7    K15551  0.04656758      1       <NA>
156 4             0              0      <NA>  0.00000000     -1         PA
156 5             0              0      <NA>  0.00000000     -1        Exo
156 6             0              0      <NA>  0.00000000     -1         PA
156 7             0              0      <NA>  0.00000000     -1         FL
157   left daughter right daughter split var  split point status prediction
157 1             2              3    K00370 8.419561e-02      1       <NA>
157 2             4              5    K17050 4.026958e-05      1       <NA>
157 3             0              0      <NA> 0.000000e+00     -1         FL
157 4             0              0      <NA> 0.000000e+00     -1         PA
157 5             0              0      <NA> 0.000000e+00     -1        Exo
158   left daughter right daughter split var split point status prediction
158 1             2              3    K16089  0.01477934      1       <NA>
158 2             4              5    K02887  0.01707833      1       <NA>
158 3             0              0      <NA>  0.00000000     -1        Exo
158 4             0              0      <NA>  0.00000000     -1         PA
158 5             0              0      <NA>  0.00000000     -1         FL
159   left daughter right daughter split var split point status prediction
159 1             2              3    K02952  0.00982768      1       <NA>
159 2             0              0      <NA>  0.00000000     -1         PA
159 3             4              5    K07335  0.05980925      1       <NA>
159 4             0              0      <NA>  0.00000000     -1        Exo
159 5             0              0      <NA>  0.00000000     -1         FL
16   left daughter right daughter split var split point status prediction
16 1             2              3    K02952 0.009827680      1       <NA>
16 2             0              0      <NA> 0.000000000     -1         PA
16 3             4              5    K02692 0.002270704      1       <NA>
16 4             0              0      <NA> 0.000000000     -1        Exo
16 5             0              0      <NA> 0.000000000     -1         FL
160   left daughter right daughter split var  split point status prediction
160 1             2              3    K03520 4.060264e-02      1       <NA>
160 2             4              5    K17050 4.026958e-05      1       <NA>
160 3             0              0      <NA> 0.000000e+00     -1         FL
160 4             0              0      <NA> 0.000000e+00     -1         PA
160 5             0              0      <NA> 0.000000e+00     -1        Exo
161   left daughter right daughter split var split point status prediction
161 1             2              3    K02879 0.137241391      1       <NA>
161 2             4              5    K02970 0.002317487      1       <NA>
161 3             0              0      <NA> 0.000000000     -1        Exo
161 4             0              0      <NA> 0.000000000     -1         PA
161 5             0              0      <NA> 0.000000000     -1         FL
162   left daughter right daughter split var  split point status prediction
162 1             2              3    K01725 0.0080699793      1       <NA>
162 2             4              5    K17050 0.0433713722      1       <NA>
162 3             0              0      <NA> 0.0000000000     -1        Exo
162 4             6              7    K16964 0.0006312245      1       <NA>
162 5             0              0      <NA> 0.0000000000     -1         FL
162 6             0              0      <NA> 0.0000000000     -1         PA
162 7             0              0      <NA> 0.0000000000     -1        Exo
163   left daughter right daughter split var split point status prediction
163 1             2              3    K01601 0.004319347      1       <NA>
163 2             0              0      <NA> 0.000000000     -1        Exo
163 3             4              5    K17050 0.033732128      1       <NA>
163 4             0              0      <NA> 0.000000000     -1         PA
163 5             0              0      <NA> 0.000000000     -1         FL
164   left daughter right daughter split var  split point status prediction
164 1             2              3    K17050 0.0002695566      1       <NA>
164 2             0              0      <NA> 0.0000000000     -1         PA
164 3             4              5    K08696 0.0021715942      1       <NA>
164 4             0              0      <NA> 0.0000000000     -1        Exo
164 5             0              0      <NA> 0.0000000000     -1         FL
165   left daughter right daughter split var split point status prediction
165 1             2              3    K02879 0.137241391      1       <NA>
165 2             4              5    K02890 0.013621526      1       <NA>
165 3             6              7    K05378 0.003545403      1       <NA>
165 4             0              0      <NA> 0.000000000     -1         PA
165 5             0              0      <NA> 0.000000000     -1         FL
165 6             0              0      <NA> 0.000000000     -1        Exo
165 7             0              0      <NA> 0.000000000     -1         FL
166   left daughter right daughter split var  split point status prediction
166 1             2              3    K12045 6.212798e-02      1       <NA>
166 2             4              5    K06180 1.231921e-05      1       <NA>
166 3             6              7    K11645 2.975398e-05      1       <NA>
166 4             0              0      <NA> 0.000000e+00     -1         PA
166 5             0              0      <NA> 0.000000e+00     -1        Exo
166 6             0              0      <NA> 0.000000e+00     -1         PA
166 7             0              0      <NA> 0.000000e+00     -1         FL
167   left daughter right daughter split var split point status prediction
167 1             2              3    K02879  0.13724139      1       <NA>
167 2             4              5    K01952  0.02775279      1       <NA>
167 3             0              0      <NA>  0.00000000     -1        Exo
167 4             0              0      <NA>  0.00000000     -1         PA
167 5             0              0      <NA>  0.00000000     -1         FL
168   left daughter right daughter split var  split point status prediction
168 1             2              3    K00612 0.0004819188      1       <NA>
168 2             0              0      <NA> 0.0000000000     -1        Exo
168 3             4              5    K02035 0.2009971028      1       <NA>
168 4             0              0      <NA> 0.0000000000     -1         PA
168 5             0              0      <NA> 0.0000000000     -1         FL
169   left daughter right daughter split var split point status prediction
169 1             2              3    K07335 0.135135674      1       <NA>
169 2             4              5    K16091 0.003728346      1       <NA>
169 3             0              0      <NA> 0.000000000     -1         FL
169 4             0              0      <NA> 0.000000000     -1         PA
169 5             0              0      <NA> 0.000000000     -1        Exo
17   left daughter right daughter split var split point status prediction
17 1             2              3    K03520  0.03816763      1       <NA>
17 2             4              5    K02899  0.00358783      1       <NA>
17 3             0              0      <NA>  0.00000000     -1         FL
17 4             0              0      <NA>  0.00000000     -1         PA
17 5             0              0      <NA>  0.00000000     -1        Exo
170   left daughter right daughter split var split point status prediction
170 1             2              3    K16091 0.003045835      1       <NA>
170 2             0              0      <NA> 0.000000000     -1         PA
170 3             4              5    K01507 0.033438993      1       <NA>
170 4             6              7    K02406 0.203819771      1       <NA>
170 5             0              0      <NA> 0.000000000     -1        Exo
170 6             0              0      <NA> 0.000000000     -1        Exo
170 7             0              0      <NA> 0.000000000     -1         FL
171   left daughter right daughter split var split point status prediction
171 1             2              3    K01601 0.002683400      1       <NA>
171 2             0              0      <NA> 0.000000000     -1        Exo
171 3             4              5    K02963 0.001877761      1       <NA>
171 4             0              0      <NA> 0.000000000     -1         PA
171 5             0              0      <NA> 0.000000000     -1         FL
172   left daughter right daughter split var split point status prediction
172 1             2              3    K02879  0.68214542      1       <NA>
172 2             4              5    K17321  0.03491794      1       <NA>
172 3             0              0      <NA>  0.00000000     -1        Exo
172 4             0              0      <NA>  0.00000000     -1         PA
172 5             6              7    K12045  0.02417636      1       <NA>
172 6             0              0      <NA>  0.00000000     -1        Exo
172 7             0              0      <NA>  0.00000000     -1         FL
173   left daughter right daughter split var split point status prediction
173 1             2              3    K21073  0.03305972      1       <NA>
173 2             4              5    K17751  0.02280260      1       <NA>
173 3             6              7    K00927  0.01869206      1       <NA>
173 4             0              0      <NA>  0.00000000     -1        Exo
173 5             0              0      <NA>  0.00000000     -1         FL
173 6             0              0      <NA>  0.00000000     -1         FL
173 7             0              0      <NA>  0.00000000     -1         PA
174   left daughter right daughter split var split point status prediction
174 1             2              3    K10352  0.03225138      1       <NA>
174 2             4              5    K17321  0.05280164      1       <NA>
174 3             6              7    K07080  0.06531173      1       <NA>
174 4             8              9    K03628  0.01475304      1       <NA>
174 5             0              0      <NA>  0.00000000     -1        Exo
174 6             0              0      <NA>  0.00000000     -1         PA
174 7             0              0      <NA>  0.00000000     -1         FL
174 8             0              0      <NA>  0.00000000     -1         PA
174 9             0              0      <NA>  0.00000000     -1         FL
175   left daughter right daughter split var  split point status prediction
175 1             2              3    K01601 2.683400e-03      1       <NA>
175 2             0              0      <NA> 0.000000e+00     -1        Exo
175 3             4              5    K03638 9.421304e-05      1       <NA>
175 4             0              0      <NA> 0.000000e+00     -1         PA
175 5             0              0      <NA> 0.000000e+00     -1         FL
176   left daughter right daughter split var split point status prediction
176 1             2              3    K07335  0.07865364      1       <NA>
176 2             4              5    K02884  0.03293463      1       <NA>
176 3             6              7    K00615  0.01451162      1       <NA>
176 4             0              0      <NA>  0.00000000     -1         PA
176 5             0              0      <NA>  0.00000000     -1        Exo
176 6             0              0      <NA>  0.00000000     -1         PA
176 7             0              0      <NA>  0.00000000     -1         FL
177   left daughter right daughter split var split point status prediction
177 1             2              3    K07605 0.372827952      1       <NA>
177 2             0              0      <NA> 0.000000000     -1        Exo
177 3             4              5    K02952 0.003357867      1       <NA>
177 4             0              0      <NA> 0.000000000     -1         PA
177 5             0              0      <NA> 0.000000000     -1         FL
178   left daughter right daughter split var split point status prediction
178 1             2              3    K01601 0.004319347      1       <NA>
178 2             0              0      <NA> 0.000000000     -1        Exo
178 3             4              5    K03640 0.092078617      1       <NA>
178 4             0              0      <NA> 0.000000000     -1         PA
178 5             0              0      <NA> 0.000000000     -1         FL
179   left daughter right daughter split var split point status prediction
179 1             2              3    K17751 0.020474152      1       <NA>
179 2             4              5    K03234 0.002372009      1       <NA>
179 3             6              7    K16089 0.000109910      1       <NA>
179 4             0              0      <NA> 0.000000000     -1        Exo
179 5             0              0      <NA> 0.000000000     -1         PA
179 6             0              0      <NA> 0.000000000     -1         PA
179 7             0              0      <NA> 0.000000000     -1         FL
18   left daughter right daughter split var  split point status prediction
18 1             2              3    K07605 3.235649e-01      1       <NA>
18 2             0              0      <NA> 0.000000e+00     -1        Exo
18 3             4              5    K02884 1.663732e-02      1       <NA>
18 4             0              0      <NA> 0.000000e+00     -1         PA
18 5             6              7    K19326 2.431431e-05      1       <NA>
18 6             0              0      <NA> 0.000000e+00     -1        Exo
18 7             0              0      <NA> 0.000000e+00     -1         FL
180   left daughter right daughter split var  split point status prediction
180 1             2              3    K00864 0.0009067619      1       <NA>
180 2             0              0      <NA> 0.0000000000     -1         PA
180 3             4              5    K05379 0.0003448691      1       <NA>
180 4             0              0      <NA> 0.0000000000     -1        Exo
180 5             0              0      <NA> 0.0000000000     -1         FL
181   left daughter right daughter split var split point status prediction
181 1             2              3    K06217  0.01318892      1       <NA>
181 2             4              5    K02035  0.16327086      1       <NA>
181 3             0              0      <NA>  0.00000000     -1        Exo
181 4             0              0      <NA>  0.00000000     -1         PA
181 5             0              0      <NA>  0.00000000     -1         FL
182   left daughter right daughter split var  split point status prediction
182 1             2              3    K17050 5.114428e-02      1       <NA>
182 2             4              5    K10700 4.026958e-05      1       <NA>
182 3             0              0      <NA> 0.000000e+00     -1         FL
182 4             0              0      <NA> 0.000000e+00     -1         PA
182 5             0              0      <NA> 0.000000e+00     -1        Exo
183   left daughter right daughter split var split point status prediction
183 1             2              3    K17321  0.02955177      1       <NA>
183 2             0              0      <NA>  0.00000000     -1         PA
183 3             4              5    K00970  0.03671173      1       <NA>
183 4             0              0      <NA>  0.00000000     -1        Exo
183 5             0              0      <NA>  0.00000000     -1         FL
184   left daughter right daughter split var split point status prediction
184 1             2              3    K01601  0.00268340      1       <NA>
184 2             0              0      <NA>  0.00000000     -1        Exo
184 3             4              5    K04564  0.03096229      1       <NA>
184 4             0              0      <NA>  0.00000000     -1         PA
184 5             0              0      <NA>  0.00000000     -1         FL
185   left daughter right daughter split var  split point status prediction
185 1             2              3    K00370 4.000365e-02      1       <NA>
185 2             4              5    K12340 1.312140e-02      1       <NA>
185 3             6              7    K00612 3.065667e-05      1       <NA>
185 4             0              0      <NA> 0.000000e+00     -1         PA
185 5             0              0      <NA> 0.000000e+00     -1        Exo
185 6             0              0      <NA> 0.000000e+00     -1        Exo
185 7             0              0      <NA> 0.000000e+00     -1         FL
186   left daughter right daughter split var split point status prediction
186 1             2              3    K02895 0.003222627      1       <NA>
186 2             0              0      <NA> 0.000000000     -1         PA
186 3             4              5    K03520 0.028506988      1       <NA>
186 4             0              0      <NA> 0.000000000     -1        Exo
186 5             0              0      <NA> 0.000000000     -1         FL
187   left daughter right daughter split var split point status prediction
187 1             2              3    K12045  0.02358111      1       <NA>
187 2             4              5    K00024  0.10145617      1       <NA>
187 3             6              7    K16964  0.03373213      1       <NA>
187 4             0              0      <NA>  0.00000000     -1         PA
187 5             0              0      <NA>  0.00000000     -1        Exo
187 6             0              0      <NA>  0.00000000     -1         PA
187 7             0              0      <NA>  0.00000000     -1         FL
188   left daughter right daughter split var split point status prediction
188 1             2              3    K03234 0.002372009      1       <NA>
188 2             0              0      <NA> 0.000000000     -1        Exo
188 3             4              5    K01961 0.007642390      1       <NA>
188 4             0              0      <NA> 0.000000000     -1         PA
188 5             6              7    K13915 0.002497938      1       <NA>
188 6             0              0      <NA> 0.000000000     -1         PA
188 7             0              0      <NA> 0.000000000     -1         FL
189   left daughter right daughter split var split point status prediction
189 1             2              3    K02879  0.17593226      1       <NA>
189 2             4              5    K02890  0.01269388      1       <NA>
189 3             0              0      <NA>  0.00000000     -1        Exo
189 4             0              0      <NA>  0.00000000     -1         PA
189 5             0              0      <NA>  0.00000000     -1         FL
19   left daughter right daughter split var split point status prediction
19 1             2              3    K02926   0.0154510      1       <NA>
19 2             0              0      <NA>   0.0000000     -1         PA
19 3             4              5    K02055   0.1150459      1       <NA>
19 4             0              0      <NA>   0.0000000     -1        Exo
19 5             0              0      <NA>   0.0000000     -1         FL
190   left daughter right daughter split var  split point status prediction
190 1             2              3    K11275 0.0119674898      1       <NA>
190 2             4              5    K01908 0.0004756102      1       <NA>
190 3             6              7    K16964 0.0311264526      1       <NA>
190 4             0              0      <NA> 0.0000000000     -1         PA
190 5             0              0      <NA> 0.0000000000     -1        Exo
190 6             0              0      <NA> 0.0000000000     -1         PA
190 7             0              0      <NA> 0.0000000000     -1         FL
191   left daughter right daughter split var split point status prediction
191 1             2              3    K15551  0.04570644      1       <NA>
191 2             4              5    K12340  0.01489446      1       <NA>
191 3             0              0      <NA>  0.00000000     -1         FL
191 4             0              0      <NA>  0.00000000     -1         PA
191 5             0              0      <NA>  0.00000000     -1        Exo
192   left daughter right daughter split var split point status prediction
192 1             2              3    K03603  0.01410513      1       <NA>
192 2             4              5    K03520  0.02765549      1       <NA>
192 3             0              0      <NA>  0.00000000     -1        Exo
192 4             6              7    K01952  0.10223659      1       <NA>
192 5             0              0      <NA>  0.00000000     -1         FL
192 6             0              0      <NA>  0.00000000     -1         PA
192 7             0              0      <NA>  0.00000000     -1        Exo
193   left daughter right daughter split var  split point status prediction
193 1             2              3    K02996 0.0065711136      1       <NA>
193 2             0              0      <NA> 0.0000000000     -1         PA
193 3             4              5    K02092 0.0001947518      1       <NA>
193 4             0              0      <NA> 0.0000000000     -1        Exo
193 5             0              0      <NA> 0.0000000000     -1         FL
194   left daughter right daughter split var split point status prediction
194 1             2              3    K08696 0.001861339      1       <NA>
194 2             4              5    K02952 0.012224748      1       <NA>
194 3             6              7    K01952 0.027380183      1       <NA>
194 4             0              0      <NA> 0.000000000     -1         PA
194 5             0              0      <NA> 0.000000000     -1        Exo
194 6             0              0      <NA> 0.000000000     -1         PA
194 7             0              0      <NA> 0.000000000     -1         FL
195   left daughter right daughter split var split point status prediction
195 1             2              3    K00114   0.1435810      1       <NA>
195 2             4              5    K09969   0.5105524      1       <NA>
195 3             6              7    K00134   0.4337293      1       <NA>
195 4             8              9    K03704   0.2400495      1       <NA>
195 5             0              0      <NA>   0.0000000     -1         FL
195 6             0              0      <NA>   0.0000000     -1        Exo
195 7             0              0      <NA>   0.0000000     -1         FL
195 8             0              0      <NA>   0.0000000     -1         PA
195 9             0              0      <NA>   0.0000000     -1        Exo
196   left daughter right daughter split var split point status prediction
196 1             2              3    K04564  0.03426834      1       <NA>
196 2             0              0      <NA>  0.00000000     -1         PA
196 3             4              5    K16964  0.04853861      1       <NA>
196 4             0              0      <NA>  0.00000000     -1        Exo
196 5             6              7    K07080  0.09012139      1       <NA>
196 6             0              0      <NA>  0.00000000     -1        Exo
196 7             0              0      <NA>  0.00000000     -1         FL
197   left daughter right daughter split var split point status prediction
197 1             2              3    K03234 0.002372009      1       <NA>
197 2             0              0      <NA> 0.000000000     -1        Exo
197 3             4              5    K00370 0.031526239      1       <NA>
197 4             0              0      <NA> 0.000000000     -1         PA
197 5             0              0      <NA> 0.000000000     -1         FL
198   left daughter right daughter split var  split point status prediction
198 1             2              3    K01007 0.0060705839      1       <NA>
198 2             0              0      <NA> 0.0000000000     -1         PA
198 3             4              5    K00612 0.0004819188      1       <NA>
198 4             0              0      <NA> 0.0000000000     -1        Exo
198 5             0              0      <NA> 0.0000000000     -1         FL
199   left daughter right daughter split var split point status prediction
199 1             2              3    K02963 0.001877761      1       <NA>
199 2             0              0      <NA> 0.000000000     -1         PA
199 3             4              5    K03520 0.027874587      1       <NA>
199 4             0              0      <NA> 0.000000000     -1        Exo
199 5             0              0      <NA> 0.000000000     -1         FL
2   left daughter right daughter split var split point status prediction
2 1             2              3    K11275 0.011967490      1       <NA>
2 2             4              5    K02890 0.007631829      1       <NA>
2 3             6              7    K01648 0.010123433      1       <NA>
2 4             0              0      <NA> 0.000000000     -1         PA
2 5             0              0      <NA> 0.000000000     -1        Exo
2 6             0              0      <NA> 0.000000000     -1         FL
2 7             0              0      <NA> 0.000000000     -1         PA
20   left daughter right daughter split var split point status prediction
20 1             2              3    K12340 0.014894460      1       <NA>
20 2             4              5    K02895 0.003222627      1       <NA>
20 3             6              7    K00612 0.000637285      1       <NA>
20 4             0              0      <NA> 0.000000000     -1         PA
20 5             0              0      <NA> 0.000000000     -1         FL
20 6             0              0      <NA> 0.000000000     -1        Exo
20 7             0              0      <NA> 0.000000000     -1         FL
200   left daughter right daughter split var split point status prediction
200 1             2              3    K10700  0.04853861      1       <NA>
200 2             4              5    K02895  0.02316184      1       <NA>
200 3             0              0      <NA>  0.00000000     -1         FL
200 4             0              0      <NA>  0.00000000     -1         PA
200 5             0              0      <NA>  0.00000000     -1        Exo
201   left daughter right daughter split var split point status prediction
201 1             2              3    K02884 0.015718394      1       <NA>
201 2             0              0      <NA> 0.000000000     -1         PA
201 3             4              5    K01725 0.005969907      1       <NA>
201 4             6              7    K02358 0.446510146      1       <NA>
201 5             0              0      <NA> 0.000000000     -1        Exo
201 6             0              0      <NA> 0.000000000     -1        Exo
201 7             0              0      <NA> 0.000000000     -1         FL
202   left daughter right daughter split var split point status prediction
202 1             2              3    K16091 0.003045835      1       <NA>
202 2             0              0      <NA> 0.000000000     -1         PA
202 3             4              5    K03603 0.014105129      1       <NA>
202 4             0              0      <NA> 0.000000000     -1         FL
202 5             0              0      <NA> 0.000000000     -1        Exo
203   left daughter right daughter split var  split point status prediction
203 1             2              3    K05699 0.0001632240      1       <NA>
203 2             0              0      <NA> 0.0000000000     -1        Exo
203 3             4              5    K03286 0.0544714436      1       <NA>
203 4             0              0      <NA> 0.0000000000     -1         PA
203 5             6              7    K00325 0.0008872988      1       <NA>
203 6             0              0      <NA> 0.0000000000     -1         PA
203 7             8              9    K03782 0.0570579105      1       <NA>
203 8             0              0      <NA> 0.0000000000     -1        Exo
203 9             0              0      <NA> 0.0000000000     -1         FL
204   left daughter right daughter split var split point status prediction
204 1             2              3    K02055 0.115045878      1       <NA>
204 2             4              5    K16091 0.004830039      1       <NA>
204 3             6              7    K10700 0.048538609      1       <NA>
204 4             0              0      <NA> 0.000000000     -1         PA
204 5             0              0      <NA> 0.000000000     -1        Exo
204 6             0              0      <NA> 0.000000000     -1        Exo
204 7             0              0      <NA> 0.000000000     -1         FL
205   left daughter right daughter split var  split point status prediction
205 1             2              3    K17050 4.026958e-05      1       <NA>
205 2             0              0      <NA> 0.000000e+00     -1         PA
205 3             4              5    K02977 3.790623e-02      1       <NA>
205 4             6              7    K11645 2.026257e-01      1       <NA>
205 5             0              0      <NA> 0.000000e+00     -1        Exo
205 6             0              0      <NA> 0.000000e+00     -1         FL
205 7             0              0      <NA> 0.000000e+00     -1        Exo
206   left daughter right daughter split var split point status prediction
206 1             2              3    K02963 0.002040278      1       <NA>
206 2             0              0      <NA> 0.000000000     -1         PA
206 3             4              5    K16089 0.013276672      1       <NA>
206 4             0              0      <NA> 0.000000000     -1         FL
206 5             0              0      <NA> 0.000000000     -1        Exo
207   left daughter right daughter split var  split point status prediction
207 1             2              3    K01601 0.0026833997      1       <NA>
207 2             0              0      <NA> 0.0000000000     -1        Exo
207 3             4              5    K01885 0.0043545141      1       <NA>
207 4             0              0      <NA> 0.0000000000     -1         PA
207 5             6              7    K01907 0.0002347715      1       <NA>
207 6             8              9    K10374 0.0432134344      1       <NA>
207 7             0              0      <NA> 0.0000000000     -1         FL
207 8             0              0      <NA> 0.0000000000     -1         FL
207 9             0              0      <NA> 0.0000000000     -1         PA
208   left daughter right daughter split var split point status prediction
208 1             2              3    K14842 0.007504976      1       <NA>
208 2             4              5    K03561 0.019707654      1       <NA>
208 3             6              7    K10352 0.061187051      1       <NA>
208 4             0              0      <NA> 0.000000000     -1         PA
208 5             0              0      <NA> 0.000000000     -1         FL
208 6             0              0      <NA> 0.000000000     -1        Exo
208 7             0              0      <NA> 0.000000000     -1         PA
209   left daughter right daughter split var split point status prediction
209 1             2              3    K02895  0.05978850      1       <NA>
209 2             4              5    K02963  0.00221623      1       <NA>
209 3             6              7    K01895  1.98555928      1       <NA>
209 4             0              0      <NA>  0.00000000     -1         PA
209 5             0              0      <NA>  0.00000000     -1         FL
209 6             0              0      <NA>  0.00000000     -1        Exo
209 7             0              0      <NA>  0.00000000     -1         FL
21   left daughter right daughter split var split point status prediction
21 1             2              3    K05378 0.001284059      1       <NA>
21 2             4              5    K03530 0.032548748      1       <NA>
21 3             6              7    K02952 0.009827680      1       <NA>
21 4             0              0      <NA> 0.000000000     -1         PA
21 5             0              0      <NA> 0.000000000     -1        Exo
21 6             0              0      <NA> 0.000000000     -1         PA
21 7             0              0      <NA> 0.000000000     -1         FL
210   left daughter right daughter split var  split point status prediction
210 1             2              3    K03841 0.0004701122      1       <NA>
210 2             0              0      <NA> 0.0000000000     -1         PA
210 3             4              5    K17050 0.0485386090      1       <NA>
210 4             6              7    K08696 0.0014549952      1       <NA>
210 5             8              9    K02406 0.2418199857      1       <NA>
210 6             0              0      <NA> 0.0000000000     -1        Exo
210 7             0              0      <NA> 0.0000000000     -1         PA
210 8             0              0      <NA> 0.0000000000     -1        Exo
210 9             0              0      <NA> 0.0000000000     -1         FL
211   left daughter right daughter split var  split point status prediction
211 1             2              3    K00612 3.065667e-05      1       <NA>
211 2             0              0      <NA> 0.000000e+00     -1        Exo
211 3             4              5    K10700 3.112645e-02      1       <NA>
211 4             0              0      <NA> 0.000000e+00     -1         PA
211 5             0              0      <NA> 0.000000e+00     -1         FL
212   left daughter right daughter split var  split point status prediction
212 1             2              3    K00370 0.0327631631      1       <NA>
212 2             4              5    K06217 0.0097342320      1       <NA>
212 3             6              7    K03218 0.0005237335      1       <NA>
212 4             0              0      <NA> 0.0000000000     -1         PA
212 5             0              0      <NA> 0.0000000000     -1        Exo
212 6             0              0      <NA> 0.0000000000     -1        Exo
212 7             0              0      <NA> 0.0000000000     -1         FL
213   left daughter right daughter split var split point status prediction
213 1             2              3    K03234 0.002372009      1       <NA>
213 2             0              0      <NA> 0.000000000     -1        Exo
213 3             4              5    K00128 0.092127993      1       <NA>
213 4             0              0      <NA> 0.000000000     -1         PA
213 5             0              0      <NA> 0.000000000     -1         FL
214   left daughter right daughter split var split point status prediction
214 1             2              3    K10700  0.03357247      1       <NA>
214 2             4              5    K02884  0.01659778      1       <NA>
214 3             0              0      <NA>  0.00000000     -1         FL
214 4             0              0      <NA>  0.00000000     -1         PA
214 5             0              0      <NA>  0.00000000     -1        Exo
215   left daughter right daughter split var  split point status prediction
215 1             2              3    K00864 0.0009067619      1       <NA>
215 2             0              0      <NA> 0.0000000000     -1         PA
215 3             4              5    K16964 0.0335724684      1       <NA>
215 4             0              0      <NA> 0.0000000000     -1        Exo
215 5             6              7    K07080 0.0901213924      1       <NA>
215 6             0              0      <NA> 0.0000000000     -1        Exo
215 7             0              0      <NA> 0.0000000000     -1         FL
216   left daughter right daughter split var  split point status prediction
216 1             2              3    K02890 0.0106501756      1       <NA>
216 2             0              0      <NA> 0.0000000000     -1         PA
216 3             4              5    K05378 0.0006334105      1       <NA>
216 4             0              0      <NA> 0.0000000000     -1        Exo
216 5             0              0      <NA> 0.0000000000     -1         FL
217   left daughter right daughter split var split point status prediction
217 1             2              3    K02963 0.002166056      1       <NA>
217 2             0              0      <NA> 0.000000000     -1         PA
217 3             4              5    K07335 0.094455673      1       <NA>
217 4             0              0      <NA> 0.000000000     -1        Exo
217 5             0              0      <NA> 0.000000000     -1         FL
218   left daughter right daughter split var  split point status prediction
218 1             2              3    K00612 3.065667e-05      1       <NA>
218 2             0              0      <NA> 0.000000e+00     -1        Exo
218 3             4              5    K02899 1.454284e-03      1       <NA>
218 4             0              0      <NA> 0.000000e+00     -1         PA
218 5             0              0      <NA> 0.000000e+00     -1         FL
219   left daughter right daughter split var  split point status prediction
219 1             2              3    K02406 3.590720e-01      1       <NA>
219 2             4              5    K09774 3.897154e-06      1       <NA>
219 3             0              0      <NA> 0.000000e+00     -1         FL
219 4             6              7    K01885 1.087126e-02      1       <NA>
219 5             0              0      <NA> 0.000000e+00     -1        Exo
219 6             0              0      <NA> 0.000000e+00     -1         PA
219 7             0              0      <NA> 0.000000e+00     -1        Exo
22   left daughter right daughter split var split point status prediction
22 1             2              3    K00933  0.00248015      1       <NA>
22 2             0              0      <NA>  0.00000000     -1        Exo
22 3             4              5    K02055  0.10939978      1       <NA>
22 4             0              0      <NA>  0.00000000     -1         PA
22 5             0              0      <NA>  0.00000000     -1         FL
220   left daughter right daughter split var split point status prediction
220 1             2              3    K02879   0.1372414      1       <NA>
220 2             4              5    K02055   0.1842671      1       <NA>
220 3             0              0      <NA>   0.0000000     -1        Exo
220 4             0              0      <NA>   0.0000000     -1         PA
220 5             0              0      <NA>   0.0000000     -1         FL
221   left daughter right daughter split var  split point status prediction
221 1             2              3    K00933 0.0155701217      1       <NA>
221 2             0              0      <NA> 0.0000000000     -1        Exo
221 3             4              5    K06217 0.0001752336      1       <NA>
221 4             0              0      <NA> 0.0000000000     -1         PA
221 5             0              0      <NA> 0.0000000000     -1         FL
222   left daughter right daughter split var split point status prediction
222 1             2              3    K02884 0.016158162      1       <NA>
222 2             0              0      <NA> 0.000000000     -1         PA
222 3             4              5    K09290 0.007028496      1       <NA>
222 4             0              0      <NA> 0.000000000     -1        Exo
222 5             0              0      <NA> 0.000000000     -1         FL
223   left daughter right daughter split var split point status prediction
223 1             2              3    K00864 0.001180363      1       <NA>
223 2             0              0      <NA> 0.000000000     -1         PA
223 3             4              5    K08696 0.002235096      1       <NA>
223 4             0              0      <NA> 0.000000000     -1        Exo
223 5             0              0      <NA> 0.000000000     -1         FL
224   left daughter right daughter split var split point status prediction
224 1             2              3    K02055  0.15854978      1       <NA>
224 2             4              5    K01648  0.00542056      1       <NA>
224 3             0              0      <NA>  0.00000000     -1         FL
224 4             0              0      <NA>  0.00000000     -1        Exo
224 5             0              0      <NA>  0.00000000     -1         PA
225   left daughter right daughter split var  split point status prediction
225 1             2              3    K16964 4.026958e-05      1       <NA>
225 2             0              0      <NA> 0.000000e+00     -1         PA
225 3             4              5    K08696 8.620653e-04      1       <NA>
225 4             0              0      <NA> 0.000000e+00     -1        Exo
225 5             6              7    K09989 1.205741e-01      1       <NA>
225 6             0              0      <NA> 0.000000e+00     -1         FL
225 7             0              0      <NA> 0.000000e+00     -1        Exo
226   left daughter right daughter split var split point status prediction
226 1             2              3    K02996 0.005986801      1       <NA>
226 2             0              0      <NA> 0.000000000     -1         PA
226 3             4              5    K16089 0.019800881      1       <NA>
226 4             0              0      <NA> 0.000000000     -1         FL
226 5             0              0      <NA> 0.000000000     -1        Exo
227   left daughter right daughter split var  split point status prediction
227 1             2              3    K17321 0.0215533574      1       <NA>
227 2             0              0      <NA> 0.0000000000     -1         PA
227 3             4              5    K02092 0.0001947518      1       <NA>
227 4             0              0      <NA> 0.0000000000     -1        Exo
227 5             0              0      <NA> 0.0000000000     -1         FL
228   left daughter right daughter split var  split point status prediction
228 1             2              3    K01601 0.0026833997      1       <NA>
228 2             0              0      <NA> 0.0000000000     -1        Exo
228 3             4              5    K01312 0.0006518917      1       <NA>
228 4             0              0      <NA> 0.0000000000     -1         PA
228 5             0              0      <NA> 0.0000000000     -1         FL
229   left daughter right daughter split var split point status prediction
229 1             2              3    K00933  0.01557012      1       <NA>
229 2             0              0      <NA>  0.00000000     -1        Exo
229 3             4              5    K00114  0.03398481      1       <NA>
229 4             0              0      <NA>  0.00000000     -1         PA
229 5             0              0      <NA>  0.00000000     -1         FL
23   left daughter right daughter split var split point status prediction
23 1             2              3    K12046  0.01866057      1       <NA>
23 2             0              0      <NA>  0.00000000     -1        Exo
23 3             4              5    K02890  0.02596425      1       <NA>
23 4             0              0      <NA>  0.00000000     -1         PA
23 5             0              0      <NA>  0.00000000     -1         FL
230   left daughter right daughter split var split point status prediction
230 1             2              3    K17050  0.03357247      1       <NA>
230 2             4              5    K17321  0.02155336      1       <NA>
230 3             0              0      <NA>  0.00000000     -1         FL
230 4             0              0      <NA>  0.00000000     -1         PA
230 5             0              0      <NA>  0.00000000     -1        Exo
231   left daughter right daughter split var  split point status prediction
231 1             2              3    K00864 9.067619e-04      1       <NA>
231 2             0              0      <NA> 0.000000e+00     -1         PA
231 3             4              5    K00612 3.065667e-05      1       <NA>
231 4             0              0      <NA> 0.000000e+00     -1        Exo
231 5             0              0      <NA> 0.000000e+00     -1         FL
232   left daughter right daughter split var split point status prediction
232 1             2              3    K17050 0.048538609      1       <NA>
232 2             4              5    K01601 0.005754629      1       <NA>
232 3             0              0      <NA> 0.000000000     -1         FL
232 4             0              0      <NA> 0.000000000     -1        Exo
232 5             0              0      <NA> 0.000000000     -1         PA
233   left daughter right daughter split var  split point status prediction
233 1             2              3    K02895 0.0153475378      1       <NA>
233 2             0              0      <NA> 0.0000000000     -1         PA
233 3             4              5    K05379 0.0001671374      1       <NA>
233 4             0              0      <NA> 0.0000000000     -1        Exo
233 5             0              0      <NA> 0.0000000000     -1         FL
234   left daughter right daughter split var split point status prediction
234 1             2              3    K10700  0.04853861      1       <NA>
234 2             4              5    K02963  0.01118892      1       <NA>
234 3             0              0      <NA>  0.00000000     -1         FL
234 4             0              0      <NA>  0.00000000     -1         PA
234 5             0              0      <NA>  0.00000000     -1        Exo
235   left daughter right daughter split var split point status prediction
235 1             2              3    K02105 0.093157798      1       <NA>
235 2             4              5    K03234 0.007966452      1       <NA>
235 3             0              0      <NA> 0.000000000     -1         FL
235 4             0              0      <NA> 0.000000000     -1        Exo
235 5             0              0      <NA> 0.000000000     -1         PA
236   left daughter right daughter split var split point status prediction
236 1             2              3    K01725 0.008069979      1       <NA>
236 2             4              5    K01952 0.027380183      1       <NA>
236 3             6              7    K03594 1.099699082      1       <NA>
236 4             0              0      <NA> 0.000000000     -1         PA
236 5             0              0      <NA> 0.000000000     -1         FL
236 6             0              0      <NA> 0.000000000     -1        Exo
236 7             0              0      <NA> 0.000000000     -1         FL
237   left daughter right daughter split var  split point status prediction
237 1             2              3    K05378 6.334105e-04      1       <NA>
237 2             4              5    K16090 3.863146e-03      1       <NA>
237 3             6              7    K03638 2.940181e-05      1       <NA>
237 4             0              0      <NA> 0.000000e+00     -1         PA
237 5             0              0      <NA> 0.000000e+00     -1        Exo
237 6             0              0      <NA> 0.000000e+00     -1         PA
237 7             0              0      <NA> 0.000000e+00     -1         FL
238   left daughter right daughter split var  split point status prediction
238 1             2              3    K01601 2.683400e-03      1       <NA>
238 2             0              0      <NA> 0.000000e+00     -1        Exo
238 3             4              5    K03457 8.035255e-05      1       <NA>
238 4             0              0      <NA> 0.000000e+00     -1         PA
238 5             0              0      <NA> 0.000000e+00     -1         FL
239   left daughter right daughter split var split point status prediction
239 1             2              3    K06217  0.01318892      1       <NA>
239 2             4              5    K02902  0.01224157      1       <NA>
239 3             6              7    K10700  0.07912671      1       <NA>
239 4             0              0      <NA>  0.00000000     -1         PA
239 5             0              0      <NA>  0.00000000     -1         FL
239 6             0              0      <NA>  0.00000000     -1        Exo
239 7             0              0      <NA>  0.00000000     -1         FL
24   left daughter right daughter split var  split point status prediction
24 1             2              3    K03638 1.991108e-02      1       <NA>
24 2             4              5    K00331 1.629298e-05      1       <NA>
24 3             0              0      <NA> 0.000000e+00     -1        Exo
24 4             6              7    K06180 7.667173e-04      1       <NA>
24 5             0              0      <NA> 0.000000e+00     -1         FL
24 6             0              0      <NA> 0.000000e+00     -1         PA
24 7             8              9    K00974 6.105842e-03      1       <NA>
24 8             0              0      <NA> 0.000000e+00     -1         FL
24 9             0              0      <NA> 0.000000e+00     -1        Exo
240   left daughter right daughter split var  split point status prediction
240 1             2              3    K00612 3.065667e-05      1       <NA>
240 2             4              5    K17299 3.445351e-04      1       <NA>
240 3             6              7    K02996 7.865874e-03      1       <NA>
240 4             0              0      <NA> 0.000000e+00     -1         PA
240 5             0              0      <NA> 0.000000e+00     -1        Exo
240 6             0              0      <NA> 0.000000e+00     -1         PA
240 7             0              0      <NA> 0.000000e+00     -1         FL
241   left daughter right daughter split var split point status prediction
241 1             2              3    K07605   0.3551304      1       <NA>
241 2             0              0      <NA>   0.0000000     -1        Exo
241 3             4              5    K00138   0.1516798      1       <NA>
241 4             6              7    K01952   0.0184818      1       <NA>
241 5             0              0      <NA>   0.0000000     -1         FL
241 6             0              0      <NA>   0.0000000     -1         PA
241 7             0              0      <NA>   0.0000000     -1        Exo
242   left daughter right daughter split var  split point status prediction
242 1             2              3    K01007 0.0065317241      1       <NA>
242 2             0              0      <NA> 0.0000000000     -1         PA
242 3             4              5    K03687 0.0002212553      1       <NA>
242 4             0              0      <NA> 0.0000000000     -1        Exo
242 5             0              0      <NA> 0.0000000000     -1         FL
243   left daughter right daughter split var  split point status prediction
243 1             2              3    K00370 6.458365e-05      1       <NA>
243 2             0              0      <NA> 0.000000e+00     -1         PA
243 3             4              5    K11275 1.196749e-02      1       <NA>
243 4             0              0      <NA> 0.000000e+00     -1        Exo
243 5             0              0      <NA> 0.000000e+00     -1         FL
244   left daughter right daughter split var split point status prediction
244 1             2              3    K01007 0.006531724      1       <NA>
244 2             0              0      <NA> 0.000000000     -1         PA
244 3             4              5    K02895 0.061080414      1       <NA>
244 4             0              0      <NA> 0.000000000     -1         FL
244 5             0              0      <NA> 0.000000000     -1        Exo
245   left daughter right daughter split var split point status prediction
245 1             2              3    K07335 0.057489273      1       <NA>
245 2             4              5    K02963 0.002040278      1       <NA>
245 3             0              0      <NA> 0.000000000     -1         FL
245 4             0              0      <NA> 0.000000000     -1         PA
245 5             0              0      <NA> 0.000000000     -1        Exo
246   left daughter right daughter split var split point status prediction
246 1             2              3    K08696 0.002000609      1       <NA>
246 2             4              5    K02055 0.002842591      1       <NA>
246 3             6              7    K01952 0.027380183      1       <NA>
246 4             0              0      <NA> 0.000000000     -1         PA
246 5             0              0      <NA> 0.000000000     -1        Exo
246 6             0              0      <NA> 0.000000000     -1         PA
246 7             8              9    K04764 0.017826766      1       <NA>
246 8             0              0      <NA> 0.000000000     -1        Exo
246 9             0              0      <NA> 0.000000000     -1         FL
247   left daughter right daughter split var  split point status prediction
247 1             2              3    K02895 1.173651e-02      1       <NA>
247 2             0              0      <NA> 0.000000e+00     -1         PA
247 3             4              5    K00612 3.065667e-05      1       <NA>
247 4             0              0      <NA> 0.000000e+00     -1        Exo
247 5             0              0      <NA> 0.000000e+00     -1         FL
248   left daughter right daughter split var split point status prediction
248 1             2              3    K01601 0.004319347      1       <NA>
248 2             0              0      <NA> 0.000000000     -1        Exo
248 3             4              5    K02055 0.170650126      1       <NA>
248 4             0              0      <NA> 0.000000000     -1         PA
248 5             0              0      <NA> 0.000000000     -1         FL
249   left daughter right daughter split var split point status prediction
249 1             2              3    K02887 0.278889088      1       <NA>
249 2             4              5    K02055 0.109399779      1       <NA>
249 3             0              0      <NA> 0.000000000     -1        Exo
249 4             6              7    K12046 0.006817298      1       <NA>
249 5             0              0      <NA> 0.000000000     -1         FL
249 6             0              0      <NA> 0.000000000     -1        Exo
249 7             0              0      <NA> 0.000000000     -1         PA
25   left daughter right daughter split var split point status prediction
25 1             2              3    K00933 0.003588713      1       <NA>
25 2             0              0      <NA> 0.000000000     -1        Exo
25 3             4              5    K02970 0.002129655      1       <NA>
25 4             0              0      <NA> 0.000000000     -1         PA
25 5             0              0      <NA> 0.000000000     -1         FL
250   left daughter right daughter split var split point status prediction
250 1             2              3    K03234 0.002372009      1       <NA>
250 2             0              0      <NA> 0.000000000     -1        Exo
250 3             4              5    K02895 0.003222627      1       <NA>
250 4             0              0      <NA> 0.000000000     -1         PA
250 5             0              0      <NA> 0.000000000     -1         FL
251   left daughter right daughter split var split point status prediction
251 1             2              3    K04087  0.03610317      1       <NA>
251 2             4              5    K01725  0.01628936      1       <NA>
251 3             6              7    K16089  0.02634318      1       <NA>
251 4             0              0      <NA>  0.00000000     -1         PA
251 5             0              0      <NA>  0.00000000     -1        Exo
251 6             0              0      <NA>  0.00000000     -1         FL
251 7             0              0      <NA>  0.00000000     -1        Exo
252   left daughter right daughter split var split point status prediction
252 1             2              3    K02899  0.00358783      1       <NA>
252 2             0              0      <NA>  0.00000000     -1         PA
252 3             4              5    K12046  0.10219728      1       <NA>
252 4             0              0      <NA>  0.00000000     -1        Exo
252 5             0              0      <NA>  0.00000000     -1         FL
253   left daughter right daughter split var  split point status prediction
253 1             2              3    K02890 0.0090506434      1       <NA>
253 2             0              0      <NA> 0.0000000000     -1         PA
253 3             4              5    K05379 0.0003448691      1       <NA>
253 4             0              0      <NA> 0.0000000000     -1        Exo
253 5             0              0      <NA> 0.0000000000     -1         FL
254   left daughter right daughter split var  split point status prediction
254 1             2              3    K10700 0.0361781438      1       <NA>
254 2             4              5    K10700 0.0001782709      1       <NA>
254 3             0              0      <NA> 0.0000000000     -1         FL
254 4             0              0      <NA> 0.0000000000     -1         PA
254 5             0              0      <NA> 0.0000000000     -1        Exo
255   left daughter right daughter split var split point status prediction
255 1             2              3    K00138 0.099676945      1       <NA>
255 2             4              5    K01969 0.002435965      1       <NA>
255 3             6              7    K00933 0.033092272      1       <NA>
255 4             0              0      <NA> 0.000000000     -1         PA
255 5             0              0      <NA> 0.000000000     -1         FL
255 6             0              0      <NA> 0.000000000     -1        Exo
255 7             0              0      <NA> 0.000000000     -1         FL
256   left daughter right daughter split var split point status prediction
256 1             2              3    K03234  0.00294748      1       <NA>
256 2             0              0      <NA>  0.00000000     -1        Exo
256 3             4              5    K00370  0.03152624      1       <NA>
256 4             0              0      <NA>  0.00000000     -1         PA
256 5             0              0      <NA>  0.00000000     -1         FL
257   left daughter right daughter split var split point status prediction
257 1             2              3    K01601 0.004765625      1       <NA>
257 2             0              0      <NA> 0.000000000     -1        Exo
257 3             4              5    K10700 0.033732128      1       <NA>
257 4             0              0      <NA> 0.000000000     -1         PA
257 5             0              0      <NA> 0.000000000     -1         FL
258   left daughter right daughter split var split point status prediction
258 1             2              3    K11275  0.02903031      1       <NA>
258 2             4              5    K00024  0.10145617      1       <NA>
258 3             6              7    K01999  0.19408088      1       <NA>
258 4             0              0      <NA>  0.00000000     -1         PA
258 5             0              0      <NA>  0.00000000     -1        Exo
258 6             0              0      <NA>  0.00000000     -1         PA
258 7             0              0      <NA>  0.00000000     -1         FL
259   left daughter right daughter split var split point status prediction
259 1             2              3    K01007 0.006531724      1       <NA>
259 2             0              0      <NA> 0.000000000     -1         PA
259 3             4              5    K00970 0.089689610      1       <NA>
259 4             0              0      <NA> 0.000000000     -1        Exo
259 5             0              0      <NA> 0.000000000     -1         FL
26   left daughter right daughter split var split point status prediction
26 1             2              3    K00933 0.003588713      1       <NA>
26 2             0              0      <NA> 0.000000000     -1        Exo
26 3             4              5    K09969 0.464948333      1       <NA>
26 4             0              0      <NA> 0.000000000     -1         PA
26 5             0              0      <NA> 0.000000000     -1         FL
260   left daughter right daughter split var split point status prediction
260 1             2              3    K00933  0.01383787      1       <NA>
260 2             0              0      <NA>  0.00000000     -1        Exo
260 3             4              5    K02906  0.05251219      1       <NA>
260 4             0              0      <NA>  0.00000000     -1         PA
260 5             0              0      <NA>  0.00000000     -1         FL
261   left daughter right daughter split var split point status prediction
261 1             2              3    K03234  0.00294748      1       <NA>
261 2             0              0      <NA>  0.00000000     -1        Exo
261 3             4              5    K00370  0.03152624      1       <NA>
261 4             0              0      <NA>  0.00000000     -1         PA
261 5             0              0      <NA>  0.00000000     -1         FL
262   left daughter right daughter split var  split point status prediction
262 1             2              3    K17050 0.0002361014      1       <NA>
262 2             0              0      <NA> 0.0000000000     -1         PA
262 3             4              5    K05379 0.0003752697      1       <NA>
262 4             0              0      <NA> 0.0000000000     -1        Exo
262 5             0              0      <NA> 0.0000000000     -1         FL
263   left daughter right daughter split var split point status prediction
263 1             2              3    K03522  0.05411403      1       <NA>
263 2             4              5    K07080  0.01493979      1       <NA>
263 3             6              7    K17050  0.03136255      1       <NA>
263 4             0              0      <NA>  0.00000000     -1         PA
263 5             0              0      <NA>  0.00000000     -1        Exo
263 6             8              9    K00138  0.70076304      1       <NA>
263 7             0              0      <NA>  0.00000000     -1         FL
263 8             0              0      <NA>  0.00000000     -1         PA
263 9             0              0      <NA>  0.00000000     -1        Exo
264   left daughter right daughter split var  split point status prediction
264 1             2              3    K17050 0.0335724684      1       <NA>
264 2             4              5    K10700 0.0001782709      1       <NA>
264 3             0              0      <NA> 0.0000000000     -1         FL
264 4             0              0      <NA> 0.0000000000     -1         PA
264 5             0              0      <NA> 0.0000000000     -1        Exo
265   left daughter right daughter split var split point status prediction
265 1             2              3    K16089  0.01980088      1       <NA>
265 2             4              5    K02895  0.01170949      1       <NA>
265 3             0              0      <NA>  0.00000000     -1        Exo
265 4             0              0      <NA>  0.00000000     -1         PA
265 5             0              0      <NA>  0.00000000     -1         FL
266   left daughter right daughter split var  split point status prediction
266 1             2              3    K01999 0.2935042148      1       <NA>
266 2             4              5    K05379 0.0002642779      1       <NA>
266 3             6              7    K07335 0.0447782792      1       <NA>
266 4             0              0      <NA> 0.0000000000     -1        Exo
266 5             8              9    K00933 0.0718928810      1       <NA>
266 6             0              0      <NA> 0.0000000000     -1        Exo
266 7             0              0      <NA> 0.0000000000     -1         FL
266 8             0              0      <NA> 0.0000000000     -1         FL
266 9             0              0      <NA> 0.0000000000     -1         PA
267   left daughter right daughter split var split point status prediction
267 1             2              3    K01601 0.004319347      1       <NA>
267 2             0              0      <NA> 0.000000000     -1        Exo
267 3             4              5    K16091 0.007703690      1       <NA>
267 4             0              0      <NA> 0.000000000     -1         PA
267 5             0              0      <NA> 0.000000000     -1         FL
268   left daughter right daughter split var  split point status prediction
268 1             2              3    K02963 0.0020031363      1       <NA>
268 2             0              0      <NA> 0.0000000000     -1         PA
268 3             4              5    K02884 0.1970823298      1       <NA>
268 4             6              7    K02039 0.0001859455      1       <NA>
268 5             8              9    K07275 0.0064919563      1       <NA>
268 6             0              0      <NA> 0.0000000000     -1        Exo
268 7             0              0      <NA> 0.0000000000     -1         FL
268 8             0              0      <NA> 0.0000000000     -1         FL
268 9             0              0      <NA> 0.0000000000     -1        Exo
269   left daughter right daughter split var  split point status prediction
269 1             2              3    K02483 0.0009604145      1       <NA>
269 2             0              0      <NA> 0.0000000000     -1         PA
269 3             4              5    K00130 0.0047270489      1       <NA>
269 4             0              0      <NA> 0.0000000000     -1        Exo
269 5             0              0      <NA> 0.0000000000     -1         FL
27   left daughter right daughter split var split point status prediction
27 1             2              3    K11275 0.022799000      1       <NA>
27 2             0              0      <NA> 0.000000000     -1        Exo
27 3             4              5    K02963 0.004301242      1       <NA>
27 4             0              0      <NA> 0.000000000     -1         PA
27 5             0              0      <NA> 0.000000000     -1         FL
270   left daughter right daughter split var split point status prediction
270 1             2              3    K03234 0.002372009      1       <NA>
270 2             0              0      <NA> 0.000000000     -1        Exo
270 3             4              5    K02105 0.011843881      1       <NA>
270 4             0              0      <NA> 0.000000000     -1         PA
270 5             0              0      <NA> 0.000000000     -1         FL
271   left daughter right daughter split var split point status prediction
271 1             2              3    K01601 0.004319347      1       <NA>
271 2             0              0      <NA> 0.000000000     -1        Exo
271 3             4              5    K16964 0.033732128      1       <NA>
271 4             0              0      <NA> 0.000000000     -1         PA
271 5             0              0      <NA> 0.000000000     -1         FL
272   left daughter right daughter split var split point status prediction
272 1             2              3    K02692 0.002493847      1       <NA>
272 2             4              5    K00114 0.116385479      1       <NA>
272 3             6              7    K00370 0.031526239      1       <NA>
272 4             0              0      <NA> 0.000000000     -1         PA
272 5             0              0      <NA> 0.000000000     -1        Exo
272 6             0              0      <NA> 0.000000000     -1         PA
272 7             0              0      <NA> 0.000000000     -1         FL
273   left daughter right daughter split var split point status prediction
273 1             2              3    K02884 0.028429178      1       <NA>
273 2             0              0      <NA> 0.000000000     -1         PA
273 3             4              5    K14842 0.002584106      1       <NA>
273 4             0              0      <NA> 0.000000000     -1         FL
273 5             0              0      <NA> 0.000000000     -1        Exo
274   left daughter right daughter split var split point status prediction
274 1             2              3    K00933  0.01557012      1       <NA>
274 2             0              0      <NA>  0.00000000     -1        Exo
274 3             4              5    K00370  0.03152624      1       <NA>
274 4             0              0      <NA>  0.00000000     -1         PA
274 5             0              0      <NA>  0.00000000     -1         FL
275   left daughter right daughter split var split point status prediction
275 1             2              3    K00370  0.05054272      1       <NA>
275 2             4              5    K02902  0.04110450      1       <NA>
275 3             0              0      <NA>  0.00000000     -1         FL
275 4             0              0      <NA>  0.00000000     -1         PA
275 5             0              0      <NA>  0.00000000     -1        Exo
276   left daughter right daughter split var  split point status prediction
276 1             2              3    K17050 0.0001782709      1       <NA>
276 2             0              0      <NA> 0.0000000000     -1         PA
276 3             4              5    K02879 0.1372178581      1       <NA>
276 4             0              0      <NA> 0.0000000000     -1         FL
276 5             0              0      <NA> 0.0000000000     -1        Exo
277   left daughter right daughter split var split point status prediction
277 1             2              3    K02105  0.02016097      1       <NA>
277 2             4              5    K02879  0.09730997      1       <NA>
277 3             6              7    K02115  0.01221279      1       <NA>
277 4             0              0      <NA>  0.00000000     -1         PA
277 5             0              0      <NA>  0.00000000     -1        Exo
277 6             0              0      <NA>  0.00000000     -1        Exo
277 7             0              0      <NA>  0.00000000     -1         FL
278   left daughter right daughter split var split point status prediction
278 1             2              3    K07335  0.06994107      1       <NA>
278 2             4              5    K17321  0.04756882      1       <NA>
278 3             0              0      <NA>  0.00000000     -1         FL
278 4             0              0      <NA>  0.00000000     -1         PA
278 5             0              0      <NA>  0.00000000     -1        Exo
279   left daughter right daughter split var  split point status prediction
279 1             2              3    K02926 1.545100e-02      1       <NA>
279 2             0              0      <NA> 0.000000e+00     -1         PA
279 3             4              5    K00612 3.065667e-05      1       <NA>
279 4             0              0      <NA> 0.000000e+00     -1        Exo
279 5             6              7    K12045 4.241279e-02      1       <NA>
279 6             0              0      <NA> 0.000000e+00     -1         PA
279 7             0              0      <NA> 0.000000e+00     -1         FL
28   left daughter right daughter split var split point status prediction
28 1             2              3    K02035  0.16327086      1       <NA>
28 2             4              5    K12340  0.01489446      1       <NA>
28 3             0              0      <NA>  0.00000000     -1         FL
28 4             0              0      <NA>  0.00000000     -1         PA
28 5             0              0      <NA>  0.00000000     -1        Exo
280   left daughter right daughter split var split point status prediction
280 1             2              3    K00370   0.0616034      1       <NA>
280 2             4              5    K01637   0.1411465      1       <NA>
280 3             0              0      <NA>   0.0000000     -1         FL
280 4             0              0      <NA>   0.0000000     -1         PA
280 5             0              0      <NA>   0.0000000     -1        Exo
281   left daughter right daughter split var split point status prediction
281 1             2              3    K05863 0.014710374      1       <NA>
281 2             4              5    K16090 0.003863146      1       <NA>
281 3             6              7    K00114 0.042810513      1       <NA>
281 4             0              0      <NA> 0.000000000     -1         PA
281 5             0              0      <NA> 0.000000000     -1        Exo
281 6             0              0      <NA> 0.000000000     -1         PA
281 7             0              0      <NA> 0.000000000     -1         FL
282   left daughter right daughter split var  split point status prediction
282 1             2              3    K01969 2.357033e-05      1       <NA>
282 2             0              0      <NA> 0.000000e+00     -1         PA
282 3             4              5    K07335 5.980925e-02      1       <NA>
282 4             0              0      <NA> 0.000000e+00     -1        Exo
282 5             0              0      <NA> 0.000000e+00     -1         FL
283   left daughter right daughter split var split point status prediction
283 1             2              3    K10352 0.009972122      1       <NA>
283 2             0              0      <NA> 0.000000000     -1        Exo
283 3             4              5    K02878 0.001538788      1       <NA>
283 4             0              0      <NA> 0.000000000     -1         PA
283 5             6              7    K20471 0.001535962      1       <NA>
283 6             0              0      <NA> 0.000000000     -1         FL
283 7             0              0      <NA> 0.000000000     -1         PA
284   left daughter right daughter split var  split point status prediction
284 1             2              3    K16964 3.357247e-02      1       <NA>
284 2             4              5    K00864 4.702918e-03      1       <NA>
284 3             6              7    K02039 5.371936e-05      1       <NA>
284 4             0              0      <NA> 0.000000e+00     -1         PA
284 5             0              0      <NA> 0.000000e+00     -1        Exo
284 6             0              0      <NA> 0.000000e+00     -1        Exo
284 7             0              0      <NA> 0.000000e+00     -1         FL
285   left daughter right daughter split var split point status prediction
285 1             2              3    K03234 0.002372009      1       <NA>
285 2             0              0      <NA> 0.000000000     -1        Exo
285 3             4              5    K02952 0.009827680      1       <NA>
285 4             6              7    K00370 0.031526239      1       <NA>
285 5             0              0      <NA> 0.000000000     -1         FL
285 6             0              0      <NA> 0.000000000     -1         PA
285 7             0              0      <NA> 0.000000000     -1         FL
286   left daughter right daughter split var split point status prediction
286 1             2              3    K02996 0.006571114      1       <NA>
286 2             0              0      <NA> 0.000000000     -1         PA
286 3             4              5    K12045 0.048134514      1       <NA>
286 4             0              0      <NA> 0.000000000     -1        Exo
286 5             0              0      <NA> 0.000000000     -1         FL
287   left daughter right daughter split var split point status prediction
287 1             2              3    K02895 0.003222627      1       <NA>
287 2             0              0      <NA> 0.000000000     -1         PA
287 3             4              5    K12045 0.030287905      1       <NA>
287 4             0              0      <NA> 0.000000000     -1        Exo
287 5             0              0      <NA> 0.000000000     -1         FL
288   left daughter right daughter split var split point status prediction
288 1             2              3    K12046 0.014991751      1       <NA>
288 2             0              0      <NA> 0.000000000     -1        Exo
288 3             4              5    K07080 0.100360262      1       <NA>
288 4             6              7    K01312 0.009280131      1       <NA>
288 5             0              0      <NA> 0.000000000     -1         FL
288 6             0              0      <NA> 0.000000000     -1         PA
288 7             0              0      <NA> 0.000000000     -1        Exo
289   left daughter right daughter split var split point status prediction
289 1             2              3    K10700 0.032187736      1       <NA>
289 2             4              5    K00933 0.001856457      1       <NA>
289 3             0              0      <NA> 0.000000000     -1         FL
289 4             0              0      <NA> 0.000000000     -1        Exo
289 5             0              0      <NA> 0.000000000     -1         PA
29   left daughter right daughter split var split point status prediction
29 1             2              3    K00933 0.003588713      1       <NA>
29 2             0              0      <NA> 0.000000000     -1        Exo
29 3             4              5    K02884 0.015718394      1       <NA>
29 4             0              0      <NA> 0.000000000     -1         PA
29 5             0              0      <NA> 0.000000000     -1         FL
290   left daughter right daughter split var split point status prediction
290 1             2              3    K12046 0.007213717      1       <NA>
290 2             0              0      <NA> 0.000000000     -1        Exo
290 3             4              5    K03704 0.046226281      1       <NA>
290 4             0              0      <NA> 0.000000000     -1         PA
290 5             0              0      <NA> 0.000000000     -1         FL
291   left daughter right daughter split var split point status prediction
291 1             2              3    K05376 0.006848607      1       <NA>
291 2             0              0      <NA> 0.000000000     -1        Exo
291 3             4              5    K02926 0.016642465      1       <NA>
291 4             0              0      <NA> 0.000000000     -1         PA
291 5             0              0      <NA> 0.000000000     -1         FL
292   left daughter right daughter split var split point status prediction
292 1             2              3    K01601   0.0026834      1       <NA>
292 2             0              0      <NA>   0.0000000     -1        Exo
292 3             4              5    K03782   0.0374126      1       <NA>
292 4             0              0      <NA>   0.0000000     -1         PA
292 5             0              0      <NA>   0.0000000     -1         FL
293   left daughter right daughter split var split point status prediction
293 1             2              3    K10352 0.009846853      1       <NA>
293 2             0              0      <NA> 0.000000000     -1        Exo
293 3             4              5    K02899 0.001454284      1       <NA>
293 4             0              0      <NA> 0.000000000     -1         PA
293 5             0              0      <NA> 0.000000000     -1         FL
294   left daughter right daughter split var split point status prediction
294 1             2              3    K03234 0.002372009      1       <NA>
294 2             0              0      <NA> 0.000000000     -1        Exo
294 3             4              5    K02890 0.012693878      1       <NA>
294 4             0              0      <NA> 0.000000000     -1         PA
294 5             0              0      <NA> 0.000000000     -1         FL
295   left daughter right daughter split var split point status prediction
295 1             2              3    K16089 0.019800881      1       <NA>
295 2             4              5    K02899 0.001454284      1       <NA>
295 3             0              0      <NA> 0.000000000     -1        Exo
295 4             0              0      <NA> 0.000000000     -1         PA
295 5             0              0      <NA> 0.000000000     -1         FL
296   left daughter right daughter split var  split point status prediction
296 1             2              3    K02884 1.663732e-02      1       <NA>
296 2             0              0      <NA> 0.000000e+00     -1         PA
296 3             4              5    K00612 3.065667e-05      1       <NA>
296 4             0              0      <NA> 0.000000e+00     -1        Exo
296 5             0              0      <NA> 0.000000e+00     -1         FL
297   left daughter right daughter split var split point status prediction
297 1             2              3    K04551 0.478391714      1       <NA>
297 2             4              5    K01969 0.001212726      1       <NA>
297 3             0              0      <NA> 0.000000000     -1        Exo
297 4             6              7    K02970 0.025003471      1       <NA>
297 5             0              0      <NA> 0.000000000     -1         FL
297 6             0              0      <NA> 0.000000000     -1         PA
297 7             0              0      <NA> 0.000000000     -1        Exo
298   left daughter right daughter split var  split point status prediction
298 1             2              3    K19326 3.721656e-03      1       <NA>
298 2             4              5    K00612 3.065667e-05      1       <NA>
298 3             6              7    K16964 4.274015e-02      1       <NA>
298 4             0              0      <NA> 0.000000e+00     -1        Exo
298 5             0              0      <NA> 0.000000e+00     -1         FL
298 6             0              0      <NA> 0.000000e+00     -1         PA
298 7             0              0      <NA> 0.000000e+00     -1         FL
299   left daughter right daughter split var  split point status prediction
299 1             2              3    K02965 8.213479e-04      1       <NA>
299 2             0              0      <NA> 0.000000e+00     -1         PA
299 3             4              5    K00612 3.065667e-05      1       <NA>
299 4             0              0      <NA> 0.000000e+00     -1        Exo
299 5             6              7    K00128 4.500454e-02      1       <NA>
299 6             0              0      <NA> 0.000000e+00     -1         PA
299 7             0              0      <NA> 0.000000e+00     -1         FL
3   left daughter right daughter split var split point status prediction
3 1             2              3    K01999  0.15469156      1       <NA>
3 2             4              5    K02895  0.02318886      1       <NA>
3 3             6              7    K03522  0.03272973      1       <NA>
3 4             0              0      <NA>  0.00000000     -1         PA
3 5             0              0      <NA>  0.00000000     -1        Exo
3 6             8              9    K02040  0.08363736      1       <NA>
3 7             0              0      <NA>  0.00000000     -1         FL
3 8             0              0      <NA>  0.00000000     -1         PA
3 9             0              0      <NA>  0.00000000     -1        Exo
30   left daughter right daughter split var  split point status prediction
30 1             2              3    K02035 0.1733690092      1       <NA>
30 2             4              5    K10700 0.0001782709      1       <NA>
30 3             6              7    K02977 0.0587603995      1       <NA>
30 4             0              0      <NA> 0.0000000000     -1         PA
30 5             0              0      <NA> 0.0000000000     -1        Exo
30 6             0              0      <NA> 0.0000000000     -1         FL
30 7             0              0      <NA> 0.0000000000     -1        Exo
300   left daughter right daughter split var  split point status prediction
300 1             2              3    K02899 0.0014542841      1       <NA>
300 2             0              0      <NA> 0.0000000000     -1         PA
300 3             4              5    K12757 0.0006953443      1       <NA>
300 4             0              0      <NA> 0.0000000000     -1        Exo
300 5             0              0      <NA> 0.0000000000     -1         FL
301   left daughter right daughter split var  split point status prediction
301 1             2              3    K02996 0.0065711136      1       <NA>
301 2             0              0      <NA> 0.0000000000     -1         PA
301 3             4              5    K05378 0.0006334105      1       <NA>
301 4             0              0      <NA> 0.0000000000     -1        Exo
301 5             0              0      <NA> 0.0000000000     -1         FL
302   left daughter right daughter split var split point status prediction
302 1             2              3    K17321  0.02069165      1       <NA>
302 2             0              0      <NA>  0.00000000     -1         PA
302 3             4              5    K07335  0.06994107      1       <NA>
302 4             0              0      <NA>  0.00000000     -1        Exo
302 5             0              0      <NA>  0.00000000     -1         FL
303   left daughter right daughter split var split point status prediction
303 1             2              3    K02879  0.13724139      1       <NA>
303 2             4              5    K02963  0.00184062      1       <NA>
303 3             6              7    K01895  0.42310650      1       <NA>
303 4             0              0      <NA>  0.00000000     -1         PA
303 5             0              0      <NA>  0.00000000     -1         FL
303 6             0              0      <NA>  0.00000000     -1        Exo
303 7             0              0      <NA>  0.00000000     -1         FL
304   left daughter right daughter split var  split point status prediction
304 1             2              3    K00864 0.0009067619      1       <NA>
304 2             0              0      <NA> 0.0000000000     -1         PA
304 3             4              5    K02879 0.1372413909      1       <NA>
304 4             0              0      <NA> 0.0000000000     -1         FL
304 5             0              0      <NA> 0.0000000000     -1        Exo
305   left daughter right daughter split var split point status prediction
305 1             2              3    K03234 0.002372009      1       <NA>
305 2             0              0      <NA> 0.000000000     -1        Exo
305 3             4              5    K03520 0.040602641      1       <NA>
305 4             0              0      <NA> 0.000000000     -1         PA
305 5             0              0      <NA> 0.000000000     -1         FL
306   left daughter right daughter split var split point status prediction
306 1             2              3    K07080  0.04733138      1       <NA>
306 2             0              0      <NA>  0.00000000     -1         PA
306 3             4              5    K16089  0.01980088      1       <NA>
306 4             0              0      <NA>  0.00000000     -1         FL
306 5             0              0      <NA>  0.00000000     -1        Exo
307   left daughter right daughter split var split point status prediction
307 1             2              3    K10700  0.07912671      1       <NA>
307 2             4              5    K01648  0.00542056      1       <NA>
307 3             0              0      <NA>  0.00000000     -1         FL
307 4             0              0      <NA>  0.00000000     -1        Exo
307 5             0              0      <NA>  0.00000000     -1         PA
308   left daughter right daughter split var split point status prediction
308 1             2              3    K01955  0.01828876      1       <NA>
308 2             0              0      <NA>  0.00000000     -1         PA
308 3             4              5    K03234  0.00294748      1       <NA>
308 4             0              0      <NA>  0.00000000     -1        Exo
308 5             6              7    K09969  0.40058790      1       <NA>
308 6             0              0      <NA>  0.00000000     -1         PA
308 7             0              0      <NA>  0.00000000     -1         FL
309   left daughter right daughter split var split point status prediction
309 1             2              3    K17751 0.022802596      1       <NA>
309 2             4              5    K02977 0.003083623      1       <NA>
309 3             6              7    K02895 0.008801062      1       <NA>
309 4             8              9    K02871 0.010824817      1       <NA>
309 5             0              0      <NA> 0.000000000     -1        Exo
309 6             0              0      <NA> 0.000000000     -1         PA
309 7             0              0      <NA> 0.000000000     -1         FL
309 8             0              0      <NA> 0.000000000     -1         PA
309 9             0              0      <NA> 0.000000000     -1         FL
31   left daughter right daughter split var split point status prediction
31 1             2              3    K04564  0.03426834      1       <NA>
31 2             0              0      <NA>  0.00000000     -1         PA
31 3             4              5    K02002  0.32274369      1       <NA>
31 4             6              7    K05376  0.04526026      1       <NA>
31 5             0              0      <NA>  0.00000000     -1         FL
31 6             0              0      <NA>  0.00000000     -1        Exo
31 7             8              9    K03286  0.21665296      1       <NA>
31 8             0              0      <NA>  0.00000000     -1         FL
31 9             0              0      <NA>  0.00000000     -1         PA
310   left daughter right daughter split var split point status prediction
310 1             2              3    K01725 0.007243043      1       <NA>
310 2             4              5    K02963 0.001877761      1       <NA>
310 3             0              0      <NA> 0.000000000     -1        Exo
310 4             0              0      <NA> 0.000000000     -1         PA
310 5             6              7    K02035 0.153036058      1       <NA>
310 6             0              0      <NA> 0.000000000     -1        Exo
310 7             0              0      <NA> 0.000000000     -1         FL
311   left daughter right daughter split var split point status prediction
311 1             2              3    K16089  0.01980088      1       <NA>
311 2             4              5    K01952  0.02738018      1       <NA>
311 3             0              0      <NA>  0.00000000     -1        Exo
311 4             0              0      <NA>  0.00000000     -1         PA
311 5             0              0      <NA>  0.00000000     -1         FL
312   left daughter right daughter split var split point status prediction
312 1             2              3    K17321  0.02155336      1       <NA>
312 2             0              0      <NA>  0.00000000     -1         PA
312 3             4              5    K00933  0.03309227      1       <NA>
312 4             0              0      <NA>  0.00000000     -1        Exo
312 5             0              0      <NA>  0.00000000     -1         FL
313   left daughter right daughter split var split point status prediction
313 1             2              3    K17751  0.03956953      1       <NA>
313 2             4              5    K02967  0.01358852      1       <NA>
313 3             6              7    K07080  0.07611296      1       <NA>
313 4             0              0      <NA>  0.00000000     -1         PA
313 5             0              0      <NA>  0.00000000     -1        Exo
313 6             0              0      <NA>  0.00000000     -1         PA
313 7             0              0      <NA>  0.00000000     -1         FL
314   left daughter right daughter split var split point status prediction
314 1             2              3    K17050  0.07912671      1       <NA>
314 2             4              5    K00138  0.10084085      1       <NA>
314 3             0              0      <NA>  0.00000000     -1         FL
314 4             0              0      <NA>  0.00000000     -1         PA
314 5             0              0      <NA>  0.00000000     -1        Exo
315   left daughter right daughter split var split point status prediction
315 1             2              3    K11275 0.007686101      1       <NA>
315 2             0              0      <NA> 0.000000000     -1        Exo
315 3             4              5    K02035 0.163270856      1       <NA>
315 4             6              7    K17299 0.045029842      1       <NA>
315 5             0              0      <NA> 0.000000000     -1         FL
315 6             0              0      <NA> 0.000000000     -1         PA
315 7             0              0      <NA> 0.000000000     -1        Exo
316   left daughter right daughter split var split point status prediction
316 1             2              3    K02035  0.50550002      1       <NA>
316 2             4              5    K17321  0.02155336      1       <NA>
316 3             0              0      <NA>  0.00000000     -1         FL
316 4             0              0      <NA>  0.00000000     -1         PA
316 5             6              7    K17751  0.08776851      1       <NA>
316 6             0              0      <NA>  0.00000000     -1        Exo
316 7             0              0      <NA>  0.00000000     -1         FL
317   left daughter right daughter split var split point status prediction
317 1             2              3    K02879  0.13721786      1       <NA>
317 2             4              5    K00370  0.03152624      1       <NA>
317 3             0              0      <NA>  0.00000000     -1        Exo
317 4             0              0      <NA>  0.00000000     -1         PA
317 5             0              0      <NA>  0.00000000     -1         FL
318   left daughter right daughter split var  split point status prediction
318 1             2              3    K02970 0.0004924861      1       <NA>
318 2             0              0      <NA> 0.0000000000     -1         PA
318 3             4              5    K11275 0.0119674898      1       <NA>
318 4             0              0      <NA> 0.0000000000     -1        Exo
318 5             6              7    K10705 0.0062419679      1       <NA>
318 6             0              0      <NA> 0.0000000000     -1        Exo
318 7             0              0      <NA> 0.0000000000     -1         FL
319   left daughter right daughter split var  split point status prediction
319 1             2              3    K09989 0.0002170084      1       <NA>
319 2             4              5    K01007 0.0060705839      1       <NA>
319 3             6              7    K05379 0.0007233502      1       <NA>
319 4             0              0      <NA> 0.0000000000     -1         PA
319 5             0              0      <NA> 0.0000000000     -1         FL
319 6             0              0      <NA> 0.0000000000     -1        Exo
319 7             0              0      <NA> 0.0000000000     -1         FL
32   left daughter right daughter split var  split point status prediction
32 1             2              3    K09989 0.0001720068      1       <NA>
32 2             4              5    K01952 0.0273801828      1       <NA>
32 3             6              7    K04551 0.0137141458      1       <NA>
32 4             0              0      <NA> 0.0000000000     -1         PA
32 5             0              0      <NA> 0.0000000000     -1         FL
32 6             0              0      <NA> 0.0000000000     -1         FL
32 7             0              0      <NA> 0.0000000000     -1        Exo
320   left daughter right daughter split var  split point status prediction
320 1             2              3    K00370 0.0003042543      1       <NA>
320 2             0              0      <NA> 0.0000000000     -1         PA
320 3             4              5    K10700 0.0791267056      1       <NA>
320 4             0              0      <NA> 0.0000000000     -1        Exo
320 5             0              0      <NA> 0.0000000000     -1         FL
321   left daughter right daughter split var  split point status prediction
321 1             2              3    K16091 0.0041779156      1       <NA>
321 2             0              0      <NA> 0.0000000000     -1         PA
321 3             4              5    K12757 0.0006953443      1       <NA>
321 4             0              0      <NA> 0.0000000000     -1        Exo
321 5             0              0      <NA> 0.0000000000     -1         FL
322   left daughter right daughter split var  split point status prediction
322 1             2              3    K00370 5.054272e-02      1       <NA>
322 2             4              5    K05377 2.104741e-02      1       <NA>
322 3             6              7    K02039 5.371936e-05      1       <NA>
322 4             0              0      <NA> 0.000000e+00     -1        Exo
322 5             0              0      <NA> 0.000000e+00     -1         PA
322 6             0              0      <NA> 0.000000e+00     -1        Exo
322 7             0              0      <NA> 0.000000e+00     -1         FL
323   left daughter right daughter split var split point status prediction
323 1             2              3    K02926 0.030435606      1       <NA>
323 2             4              5    K01312 0.007510087      1       <NA>
323 3             6              7    K00933 0.031983709      1       <NA>
323 4             0              0      <NA> 0.000000000     -1         PA
323 5             0              0      <NA> 0.000000000     -1         FL
323 6             0              0      <NA> 0.000000000     -1        Exo
323 7             0              0      <NA> 0.000000000     -1         FL
324   left daughter right daughter split var split point status prediction
324 1             2              3    K03520  0.02850699      1       <NA>
324 2             4              5    K01648  0.00542056      1       <NA>
324 3             0              0      <NA>  0.00000000     -1         FL
324 4             0              0      <NA>  0.00000000     -1        Exo
324 5             0              0      <NA>  0.00000000     -1         PA
325   left daughter right daughter split var  split point status prediction
325 1             2              3    K02996 6.302244e-02      1       <NA>
325 2             4              5    K00331 1.629298e-05      1       <NA>
325 3             6              7    K02692 2.270704e-03      1       <NA>
325 4             8              9    K01312 6.061050e-04      1       <NA>
325 5             0              0      <NA> 0.000000e+00     -1         FL
325 6             0              0      <NA> 0.000000e+00     -1        Exo
325 7             0              0      <NA> 0.000000e+00     -1         FL
325 8             0              0      <NA> 0.000000e+00     -1         PA
325 9             0              0      <NA> 0.000000e+00     -1        Exo
326   left daughter right daughter split var split point status prediction
326 1             2              3    K02895 0.003161732      1       <NA>
326 2             0              0      <NA> 0.000000000     -1         PA
326 3             4              5    K08696 0.001420158      1       <NA>
326 4             0              0      <NA> 0.000000000     -1        Exo
326 5             0              0      <NA> 0.000000000     -1         FL
327   left daughter right daughter split var  split point status prediction
327 1             2              3    K16089 0.0198008814      1       <NA>
327 2             4              5    K02483 0.0009604145      1       <NA>
327 3             0              0      <NA> 0.0000000000     -1        Exo
327 4             0              0      <NA> 0.0000000000     -1         PA
327 5             0              0      <NA> 0.0000000000     -1         FL
328   left daughter right daughter split var split point status prediction
328 1             2              3    K12340  0.01489446      1       <NA>
328 2             4              5    K01601  0.01087182      1       <NA>
328 3             6              7    K02879  0.19077945      1       <NA>
328 4             0              0      <NA>  0.00000000     -1         FL
328 5             0              0      <NA>  0.00000000     -1         PA
328 6             0              0      <NA>  0.00000000     -1         FL
328 7             8              9    K00370  0.14948870      1       <NA>
328 8             0              0      <NA>  0.00000000     -1        Exo
328 9             0              0      <NA>  0.00000000     -1         FL
329   left daughter right daughter split var split point status prediction
329 1             2              3    K01952 0.018481803      1       <NA>
329 2             0              0      <NA> 0.000000000     -1         PA
329 3             4              5    K08696 0.001420158      1       <NA>
329 4             0              0      <NA> 0.000000000     -1        Exo
329 5             0              0      <NA> 0.000000000     -1         FL
33    left daughter right daughter split var  split point status prediction
33 1              2              3    K13915 0.0077973666      1       <NA>
33 2              4              5    K03638 0.0086505115      1       <NA>
33 3              6              7    K00325 0.0009757928      1       <NA>
33 4              8              9    K14067 1.1364409149      1       <NA>
33 5              0              0      <NA> 0.0000000000     -1        Exo
33 6             10             11    K00789 0.0108429217      1       <NA>
33 7              0              0      <NA> 0.0000000000     -1         FL
33 8              0              0      <NA> 0.0000000000     -1         PA
33 9              0              0      <NA> 0.0000000000     -1         FL
33 10             0              0      <NA> 0.0000000000     -1         PA
33 11             0              0      <NA> 0.0000000000     -1        Exo
330   left daughter right daughter split var split point status prediction
330 1             2              3    K00138  0.09417750      1       <NA>
330 2             0              0      <NA>  0.00000000     -1         PA
330 3             4              5    K07335  0.06994107      1       <NA>
330 4             0              0      <NA>  0.00000000     -1        Exo
330 5             0              0      <NA>  0.00000000     -1         FL
331   left daughter right daughter split var  split point status prediction
331 1             2              3    K10700 0.0511442843      1       <NA>
331 2             4              5    K10700 0.0002695566      1       <NA>
331 3             0              0      <NA> 0.0000000000     -1         FL
331 4             0              0      <NA> 0.0000000000     -1         PA
331 5             0              0      <NA> 0.0000000000     -1        Exo
332   left daughter right daughter split var  split point status prediction
332 1             2              3    K01969 0.0002758939      1       <NA>
332 2             0              0      <NA> 0.0000000000     -1         PA
332 3             4              5    K13292 0.0132230634      1       <NA>
332 4             0              0      <NA> 0.0000000000     -1         FL
332 5             0              0      <NA> 0.0000000000     -1        Exo
333   left daughter right daughter split var split point status prediction
333 1             2              3    K01601  0.00268340      1       <NA>
333 2             0              0      <NA>  0.00000000     -1        Exo
333 3             4              5    K01952  0.02738018      1       <NA>
333 4             0              0      <NA>  0.00000000     -1         PA
333 5             0              0      <NA>  0.00000000     -1         FL
334   left daughter right daughter split var split point status prediction
334 1             2              3    K17050 0.059511746      1       <NA>
334 2             4              5    K06217 0.009786115      1       <NA>
334 3             0              0      <NA> 0.000000000     -1         FL
334 4             0              0      <NA> 0.000000000     -1         PA
334 5             0              0      <NA> 0.000000000     -1        Exo
335   left daughter right daughter split var split point status prediction
335 1             2              3    K01725 0.008069979      1       <NA>
335 2             4              5    K09969 0.496060071      1       <NA>
335 3             0              0      <NA> 0.000000000     -1        Exo
335 4             0              0      <NA> 0.000000000     -1         PA
335 5             0              0      <NA> 0.000000000     -1         FL
336   left daughter right daughter split var split point status prediction
336 1             2              3    K07375 0.390358452      1       <NA>
336 2             4              5    K03704 0.005127039      1       <NA>
336 3             6              7    K01007 0.011437828      1       <NA>
336 4             0              0      <NA> 0.000000000     -1         PA
336 5             0              0      <NA> 0.000000000     -1        Exo
336 6             0              0      <NA> 0.000000000     -1         PA
336 7             8              9    K10705 0.006754426      1       <NA>
336 8             0              0      <NA> 0.000000000     -1        Exo
336 9             0              0      <NA> 0.000000000     -1         FL
337   left daughter right daughter split var  split point status prediction
337 1             2              3    K10700 4.026958e-05      1       <NA>
337 2             0              0      <NA> 0.000000e+00     -1         PA
337 3             4              5    K17050 5.114428e-02      1       <NA>
337 4             0              0      <NA> 0.000000e+00     -1        Exo
337 5             0              0      <NA> 0.000000e+00     -1         FL
338   left daughter right daughter split var split point status prediction
338 1             2              3    K01601 0.002683400      1       <NA>
338 2             0              0      <NA> 0.000000000     -1        Exo
338 3             4              5    K02970 0.003461319      1       <NA>
338 4             0              0      <NA> 0.000000000     -1         PA
338 5             0              0      <NA> 0.000000000     -1         FL
339   left daughter right daughter split var split point status prediction
339 1             2              3    K02884 0.015718394      1       <NA>
339 2             0              0      <NA> 0.000000000     -1         PA
339 3             4              5    K12757 0.002059217      1       <NA>
339 4             0              0      <NA> 0.000000000     -1        Exo
339 5             0              0      <NA> 0.000000000     -1         FL
34   left daughter right daughter split var  split point status prediction
34 1             2              3    K00370 6.458365e-05      1       <NA>
34 2             0              0      <NA> 0.000000e+00     -1         PA
34 3             4              5    K07335 6.994107e-02      1       <NA>
34 4             0              0      <NA> 0.000000e+00     -1        Exo
34 5             0              0      <NA> 0.000000e+00     -1         FL
340   left daughter right daughter split var  split point status prediction
340 1             2              3    K02887 0.0836907437      1       <NA>
340 2             4              5    K02895 0.0032226274      1       <NA>
340 3             6              7    K02895 0.0347945287      1       <NA>
340 4             0              0      <NA> 0.0000000000     -1         PA
340 5             8              9    K02483 0.0008999936      1       <NA>
340 6             0              0      <NA> 0.0000000000     -1         FL
340 7             0              0      <NA> 0.0000000000     -1        Exo
340 8             0              0      <NA> 0.0000000000     -1        Exo
340 9             0              0      <NA> 0.0000000000     -1         FL
341   left daughter right daughter split var  split point status prediction
341 1             2              3    K16964 4.026958e-05      1       <NA>
341 2             0              0      <NA> 0.000000e+00     -1         PA
341 3             4              5    K02105 5.609699e-02      1       <NA>
341 4             0              0      <NA> 0.000000e+00     -1        Exo
341 5             0              0      <NA> 0.000000e+00     -1         FL
342   left daughter right daughter split var split point status prediction
342 1             2              3    K02996 0.006571114      1       <NA>
342 2             0              0      <NA> 0.000000000     -1         PA
342 3             4              5    K02879 0.216999447      1       <NA>
342 4             0              0      <NA> 0.000000000     -1         FL
342 5             0              0      <NA> 0.000000000     -1        Exo
343   left daughter right daughter split var split point status prediction
343 1             2              3    K02879  0.13721786      1       <NA>
343 2             4              5    K00989  0.01270218      1       <NA>
343 3             0              0      <NA>  0.00000000     -1        Exo
343 4             0              0      <NA>  0.00000000     -1         PA
343 5             0              0      <NA>  0.00000000     -1         FL
344   left daughter right daughter split var split point status prediction
344 1             2              3    K16089 0.019800881      1       <NA>
344 2             4              5    K02970 0.002317487      1       <NA>
344 3             0              0      <NA> 0.000000000     -1        Exo
344 4             0              0      <NA> 0.000000000     -1         PA
344 5             0              0      <NA> 0.000000000     -1         FL
345   left daughter right daughter split var  split point status prediction
345 1             2              3    K07335 8.432386e-02      1       <NA>
345 2             4              5    K17050 4.026958e-05      1       <NA>
345 3             0              0      <NA> 0.000000e+00     -1         FL
345 4             0              0      <NA> 0.000000e+00     -1         PA
345 5             0              0      <NA> 0.000000e+00     -1        Exo
346   left daughter right daughter split var split point status prediction
346 1             2              3    K02887 0.009178044      1       <NA>
346 2             4              5    K02970 0.050373547      1       <NA>
346 3             6              7    K16089 0.019800881      1       <NA>
346 4             0              0      <NA> 0.000000000     -1         PA
346 5             0              0      <NA> 0.000000000     -1         FL
346 6             0              0      <NA> 0.000000000     -1         FL
346 7             0              0      <NA> 0.000000000     -1        Exo
347   left daughter right daughter split var split point status prediction
347 1             2              3    K07080  0.04733138      1       <NA>
347 2             0              0      <NA>  0.00000000     -1         PA
347 3             4              5    K10700  0.03357247      1       <NA>
347 4             0              0      <NA>  0.00000000     -1        Exo
347 5             0              0      <NA>  0.00000000     -1         FL
348   left daughter right daughter split var split point status prediction
348 1             2              3    K00370  0.06618497      1       <NA>
348 2             4              5    K00138  0.10705996      1       <NA>
348 3             0              0      <NA>  0.00000000     -1         FL
348 4             0              0      <NA>  0.00000000     -1         PA
348 5             0              0      <NA>  0.00000000     -1        Exo
349   left daughter right daughter split var  split point status prediction
349 1             2              3    K16964 0.0001782709      1       <NA>
349 2             0              0      <NA> 0.0000000000     -1         PA
349 3             4              5    K01601 0.0026833997      1       <NA>
349 4             0              0      <NA> 0.0000000000     -1        Exo
349 5             0              0      <NA> 0.0000000000     -1         FL
35   left daughter right daughter split var split point status prediction
35 1             2              3    K03234  0.00294748      1       <NA>
35 2             0              0      <NA>  0.00000000     -1        Exo
35 3             4              5    K01952  0.02738018      1       <NA>
35 4             0              0      <NA>  0.00000000     -1         PA
35 5             0              0      <NA>  0.00000000     -1         FL
350   left daughter right daughter split var split point status prediction
350 1             2              3    K00933 0.003588713      1       <NA>
350 2             0              0      <NA> 0.000000000     -1        Exo
350 3             4              5    K02996 0.006897696      1       <NA>
350 4             0              0      <NA> 0.000000000     -1         PA
350 5             0              0      <NA> 0.000000000     -1         FL
351   left daughter right daughter split var  split point status prediction
351 1             2              3    K16091 0.0048300391      1       <NA>
351 2             0              0      <NA> 0.0000000000     -1         PA
351 3             4              5    K02092 0.0005072547      1       <NA>
351 4             0              0      <NA> 0.0000000000     -1        Exo
351 5             0              0      <NA> 0.0000000000     -1         FL
352   left daughter right daughter split var  split point status prediction
352 1             2              3    K10700 4.026958e-05      1       <NA>
352 2             0              0      <NA> 0.000000e+00     -1         PA
352 3             4              5    K03638 2.372801e-02      1       <NA>
352 4             0              0      <NA> 0.000000e+00     -1         FL
352 5             0              0      <NA> 0.000000e+00     -1        Exo
353   left daughter right daughter split var split point status prediction
353 1             2              3    K01601 0.004918211      1       <NA>
353 2             0              0      <NA> 0.000000000     -1        Exo
353 3             4              5    K03286 0.055054916      1       <NA>
353 4             0              0      <NA> 0.000000000     -1         PA
353 5             0              0      <NA> 0.000000000     -1         FL
354   left daughter right daughter split var  split point status prediction
354 1             2              3    K10700 4.026958e-05      1       <NA>
354 2             0              0      <NA> 0.000000e+00     -1         PA
354 3             4              5    K05379 3.448691e-04      1       <NA>
354 4             0              0      <NA> 0.000000e+00     -1        Exo
354 5             0              0      <NA> 0.000000e+00     -1         FL
355   left daughter right daughter split var  split point status prediction
355 1             2              3    K00864 0.0009067619      1       <NA>
355 2             0              0      <NA> 0.0000000000     -1         PA
355 3             4              5    K16089 0.0147793379      1       <NA>
355 4             0              0      <NA> 0.0000000000     -1         FL
355 5             0              0      <NA> 0.0000000000     -1        Exo
356   left daughter right daughter split var split point status prediction
356 1             2              3    K01601 0.004319347      1       <NA>
356 2             0              0      <NA> 0.000000000     -1        Exo
356 3             4              5    K00864 0.001124553      1       <NA>
356 4             0              0      <NA> 0.000000000     -1         PA
356 5             0              0      <NA> 0.000000000     -1         FL
357   left daughter right daughter split var split point status prediction
357 1             2              3    K07335  0.13513567      1       <NA>
357 2             4              5    K01007  0.01042996      1       <NA>
357 3             0              0      <NA>  0.00000000     -1         FL
357 4             0              0      <NA>  0.00000000     -1         PA
357 5             0              0      <NA>  0.00000000     -1        Exo
358   left daughter right daughter split var split point status prediction
358 1             2              3    K01725 0.008069979      1       <NA>
358 2             4              5    K02014 0.603912197      1       <NA>
358 3             6              7    K01803 0.002837928      1       <NA>
358 4             8              9    K16964 0.031126453      1       <NA>
358 5             0              0      <NA> 0.000000000     -1         FL
358 6             0              0      <NA> 0.000000000     -1         FL
358 7             0              0      <NA> 0.000000000     -1        Exo
358 8             0              0      <NA> 0.000000000     -1         PA
358 9             0              0      <NA> 0.000000000     -1         FL
359   left daughter right daughter split var split point status prediction
359 1             2              3    K03614 0.001163930      1       <NA>
359 2             4              5    K01923 0.008669306      1       <NA>
359 3             0              0      <NA> 0.000000000     -1        Exo
359 4             0              0      <NA> 0.000000000     -1         PA
359 5             0              0      <NA> 0.000000000     -1         FL
36   left daughter right daughter split var split point status prediction
36 1             2              3    K03520  0.04060264      1       <NA>
36 2             4              5    K00024  0.20524856      1       <NA>
36 3             0              0      <NA>  0.00000000     -1         FL
36 4             6              7    K05692  0.08121613      1       <NA>
36 5             0              0      <NA>  0.00000000     -1        Exo
36 6             0              0      <NA>  0.00000000     -1        Exo
36 7             0              0      <NA>  0.00000000     -1         PA
360   left daughter right daughter split var split point status prediction
360 1             2              3    K03234 0.007840079      1       <NA>
360 2             0              0      <NA> 0.000000000     -1        Exo
360 3             4              5    K02982 0.031638650      1       <NA>
360 4             0              0      <NA> 0.000000000     -1         PA
360 5             0              0      <NA> 0.000000000     -1         FL
361   left daughter right daughter split var  split point status prediction
361 1             2              3    K02996 6.897696e-03      1       <NA>
361 2             0              0      <NA> 0.000000e+00     -1         PA
361 3             4              5    K00612 3.065667e-05      1       <NA>
361 4             0              0      <NA> 0.000000e+00     -1        Exo
361 5             0              0      <NA> 0.000000e+00     -1         FL
362   left daughter right daughter split var split point status prediction
362 1             2              3    K16089 0.022838711      1       <NA>
362 2             4              5    K02899 0.001454284      1       <NA>
362 3             0              0      <NA> 0.000000000     -1        Exo
362 4             0              0      <NA> 0.000000000     -1         PA
362 5             0              0      <NA> 0.000000000     -1         FL
363   left daughter right daughter split var split point status prediction
363 1             2              3    K19326 0.007916615      1       <NA>
363 2             4              5    K05863 0.020386815      1       <NA>
363 3             0              0      <NA> 0.000000000     -1         PA
363 4             0              0      <NA> 0.000000000     -1        Exo
363 5             0              0      <NA> 0.000000000     -1         FL
364   left daughter right daughter split var split point status prediction
364 1             2              3    K02895 0.067305524      1       <NA>
364 2             4              5    K01312 0.004198519      1       <NA>
364 3             6              7    K03234 0.019494860      1       <NA>
364 4             0              0      <NA> 0.000000000     -1         PA
364 5             0              0      <NA> 0.000000000     -1         FL
364 6             0              0      <NA> 0.000000000     -1        Exo
364 7             0              0      <NA> 0.000000000     -1         FL
365   left daughter right daughter split var  split point status prediction
365 1             2              3    K00370 0.0796140308      1       <NA>
365 2             4              5    K10700 0.0001782709      1       <NA>
365 3             0              0      <NA> 0.0000000000     -1         FL
365 4             0              0      <NA> 0.0000000000     -1         PA
365 5             0              0      <NA> 0.0000000000     -1        Exo
366   left daughter right daughter split var  split point status prediction
366 1             2              3    K02899 1.454284e-03      1       <NA>
366 2             0              0      <NA> 0.000000e+00     -1         PA
366 3             4              5    K00612 3.065667e-05      1       <NA>
366 4             0              0      <NA> 0.000000e+00     -1        Exo
366 5             0              0      <NA> 0.000000e+00     -1         FL
367   left daughter right daughter split var split point status prediction
367 1             2              3    K00114 0.042810513      1       <NA>
367 2             0              0      <NA> 0.000000000     -1         PA
367 3             4              5    K01601 0.004319347      1       <NA>
367 4             0              0      <NA> 0.000000000     -1        Exo
367 5             0              0      <NA> 0.000000000     -1         FL
368   left daughter right daughter split var split point status prediction
368 1             2              3    K11275 0.022799000      1       <NA>
368 2             4              5    K04079 0.433133581      1       <NA>
368 3             6              7    K02899 0.005519055      1       <NA>
368 4             0              0      <NA> 0.000000000     -1        Exo
368 5             0              0      <NA> 0.000000000     -1         PA
368 6             0              0      <NA> 0.000000000     -1         PA
368 7             0              0      <NA> 0.000000000     -1         FL
369   left daughter right daughter split var split point status prediction
369 1             2              3    K01601  0.00268340      1       <NA>
369 2             0              0      <NA>  0.00000000     -1        Exo
369 3             4              5    K03561  0.03370530      1       <NA>
369 4             0              0      <NA>  0.00000000     -1         PA
369 5             6              7    K03553  0.01350515      1       <NA>
369 6             0              0      <NA>  0.00000000     -1         PA
369 7             0              0      <NA>  0.00000000     -1         FL
37   left daughter right daughter split var split point status prediction
37 1             2              3    K07080  0.05302560      1       <NA>
37 2             0              0      <NA>  0.00000000     -1         PA
37 3             4              5    K03520  0.02850699      1       <NA>
37 4             0              0      <NA>  0.00000000     -1        Exo
37 5             0              0      <NA>  0.00000000     -1         FL
370   left daughter right daughter split var  split point status prediction
370 1             2              3    K12757 0.0006953443      1       <NA>
370 2             4              5    K03414 0.0098739580      1       <NA>
370 3             6              7    K14067 0.0171642991      1       <NA>
370 4             0              0      <NA> 0.0000000000     -1        Exo
370 5             0              0      <NA> 0.0000000000     -1         PA
370 6             0              0      <NA> 0.0000000000     -1         PA
370 7             0              0      <NA> 0.0000000000     -1         FL
371   left daughter right daughter split var  split point status prediction
371 1             2              3    K01725 0.0072430430      1       <NA>
371 2             4              5    K02884 0.0161581621      1       <NA>
371 3             6              7    K05379 0.0001671374      1       <NA>
371 4             0              0      <NA> 0.0000000000     -1         PA
371 5             0              0      <NA> 0.0000000000     -1         FL
371 6             0              0      <NA> 0.0000000000     -1        Exo
371 7             0              0      <NA> 0.0000000000     -1         FL
372   left daughter right daughter split var  split point status prediction
372 1             2              3    K02890 0.0106501756      1       <NA>
372 2             0              0      <NA> 0.0000000000     -1         PA
372 3             4              5    K05378 0.0006334105      1       <NA>
372 4             0              0      <NA> 0.0000000000     -1        Exo
372 5             0              0      <NA> 0.0000000000     -1         FL
373   left daughter right daughter split var split point status prediction
373 1             2              3    K07335   0.1351357      1       <NA>
373 2             4              5    K02879   0.1770916      1       <NA>
373 3             0              0      <NA>   0.0000000     -1         FL
373 4             0              0      <NA>   0.0000000     -1         PA
373 5             0              0      <NA>   0.0000000     -1        Exo
374   left daughter right daughter split var split point status prediction
374 1             2              3    K02899 0.001454284      1       <NA>
374 2             0              0      <NA> 0.000000000     -1         PA
374 3             4              5    K10700 0.048538609      1       <NA>
374 4             0              0      <NA> 0.000000000     -1        Exo
374 5             6              7    K03520 0.027678694      1       <NA>
374 6             0              0      <NA> 0.000000000     -1        Exo
374 7             0              0      <NA> 0.000000000     -1         FL
375   left daughter right daughter split var split point status prediction
375 1             2              3    K02970 0.002129655      1       <NA>
375 2             0              0      <NA> 0.000000000     -1         PA
375 3             4              5    K07335 0.069941070      1       <NA>
375 4             0              0      <NA> 0.000000000     -1        Exo
375 5             0              0      <NA> 0.000000000     -1         FL
376   left daughter right daughter split var split point status prediction
376 1             2              3    K02884  0.01615816      1       <NA>
376 2             0              0      <NA>  0.00000000     -1         PA
376 3             4              5    K03520  0.03816763      1       <NA>
376 4             0              0      <NA>  0.00000000     -1        Exo
376 5             0              0      <NA>  0.00000000     -1         FL
377   left daughter right daughter split var split point status prediction
377 1             2              3    K10700 0.033572468      1       <NA>
377 2             4              5    K02884 0.141595252      1       <NA>
377 3             6              7    K00130 0.002338662      1       <NA>
377 4             0              0      <NA> 0.000000000     -1         PA
377 5             0              0      <NA> 0.000000000     -1        Exo
377 6             0              0      <NA> 0.000000000     -1        Exo
377 7             0              0      <NA> 0.000000000     -1         FL
378   left daughter right daughter split var split point status prediction
378 1             2              3    K02105  0.05467632      1       <NA>
378 2             4              5    K02887  0.01128294      1       <NA>
378 3             0              0      <NA>  0.00000000     -1         FL
378 4             0              0      <NA>  0.00000000     -1         PA
378 5             0              0      <NA>  0.00000000     -1        Exo
379   left daughter right daughter split var  split point status prediction
379 1             2              3    K02092 3.169247e-05      1       <NA>
379 2             4              5    K07611 2.137658e+00      1       <NA>
379 3             6              7    K02884 1.571839e-02      1       <NA>
379 4             0              0      <NA> 0.000000e+00     -1        Exo
379 5             0              0      <NA> 0.000000e+00     -1         FL
379 6             0              0      <NA> 0.000000e+00     -1         PA
379 7             0              0      <NA> 0.000000e+00     -1         FL
38   left daughter right daughter split var split point status prediction
38 1             2              3    K01969 0.001519575      1       <NA>
38 2             4              5    K00138 0.162209372      1       <NA>
38 3             6              7    K12046 0.048134514      1       <NA>
38 4             0              0      <NA> 0.000000000     -1         PA
38 5             0              0      <NA> 0.000000000     -1        Exo
38 6             0              0      <NA> 0.000000000     -1        Exo
38 7             0              0      <NA> 0.000000000     -1         FL
380   left daughter right daughter split var split point status prediction
380 1             2              3    K01885   0.0118043      1       <NA>
380 2             0              0      <NA>   0.0000000     -1         PA
380 3             4              5    K07611   1.9451338      1       <NA>
380 4             0              0      <NA>   0.0000000     -1        Exo
380 5             0              0      <NA>   0.0000000     -1         FL
381   left daughter right daughter split var  split point status prediction
381 1             2              3    K00612 0.0005194792      1       <NA>
381 2             0              0      <NA> 0.0000000000     -1        Exo
381 3             4              5    K02002 0.1355731847      1       <NA>
381 4             0              0      <NA> 0.0000000000     -1         PA
381 5             0              0      <NA> 0.0000000000     -1         FL
382   left daughter right daughter split var  split point status prediction
382 1             2              3    K00370 5.430592e-02      1       <NA>
382 2             4              5    K17050 4.026958e-05      1       <NA>
382 3             0              0      <NA> 0.000000e+00     -1         FL
382 4             0              0      <NA> 0.000000e+00     -1         PA
382 5             0              0      <NA> 0.000000e+00     -1        Exo
383   left daughter right daughter split var split point status prediction
383 1             2              3    K01885 0.008276609      1       <NA>
383 2             4              5    K07611 0.081810619      1       <NA>
383 3             6              7    K16089 0.022838711      1       <NA>
383 4             0              0      <NA> 0.000000000     -1         FL
383 5             0              0      <NA> 0.000000000     -1         PA
383 6             0              0      <NA> 0.000000000     -1         FL
383 7             0              0      <NA> 0.000000000     -1        Exo
384   left daughter right daughter split var split point status prediction
384 1             2              3    K11275  0.02279900      1       <NA>
384 2             4              5    K02355  0.03907860      1       <NA>
384 3             6              7    K00128  0.09039450      1       <NA>
384 4             0              0      <NA>  0.00000000     -1         PA
384 5             0              0      <NA>  0.00000000     -1        Exo
384 6             8              9    K16091  0.01209364      1       <NA>
384 7             0              0      <NA>  0.00000000     -1         FL
384 8             0              0      <NA>  0.00000000     -1         PA
384 9             0              0      <NA>  0.00000000     -1         FL
385   left daughter right daughter split var  split point status prediction
385 1             2              3    K12757 0.0006953443      1       <NA>
385 2             4              5    K02002 0.0135811243      1       <NA>
385 3             6              7    K01952 0.0293182841      1       <NA>
385 4             0              0      <NA> 0.0000000000     -1         PA
385 5             0              0      <NA> 0.0000000000     -1        Exo
385 6             0              0      <NA> 0.0000000000     -1         PA
385 7             0              0      <NA> 0.0000000000     -1         FL
386   left daughter right daughter split var  split point status prediction
386 1             2              3    K00370 0.0003042543      1       <NA>
386 2             0              0      <NA> 0.0000000000     -1         PA
386 3             4              5    K00130 0.0045553507      1       <NA>
386 4             0              0      <NA> 0.0000000000     -1        Exo
386 5             0              0      <NA> 0.0000000000     -1         FL
387   left daughter right daughter split var  split point status prediction
387 1             2              3    K09989 0.0002170084      1       <NA>
387 2             4              5    K16091 0.0060537273      1       <NA>
387 3             6              7    K03286 0.1115159075      1       <NA>
387 4             0              0      <NA> 0.0000000000     -1         PA
387 5             0              0      <NA> 0.0000000000     -1         FL
387 6             0              0      <NA> 0.0000000000     -1         FL
387 7             0              0      <NA> 0.0000000000     -1        Exo
388   left daughter right daughter split var split point status prediction
388 1             2              3    K10700  0.07976726      1       <NA>
388 2             4              5    K12340  0.01489446      1       <NA>
388 3             0              0      <NA>  0.00000000     -1         FL
388 4             0              0      <NA>  0.00000000     -1         PA
388 5             0              0      <NA>  0.00000000     -1        Exo
389   left daughter right daughter split var split point status prediction
389 1             2              3    K02879 0.217022979      1       <NA>
389 2             4              5    K17321 0.029551767      1       <NA>
389 3             6              7    K09972 0.004927346      1       <NA>
389 4             0              0      <NA> 0.000000000     -1         PA
389 5             0              0      <NA> 0.000000000     -1         FL
389 6             0              0      <NA> 0.000000000     -1         FL
389 7             0              0      <NA> 0.000000000     -1        Exo
39   left daughter right daughter split var split point status prediction
39 1             2              3    K17050  0.07912671      1       <NA>
39 2             4              5    K16089  0.01019758      1       <NA>
39 3             0              0      <NA>  0.00000000     -1         FL
39 4             0              0      <NA>  0.00000000     -1         PA
39 5             0              0      <NA>  0.00000000     -1        Exo
390   left daughter right daughter split var  split point status prediction
390 1             2              3    K02879 5.535625e-01      1       <NA>
390 2             4              5    K03638 2.940181e-05      1       <NA>
390 3             0              0      <NA> 0.000000e+00     -1        Exo
390 4             0              0      <NA> 0.000000e+00     -1         PA
390 5             0              0      <NA> 0.000000e+00     -1         FL
391   left daughter right daughter split var split point status prediction
391 1             2              3    K05863  0.03056660      1       <NA>
391 2             4              5    K17751  0.07018702      1       <NA>
391 3             6              7    K12340  0.01352674      1       <NA>
391 4             0              0      <NA>  0.00000000     -1        Exo
391 5             0              0      <NA>  0.00000000     -1         PA
391 6             0              0      <NA>  0.00000000     -1         PA
391 7             0              0      <NA>  0.00000000     -1         FL
392   left daughter right daughter split var split point status prediction
392 1             2              3    K02963 0.001877761      1       <NA>
392 2             0              0      <NA> 0.000000000     -1         PA
392 3             4              5    K07335 0.069941070      1       <NA>
392 4             0              0      <NA> 0.000000000     -1        Exo
392 5             0              0      <NA> 0.000000000     -1         FL
393   left daughter right daughter split var split point status prediction
393 1             2              3    K01007 0.006012959      1       <NA>
393 2             0              0      <NA> 0.000000000     -1         PA
393 3             4              5    K03520 0.027365461      1       <NA>
393 4             0              0      <NA> 0.000000000     -1        Exo
393 5             0              0      <NA> 0.000000000     -1         FL
394   left daughter right daughter split var split point status prediction
394 1             2              3    K02963 0.001877761      1       <NA>
394 2             0              0      <NA> 0.000000000     -1         PA
394 3             4              5    K15551 0.020843793      1       <NA>
394 4             0              0      <NA> 0.000000000     -1        Exo
394 5             6              7    K15371 0.015238078      1       <NA>
394 6             0              0      <NA> 0.000000000     -1        Exo
394 7             0              0      <NA> 0.000000000     -1         FL
395   left daughter right daughter split var  split point status prediction
395 1             2              3    K12757 0.0006953443      1       <NA>
395 2             4              5    K01725 0.0003324290      1       <NA>
395 3             6              7    K02884 0.0161581621      1       <NA>
395 4             0              0      <NA> 0.0000000000     -1         PA
395 5             0              0      <NA> 0.0000000000     -1        Exo
395 6             0              0      <NA> 0.0000000000     -1         PA
395 7             0              0      <NA> 0.0000000000     -1         FL
396   left daughter right daughter split var split point status prediction
396 1             2              3    K02884  0.01663732      1       <NA>
396 2             0              0      <NA>  0.00000000     -1         PA
396 3             4              5    K17050  0.05114428      1       <NA>
396 4             0              0      <NA>  0.00000000     -1        Exo
396 5             0              0      <NA>  0.00000000     -1         FL
397   left daughter right daughter split var split point status prediction
397 1             2              3    K02035  0.19076049      1       <NA>
397 2             4              5    K16089  0.01019758      1       <NA>
397 3             6              7    K05863  0.02016227      1       <NA>
397 4             0              0      <NA>  0.00000000     -1         PA
397 5             0              0      <NA>  0.00000000     -1        Exo
397 6             0              0      <NA>  0.00000000     -1        Exo
397 7             0              0      <NA>  0.00000000     -1         FL
398   left daughter right daughter split var  split point status prediction
398 1             2              3    K00933 0.0155701217      1       <NA>
398 2             0              0      <NA> 0.0000000000     -1        Exo
398 3             4              5    K03414 0.0003575787      1       <NA>
398 4             0              0      <NA> 0.0000000000     -1         FL
398 5             6              7    K03520 0.2662397067      1       <NA>
398 6             0              0      <NA> 0.0000000000     -1         PA
398 7             0              0      <NA> 0.0000000000     -1         FL
399   left daughter right daughter split var split point status prediction
399 1             2              3    K01007 0.006070584      1       <NA>
399 2             0              0      <NA> 0.000000000     -1         PA
399 3             4              5    K16964 0.033572468      1       <NA>
399 4             0              0      <NA> 0.000000000     -1        Exo
399 5             0              0      <NA> 0.000000000     -1         FL
4   left daughter right daughter split var split point status prediction
4 1             2              3    K03520  0.04060264      1       <NA>
4 2             4              5    K01915  0.29664181      1       <NA>
4 3             0              0      <NA>  0.00000000     -1         FL
4 4             0              0      <NA>  0.00000000     -1         PA
4 5             0              0      <NA>  0.00000000     -1        Exo
40   left daughter right daughter split var split point status prediction
40 1             2              3    K01601 0.004319347      1       <NA>
40 2             0              0      <NA> 0.000000000     -1        Exo
40 3             4              5    K02965 0.009064887      1       <NA>
40 4             0              0      <NA> 0.000000000     -1         PA
40 5             0              0      <NA> 0.000000000     -1         FL
400   left daughter right daughter split var split point status prediction
400 1             2              3    K02406 0.294658506      1       <NA>
400 2             4              5    K03603 0.001198789      1       <NA>
400 3             0              0      <NA> 0.000000000     -1         FL
400 4             0              0      <NA> 0.000000000     -1         PA
400 5             0              0      <NA> 0.000000000     -1        Exo
401   left daughter right daughter split var split point status prediction
401 1             2              3    K12340 0.013121404      1       <NA>
401 2             0              0      <NA> 0.000000000     -1         PA
401 3             4              5    K03234 0.004418788      1       <NA>
401 4             0              0      <NA> 0.000000000     -1        Exo
401 5             0              0      <NA> 0.000000000     -1         FL
402   left daughter right daughter split var split point status prediction
402 1             2              3    K16091 0.004177916      1       <NA>
402 2             0              0      <NA> 0.000000000     -1         PA
402 3             4              5    K01725 0.006741406      1       <NA>
402 4             0              0      <NA> 0.000000000     -1         FL
402 5             0              0      <NA> 0.000000000     -1        Exo
403   left daughter right daughter split var split point status prediction
403 1             2              3    K02879 0.137217858      1       <NA>
403 2             4              5    K16091 0.006053727      1       <NA>
403 3             6              7    K01494 0.156666880      1       <NA>
403 4             0              0      <NA> 0.000000000     -1         PA
403 5             0              0      <NA> 0.000000000     -1         FL
403 6             0              0      <NA> 0.000000000     -1        Exo
403 7             0              0      <NA> 0.000000000     -1         FL
404   left daughter right daughter split var  split point status prediction
404 1             2              3    K02092 3.169247e-05      1       <NA>
404 2             0              0      <NA> 0.000000e+00     -1        Exo
404 3             4              5    K09969 4.960601e-01      1       <NA>
404 4             0              0      <NA> 0.000000e+00     -1         PA
404 5             0              0      <NA> 0.000000e+00     -1         FL
405   left daughter right daughter split var split point status prediction
405 1             2              3    K00933 0.003588713      1       <NA>
405 2             0              0      <NA> 0.000000000     -1        Exo
405 3             4              5    K13292 0.001276861      1       <NA>
405 4             0              0      <NA> 0.000000000     -1         PA
405 5             0              0      <NA> 0.000000000     -1         FL
406   left daughter right daughter split var split point status prediction
406 1             2              3    K02092 0.001130381      1       <NA>
406 2             4              5    K02892 0.002781808      1       <NA>
406 3             6              7    K03046 0.342963079      1       <NA>
406 4             0              0      <NA> 0.000000000     -1         PA
406 5             0              0      <NA> 0.000000000     -1        Exo
406 6             0              0      <NA> 0.000000000     -1         PA
406 7             0              0      <NA> 0.000000000     -1         FL
407   left daughter right daughter split var  split point status prediction
407 1             2              3    K02039 0.0010371252      1       <NA>
407 2             4              5    K16089 0.0115605403      1       <NA>
407 3             6              7    K00138 0.1301557811      1       <NA>
407 4             8              9    K03638 0.0005731012      1       <NA>
407 5             0              0      <NA> 0.0000000000     -1        Exo
407 6             0              0      <NA> 0.0000000000     -1         PA
407 7             0              0      <NA> 0.0000000000     -1         FL
407 8             0              0      <NA> 0.0000000000     -1         PA
407 9             0              0      <NA> 0.0000000000     -1         FL
408   left daughter right daughter split var split point status prediction
408 1             2              3    K03520  0.04096992      1       <NA>
408 2             4              5    K01738  0.04466106      1       <NA>
408 3             0              0      <NA>  0.00000000     -1         FL
408 4             0              0      <NA>  0.00000000     -1         PA
408 5             0              0      <NA>  0.00000000     -1        Exo
409   left daughter right daughter split var  split point status prediction
409 1             2              3    K02092 0.0004423579      1       <NA>
409 2             0              0      <NA> 0.0000000000     -1        Exo
409 3             4              5    K02895 0.0117094880      1       <NA>
409 4             0              0      <NA> 0.0000000000     -1         PA
409 5             0              0      <NA> 0.0000000000     -1         FL
41   left daughter right daughter split var  split point status prediction
41 1             2              3    K02002 0.1353243487      1       <NA>
41 2             4              5    K10700 0.0001782709      1       <NA>
41 3             6              7    K07335 0.0944556731      1       <NA>
41 4             0              0      <NA> 0.0000000000     -1         PA
41 5             0              0      <NA> 0.0000000000     -1        Exo
41 6             0              0      <NA> 0.0000000000     -1        Exo
41 7             0              0      <NA> 0.0000000000     -1         FL
410   left daughter right daughter split var split point status prediction
410 1             2              3    K03520  0.04096992      1       <NA>
410 2             4              5    K02884  0.01659778      1       <NA>
410 3             0              0      <NA>  0.00000000     -1         FL
410 4             0              0      <NA>  0.00000000     -1         PA
410 5             0              0      <NA>  0.00000000     -1        Exo
411   left daughter right daughter split var split point status prediction
411 1             2              3    K02996 0.007799279      1       <NA>
411 2             0              0      <NA> 0.000000000     -1         PA
411 3             4              5    K02927 0.028303706      1       <NA>
411 4             0              0      <NA> 0.000000000     -1         FL
411 5             0              0      <NA> 0.000000000     -1        Exo
412   left daughter right daughter split var split point status prediction
412 1             2              3    K03520  0.04060264      1       <NA>
412 2             4              5    K02926  0.03780118      1       <NA>
412 3             0              0      <NA>  0.00000000     -1         FL
412 4             0              0      <NA>  0.00000000     -1         PA
412 5             0              0      <NA>  0.00000000     -1        Exo
413   left daughter right daughter split var  split point status prediction
413 1             2              3    K16964 4.026958e-05      1       <NA>
413 2             0              0      <NA> 0.000000e+00     -1         PA
413 3             4              5    K14842 7.504976e-03      1       <NA>
413 4             0              0      <NA> 0.000000e+00     -1         FL
413 5             0              0      <NA> 0.000000e+00     -1        Exo
414   left daughter right daughter split var  split point status prediction
414 1             2              3    K07275 0.0107595447      1       <NA>
414 2             4              5    K16964 0.0319023219      1       <NA>
414 3             6              7    K02692 0.0056075765      1       <NA>
414 4             8              9    K16964 0.0007758693      1       <NA>
414 5             0              0      <NA> 0.0000000000     -1         FL
414 6             0              0      <NA> 0.0000000000     -1        Exo
414 7             0              0      <NA> 0.0000000000     -1         FL
414 8             0              0      <NA> 0.0000000000     -1         PA
414 9             0              0      <NA> 0.0000000000     -1        Exo
415   left daughter right daughter split var split point status prediction
415 1             2              3    K00864 0.001124553      1       <NA>
415 2             0              0      <NA> 0.000000000     -1         PA
415 3             4              5    K15551 0.073238269      1       <NA>
415 4             6              7    K02105 0.325893901      1       <NA>
415 5             0              0      <NA> 0.000000000     -1         FL
415 6             0              0      <NA> 0.000000000     -1        Exo
415 7             0              0      <NA> 0.000000000     -1         FL
416   left daughter right daughter split var split point status prediction
416 1             2              3    K02899  0.00358783      1       <NA>
416 2             0              0      <NA>  0.00000000     -1         PA
416 3             4              5    K00933  0.03309227      1       <NA>
416 4             0              0      <NA>  0.00000000     -1        Exo
416 5             0              0      <NA>  0.00000000     -1         FL
417   left daughter right daughter split var split point status prediction
417 1             2              3    K02879  0.13721786      1       <NA>
417 2             4              5    K17050  0.03373213      1       <NA>
417 3             6              7    K03234  0.02034122      1       <NA>
417 4             0              0      <NA>  0.00000000     -1         PA
417 5             0              0      <NA>  0.00000000     -1         FL
417 6             0              0      <NA>  0.00000000     -1        Exo
417 7             0              0      <NA>  0.00000000     -1         FL
418   left daughter right daughter split var  split point status prediction
418 1             2              3    K06217 0.0002955459      1       <NA>
418 2             4              5    K07335 0.3024926446      1       <NA>
418 3             6              7    K07335 0.0699410697      1       <NA>
418 4             0              0      <NA> 0.0000000000     -1         PA
418 5             0              0      <NA> 0.0000000000     -1         FL
418 6             0              0      <NA> 0.0000000000     -1        Exo
418 7             0              0      <NA> 0.0000000000     -1         FL
419   left daughter right daughter split var split point status prediction
419 1             2              3    K02996 0.006571114      1       <NA>
419 2             0              0      <NA> 0.000000000     -1         PA
419 3             4              5    K10705 0.007528515      1       <NA>
419 4             0              0      <NA> 0.000000000     -1        Exo
419 5             6              7    K16089 0.035715980      1       <NA>
419 6             0              0      <NA> 0.000000000     -1         FL
419 7             0              0      <NA> 0.000000000     -1        Exo
42   left daughter right daughter split var split point status prediction
42 1             2              3    K02884  0.01663732      1       <NA>
42 2             0              0      <NA>  0.00000000     -1         PA
42 3             4              5    K15551  0.07436304      1       <NA>
42 4             6              7    K02963  0.01454927      1       <NA>
42 5             0              0      <NA>  0.00000000     -1         FL
42 6             0              0      <NA>  0.00000000     -1         FL
42 7             0              0      <NA>  0.00000000     -1        Exo
420   left daughter right daughter split var split point status prediction
420 1             2              3    K16089  0.01625704      1       <NA>
420 2             4              5    K04564  0.02622107      1       <NA>
420 3             0              0      <NA>  0.00000000     -1        Exo
420 4             0              0      <NA>  0.00000000     -1         PA
420 5             0              0      <NA>  0.00000000     -1         FL
421   left daughter right daughter split var split point status prediction
421 1             2              3    K07335 0.094455673      1       <NA>
421 2             4              5    K02887 0.006817015      1       <NA>
421 3             0              0      <NA> 0.000000000     -1         FL
421 4             0              0      <NA> 0.000000000     -1         PA
421 5             0              0      <NA> 0.000000000     -1        Exo
422   left daughter right daughter split var split point status prediction
422 1             2              3    K01601 0.002683400      1       <NA>
422 2             0              0      <NA> 0.000000000     -1        Exo
422 3             4              5    K02963 0.001877761      1       <NA>
422 4             0              0      <NA> 0.000000000     -1         PA
422 5             0              0      <NA> 0.000000000     -1         FL
423   left daughter right daughter split var split point status prediction
423 1             2              3    K10374 0.005221009      1       <NA>
423 2             4              5    K03561 0.011024565      1       <NA>
423 3             6              7    K17321 0.029551767      1       <NA>
423 4             0              0      <NA> 0.000000000     -1         PA
423 5             0              0      <NA> 0.000000000     -1        Exo
423 6             0              0      <NA> 0.000000000     -1         PA
423 7             8              9    K01601 0.002683400      1       <NA>
423 8             0              0      <NA> 0.000000000     -1        Exo
423 9             0              0      <NA> 0.000000000     -1         FL
424   left daughter right daughter split var split point status prediction
424 1             2              3    K01601  0.00268340      1       <NA>
424 2             0              0      <NA>  0.00000000     -1        Exo
424 3             4              5    K15551  0.02654759      1       <NA>
424 4             0              0      <NA>  0.00000000     -1         PA
424 5             0              0      <NA>  0.00000000     -1         FL
425   left daughter right daughter split var split point status prediction
425 1             2              3    K00933 0.003588713      1       <NA>
425 2             0              0      <NA> 0.000000000     -1        Exo
425 3             4              5    K19326 0.003803444      1       <NA>
425 4             0              0      <NA> 0.000000000     -1         FL
425 5             0              0      <NA> 0.000000000     -1         PA
426   left daughter right daughter split var split point status prediction
426 1             2              3    K17321  0.03916246      1       <NA>
426 2             0              0      <NA>  0.00000000     -1         PA
426 3             4              5    K12045  0.04813451      1       <NA>
426 4             0              0      <NA>  0.00000000     -1        Exo
426 5             0              0      <NA>  0.00000000     -1         FL
427   left daughter right daughter split var split point status prediction
427 1             2              3    K00130 0.006621852      1       <NA>
427 2             4              5    K02946 0.008007724      1       <NA>
427 3             6              7    K12340 0.016801850      1       <NA>
427 4             0              0      <NA> 0.000000000     -1         PA
427 5             0              0      <NA> 0.000000000     -1        Exo
427 6             0              0      <NA> 0.000000000     -1         PA
427 7             0              0      <NA> 0.000000000     -1         FL
428   left daughter right daughter split var  split point status prediction
428 1             2              3    K17050 4.026958e-05      1       <NA>
428 2             0              0      <NA> 0.000000e+00     -1         PA
428 3             4              5    K03522 2.522672e-02      1       <NA>
428 4             0              0      <NA> 0.000000e+00     -1        Exo
428 5             6              7    K10700 3.136255e-02      1       <NA>
428 6             0              0      <NA> 0.000000e+00     -1        Exo
428 7             0              0      <NA> 0.000000e+00     -1         FL
429   left daughter right daughter split var split point status prediction
429 1             2              3    K01885  0.01135554      1       <NA>
429 2             0              0      <NA>  0.00000000     -1         PA
429 3             4              5    K11275  0.02279900      1       <NA>
429 4             0              0      <NA>  0.00000000     -1        Exo
429 5             0              0      <NA>  0.00000000     -1         FL
43   left daughter right daughter split var split point status prediction
43 1             2              3    K10352  0.01879324      1       <NA>
43 2             4              5    K07605  4.73251514      1       <NA>
43 3             6              7    K02890  0.01269388      1       <NA>
43 4             0              0      <NA>  0.00000000     -1        Exo
43 5             0              0      <NA>  0.00000000     -1         PA
43 6             0              0      <NA>  0.00000000     -1         PA
43 7             0              0      <NA>  0.00000000     -1         FL
430   left daughter right daughter split var split point status prediction
430 1             2              3    K00933 0.002480150      1       <NA>
430 2             0              0      <NA> 0.000000000     -1        Exo
430 3             4              5    K02899 0.005519055      1       <NA>
430 4             0              0      <NA> 0.000000000     -1         PA
430 5             0              0      <NA> 0.000000000     -1         FL
431   left daughter right daughter split var  split point status prediction
431 1             2              3    K07335 0.0598092518      1       <NA>
431 2             4              5    K09989 0.0007267196      1       <NA>
431 3             0              0      <NA> 0.0000000000     -1         FL
431 4             0              0      <NA> 0.0000000000     -1         PA
431 5             0              0      <NA> 0.0000000000     -1        Exo
432   left daughter right daughter split var split point status prediction
432 1             2              3    K03234 0.002372009      1       <NA>
432 2             0              0      <NA> 0.000000000     -1        Exo
432 3             4              5    K02055 0.158549778      1       <NA>
432 4             0              0      <NA> 0.000000000     -1         PA
432 5             0              0      <NA> 0.000000000     -1         FL
433   left daughter right daughter split var  split point status prediction
433 1             2              3    K00612 3.065667e-05      1       <NA>
433 2             0              0      <NA> 0.000000e+00     -1        Exo
433 3             4              5    K02055 1.059672e-01      1       <NA>
433 4             0              0      <NA> 0.000000e+00     -1         PA
433 5             0              0      <NA> 0.000000e+00     -1         FL
434   left daughter right daughter split var split point status prediction
434 1             2              3    K03286  0.04286206      1       <NA>
434 2             0              0      <NA>  0.00000000     -1         PA
434 3             4              5    K03638  0.02372801      1       <NA>
434 4             0              0      <NA>  0.00000000     -1         FL
434 5             0              0      <NA>  0.00000000     -1        Exo
435   left daughter right daughter split var split point status prediction
435 1             2              3    K00933 0.013837866      1       <NA>
435 2             0              0      <NA> 0.000000000     -1        Exo
435 3             4              5    K02895 0.008801062      1       <NA>
435 4             0              0      <NA> 0.000000000     -1         PA
435 5             0              0      <NA> 0.000000000     -1         FL
436   left daughter right daughter split var split point status prediction
436 1             2              3    K03638  0.01610875      1       <NA>
436 2             4              5    K01007  0.01106945      1       <NA>
436 3             0              0      <NA>  0.00000000     -1        Exo
436 4             0              0      <NA>  0.00000000     -1         PA
436 5             0              0      <NA>  0.00000000     -1         FL
437   left daughter right daughter split var  split point status prediction
437 1             2              3    K00864 0.0009067619      1       <NA>
437 2             0              0      <NA> 0.0000000000     -1         PA
437 3             4              5    K12045 0.0302879050      1       <NA>
437 4             0              0      <NA> 0.0000000000     -1        Exo
437 5             0              0      <NA> 0.0000000000     -1         FL
438   left daughter right daughter split var  split point status prediction
438 1             2              3    K10700 0.0001782709      1       <NA>
438 2             0              0      <NA> 0.0000000000     -1         PA
438 3             4              5    K15551 0.0183027498      1       <NA>
438 4             0              0      <NA> 0.0000000000     -1        Exo
438 5             0              0      <NA> 0.0000000000     -1         FL
439   left daughter right daughter split var split point status prediction
439 1             2              3    K17751 0.010471793      1       <NA>
439 2             4              5    K02895 0.023123438      1       <NA>
439 3             6              7    K02996 0.006897696      1       <NA>
439 4             0              0      <NA> 0.000000000     -1         PA
439 5             0              0      <NA> 0.000000000     -1        Exo
439 6             0              0      <NA> 0.000000000     -1         PA
439 7             0              0      <NA> 0.000000000     -1         FL
44   left daughter right daughter split var split point status prediction
44 1             2              3    K03704  0.01665897      1       <NA>
44 2             0              0      <NA>  0.00000000     -1         PA
44 3             4              5    K16089  0.01625704      1       <NA>
44 4             6              7    K02977  0.03353229      1       <NA>
44 5             0              0      <NA>  0.00000000     -1        Exo
44 6             0              0      <NA>  0.00000000     -1         FL
44 7             0              0      <NA>  0.00000000     -1         PA
440   left daughter right daughter split var split point status prediction
440 1             2              3    K02035 0.269472538      1       <NA>
440 2             4              5    K01601 0.005754629      1       <NA>
440 3             0              0      <NA> 0.000000000     -1         FL
440 4             0              0      <NA> 0.000000000     -1        Exo
440 5             6              7    K03530 1.770136094      1       <NA>
440 6             0              0      <NA> 0.000000000     -1         PA
440 7             0              0      <NA> 0.000000000     -1         FL
441   left daughter right daughter split var  split point status prediction
441 1             2              3    K00612 3.065667e-05      1       <NA>
441 2             0              0      <NA> 0.000000e+00     -1        Exo
441 3             4              5    K12340 7.083589e-03      1       <NA>
441 4             0              0      <NA> 0.000000e+00     -1         PA
441 5             0              0      <NA> 0.000000e+00     -1         FL
442   left daughter right daughter split var split point status prediction
442 1             2              3    K10700 0.048538609      1       <NA>
442 2             4              5    K03841 0.004765089      1       <NA>
442 3             0              0      <NA> 0.000000000     -1         FL
442 4             0              0      <NA> 0.000000000     -1         PA
442 5             0              0      <NA> 0.000000000     -1        Exo
443    left daughter right daughter split var split point status prediction
443 1              2              3    K05863 0.030566602      1       <NA>
443 2              4              5    K16091 0.006356948      1       <NA>
443 3              6              7    K02878 0.002209066      1       <NA>
443 4              8              9    K02895 0.003157210      1       <NA>
443 5              0              0      <NA> 0.000000000     -1        Exo
443 6              0              0      <NA> 0.000000000     -1         PA
443 7             10             11    K01507 0.144522505      1       <NA>
443 8              0              0      <NA> 0.000000000     -1         PA
443 9              0              0      <NA> 0.000000000     -1         FL
443 10             0              0      <NA> 0.000000000     -1         FL
443 11             0              0      <NA> 0.000000000     -1        Exo
444   left daughter right daughter split var split point status prediction
444 1             2              3    K12340 0.007083589      1       <NA>
444 2             0              0      <NA> 0.000000000     -1         PA
444 3             4              5    K02879 0.137241391      1       <NA>
444 4             0              0      <NA> 0.000000000     -1         FL
444 5             6              7    K10700 0.149113748      1       <NA>
444 6             0              0      <NA> 0.000000000     -1        Exo
444 7             0              0      <NA> 0.000000000     -1         FL
445   left daughter right daughter split var split point status prediction
445 1             2              3    K16091 0.003076223      1       <NA>
445 2             0              0      <NA> 0.000000000     -1         PA
445 3             4              5    K03638 0.019911077      1       <NA>
445 4             0              0      <NA> 0.000000000     -1         FL
445 5             0              0      <NA> 0.000000000     -1        Exo
446   left daughter right daughter split var  split point status prediction
446 1             2              3    K00612 0.0005194792      1       <NA>
446 2             4              5    K02926 0.0181678356      1       <NA>
446 3             6              7    K16964 0.0311264526      1       <NA>
446 4             0              0      <NA> 0.0000000000     -1         PA
446 5             0              0      <NA> 0.0000000000     -1        Exo
446 6             0              0      <NA> 0.0000000000     -1         PA
446 7             0              0      <NA> 0.0000000000     -1         FL
447   left daughter right daughter split var split point status prediction
447 1             2              3    K01725 0.007243043      1       <NA>
447 2             4              5    K07335 0.142993106      1       <NA>
447 3             0              0      <NA> 0.000000000     -1        Exo
447 4             0              0      <NA> 0.000000000     -1         PA
447 5             0              0      <NA> 0.000000000     -1         FL
448   left daughter right daughter split var split point status prediction
448 1             2              3    K02926  0.02013182      1       <NA>
448 2             0              0      <NA>  0.00000000     -1         PA
448 3             4              5    K17050  0.04853861      1       <NA>
448 4             0              0      <NA>  0.00000000     -1        Exo
448 5             0              0      <NA>  0.00000000     -1         FL
449   left daughter right daughter split var  split point status prediction
449 1             2              3    K00370 6.458365e-05      1       <NA>
449 2             0              0      <NA> 0.000000e+00     -1         PA
449 3             4              5    K05378 6.334105e-04      1       <NA>
449 4             0              0      <NA> 0.000000e+00     -1        Exo
449 5             0              0      <NA> 0.000000e+00     -1         FL
45   left daughter right daughter split var split point status prediction
45 1             2              3    K16089  0.01929487      1       <NA>
45 2             4              5    K02890  0.01269388      1       <NA>
45 3             0              0      <NA>  0.00000000     -1        Exo
45 4             0              0      <NA>  0.00000000     -1         PA
45 5             0              0      <NA>  0.00000000     -1         FL
450   left daughter right daughter split var split point status prediction
450 1             2              3    K02105  0.05609699      1       <NA>
450 2             4              5    K02952  0.01593117      1       <NA>
450 3             0              0      <NA>  0.00000000     -1         FL
450 4             0              0      <NA>  0.00000000     -1         PA
450 5             0              0      <NA>  0.00000000     -1        Exo
451   left daughter right daughter split var split point status prediction
451 1             2              3    K00370  0.05054272      1       <NA>
451 2             4              5    K17751  0.04997865      1       <NA>
451 3             0              0      <NA>  0.00000000     -1         FL
451 4             0              0      <NA>  0.00000000     -1        Exo
451 5             0              0      <NA>  0.00000000     -1         PA
452   left daughter right daughter split var  split point status prediction
452 1             2              3    K08696 1.420158e-03      1       <NA>
452 2             4              5    K02483 1.054716e-01      1       <NA>
452 3             6              7    K03638 2.940181e-05      1       <NA>
452 4             0              0      <NA> 0.000000e+00     -1        Exo
452 5             0              0      <NA> 0.000000e+00     -1         PA
452 6             0              0      <NA> 0.000000e+00     -1         PA
452 7             0              0      <NA> 0.000000e+00     -1         FL
453   left daughter right daughter split var  split point status prediction
453 1             2              3    K16964 5.951175e-02      1       <NA>
453 2             4              5    K10700 4.026958e-05      1       <NA>
453 3             0              0      <NA> 0.000000e+00     -1         FL
453 4             0              0      <NA> 0.000000e+00     -1         PA
453 5             0              0      <NA> 0.000000e+00     -1        Exo
454   left daughter right daughter split var split point status prediction
454 1             2              3    K01601  0.00268340      1       <NA>
454 2             0              0      <NA>  0.00000000     -1        Exo
454 3             4              5    K02890  0.01202199      1       <NA>
454 4             0              0      <NA>  0.00000000     -1         PA
454 5             0              0      <NA>  0.00000000     -1         FL
455   left daughter right daughter split var split point status prediction
455 1             2              3    K01601  0.00268340      1       <NA>
455 2             0              0      <NA>  0.00000000     -1        Exo
455 3             4              5    K00370  0.03152624      1       <NA>
455 4             0              0      <NA>  0.00000000     -1         PA
455 5             0              0      <NA>  0.00000000     -1         FL
456   left daughter right daughter split var split point status prediction
456 1             2              3    K02035 0.163270856      1       <NA>
456 2             4              5    K12641 0.235664855      1       <NA>
456 3             0              0      <NA> 0.000000000     -1         FL
456 4             0              0      <NA> 0.000000000     -1        Exo
456 5             6              7    K19326 0.002982846      1       <NA>
456 6             0              0      <NA> 0.000000000     -1        Exo
456 7             0              0      <NA> 0.000000000     -1         PA
457   left daughter right daughter split var  split point status prediction
457 1             2              3    K00370 0.0003042543      1       <NA>
457 2             0              0      <NA> 0.0000000000     -1         PA
457 3             4              5    K12046 0.0669556678      1       <NA>
457 4             0              0      <NA> 0.0000000000     -1        Exo
457 5             0              0      <NA> 0.0000000000     -1         FL
458   left daughter right daughter split var split point status prediction
458 1             2              3    K03234 0.002372009      1       <NA>
458 2             0              0      <NA> 0.000000000     -1        Exo
458 3             4              5    K17050 0.031126453      1       <NA>
458 4             0              0      <NA> 0.000000000     -1         PA
458 5             0              0      <NA> 0.000000000     -1         FL
459   left daughter right daughter split var  split point status prediction
459 1             2              3    K00370 6.458365e-05      1       <NA>
459 2             0              0      <NA> 0.000000e+00     -1         PA
459 3             4              5    K00612 5.691306e-04      1       <NA>
459 4             0              0      <NA> 0.000000e+00     -1        Exo
459 5             0              0      <NA> 0.000000e+00     -1         FL
46   left daughter right daughter split var split point status prediction
46 1             2              3    K01725 0.006187404      1       <NA>
46 2             4              5    K16964 0.033732128      1       <NA>
46 3             6              7    K02115 0.257658246      1       <NA>
46 4             0              0      <NA> 0.000000000     -1         PA
46 5             0              0      <NA> 0.000000000     -1         FL
46 6             0              0      <NA> 0.000000000     -1        Exo
46 7             0              0      <NA> 0.000000000     -1         FL
460   left daughter right daughter split var split point status prediction
460 1             2              3    K02899 0.001454284      1       <NA>
460 2             0              0      <NA> 0.000000000     -1         PA
460 3             4              5    K12046 0.062127976      1       <NA>
460 4             0              0      <NA> 0.000000000     -1        Exo
460 5             0              0      <NA> 0.000000000     -1         FL
461   left daughter right daughter split var split point status prediction
461 1             2              3    K01601   0.0026834      1       <NA>
461 2             0              0      <NA>   0.0000000     -1        Exo
461 3             4              5    K02406   0.2103721      1       <NA>
461 4             0              0      <NA>   0.0000000     -1         PA
461 5             0              0      <NA>   0.0000000     -1         FL
462    left daughter right daughter split var split point status prediction
462 1              2              3    K04087  0.03206603      1       <NA>
462 2              4              5    K00370  0.03152624      1       <NA>
462 3              6              7    K02358  1.32176166      1       <NA>
462 4              0              0      <NA>  0.00000000     -1         PA
462 5              0              0      <NA>  0.00000000     -1         FL
462 6              8              9    K04077  1.20517395      1       <NA>
462 7             10             11    K09969  0.43297943      1       <NA>
462 8              0              0      <NA>  0.00000000     -1        Exo
462 9              0              0      <NA>  0.00000000     -1         FL
462 10             0              0      <NA>  0.00000000     -1        Exo
462 11             0              0      <NA>  0.00000000     -1         FL
463   left daughter right daughter split var split point status prediction
463 1             2              3    K10352  0.02698001      1       <NA>
463 2             4              5    K00974  0.17848520      1       <NA>
463 3             6              7    K02926  0.02434883      1       <NA>
463 4             0              0      <NA>  0.00000000     -1        Exo
463 5             0              0      <NA>  0.00000000     -1         PA
463 6             0              0      <NA>  0.00000000     -1         PA
463 7             0              0      <NA>  0.00000000     -1         FL
464   left daughter right daughter split var split point status prediction
464 1             2              3    K02887  0.01102204      1       <NA>
464 2             4              5    K02963  0.00221623      1       <NA>
464 3             6              7    K15551  0.04296343      1       <NA>
464 4             0              0      <NA>  0.00000000     -1         PA
464 5             0              0      <NA>  0.00000000     -1         FL
464 6             0              0      <NA>  0.00000000     -1        Exo
464 7             0              0      <NA>  0.00000000     -1         FL
465   left daughter right daughter split var split point status prediction
465 1             2              3    K17751 0.039569526      1       <NA>
465 2             4              5    K20478 2.018978529      1       <NA>
465 3             6              7    K01961 0.007746899      1       <NA>
465 4             0              0      <NA> 0.000000000     -1        Exo
465 5             8              9    K00134 0.168261825      1       <NA>
465 6             0              0      <NA> 0.000000000     -1         PA
465 7             0              0      <NA> 0.000000000     -1         FL
465 8             0              0      <NA> 0.000000000     -1         PA
465 9             0              0      <NA> 0.000000000     -1         FL
466   left daughter right daughter split var split point status prediction
466 1             2              3    K00370 0.050542720      1       <NA>
466 2             4              5    K00933 0.001856457      1       <NA>
466 3             6              7    K07080 0.090121392      1       <NA>
466 4             0              0      <NA> 0.000000000     -1        Exo
466 5             0              0      <NA> 0.000000000     -1         PA
466 6             0              0      <NA> 0.000000000     -1        Exo
466 7             0              0      <NA> 0.000000000     -1         FL
467   left daughter right daughter split var  split point status prediction
467 1             2              3    K05378 0.0006334105      1       <NA>
467 2             4              5    K02982 0.0127792383      1       <NA>
467 3             6              7    K02895 0.0032226274      1       <NA>
467 4             0              0      <NA> 0.0000000000     -1         PA
467 5             0              0      <NA> 0.0000000000     -1        Exo
467 6             0              0      <NA> 0.0000000000     -1         PA
467 7             0              0      <NA> 0.0000000000     -1         FL
468   left daughter right daughter split var  split point status prediction
468 1             2              3    K16089 7.859619e-05      1       <NA>
468 2             0              0      <NA> 0.000000e+00     -1         PA
468 3             4              5    K17751 2.047415e-02      1       <NA>
468 4             0              0      <NA> 0.000000e+00     -1        Exo
468 5             6              7    K02977 1.661637e-01      1       <NA>
468 6             0              0      <NA> 0.000000e+00     -1         FL
468 7             0              0      <NA> 0.000000e+00     -1        Exo
469   left daughter right daughter split var  split point status prediction
469 1             2              3    K07335 0.0699410697      1       <NA>
469 2             4              5    K00370 0.0003042543      1       <NA>
469 3             6              7    K13797 0.0048812896      1       <NA>
469 4             0              0      <NA> 0.0000000000     -1         PA
469 5             0              0      <NA> 0.0000000000     -1        Exo
469 6             0              0      <NA> 0.0000000000     -1         PA
469 7             0              0      <NA> 0.0000000000     -1         FL
47   left daughter right daughter split var  split point status prediction
47 1             2              3    K19326 3.201876e-05      1       <NA>
47 2             0              0      <NA> 0.000000e+00     -1        Exo
47 3             4              5    K17050 4.300991e-02      1       <NA>
47 4             6              7    K13292 8.882723e-03      1       <NA>
47 5             0              0      <NA> 0.000000e+00     -1         FL
47 6             0              0      <NA> 0.000000e+00     -1         PA
47 7             0              0      <NA> 0.000000e+00     -1        Exo
470   left daughter right daughter split var split point status prediction
470 1             2              3    K16964  0.03236338      1       <NA>
470 2             4              5    K02879  0.09730997      1       <NA>
470 3             6              7    K12045  0.02415592      1       <NA>
470 4             0              0      <NA>  0.00000000     -1         PA
470 5             0              0      <NA>  0.00000000     -1        Exo
470 6             0              0      <NA>  0.00000000     -1        Exo
470 7             0              0      <NA>  0.00000000     -1         FL
471   left daughter right daughter split var  split point status prediction
471 1             2              3    K03520 3.816763e-02      1       <NA>
471 2             4              5    K09989 9.829825e-05      1       <NA>
471 3             0              0      <NA> 0.000000e+00     -1         FL
471 4             0              0      <NA> 0.000000e+00     -1         PA
471 5             0              0      <NA> 0.000000e+00     -1        Exo
472   left daughter right daughter split var split point status prediction
472 1             2              3    K03520  0.04060264      1       <NA>
472 2             4              5    K03286  0.08574182      1       <NA>
472 3             0              0      <NA>  0.00000000     -1         FL
472 4             0              0      <NA>  0.00000000     -1         PA
472 5             0              0      <NA>  0.00000000     -1        Exo
473   left daughter right daughter split var split point status prediction
473 1             2              3    K02884  0.01615816      1       <NA>
473 2             0              0      <NA>  0.00000000     -1         PA
473 3             4              5    K00933  0.03309227      1       <NA>
473 4             0              0      <NA>  0.00000000     -1        Exo
473 5             0              0      <NA>  0.00000000     -1         FL
474   left daughter right daughter split var split point status prediction
474 1             2              3    K00933 0.003588713      1       <NA>
474 2             0              0      <NA> 0.000000000     -1        Exo
474 3             4              5    K03530 0.326140616      1       <NA>
474 4             0              0      <NA> 0.000000000     -1         PA
474 5             0              0      <NA> 0.000000000     -1         FL
475   left daughter right daughter split var split point status prediction
475 1             2              3    K01601  0.00268340      1       <NA>
475 2             0              0      <NA>  0.00000000     -1        Exo
475 3             4              5    K16964  0.03112645      1       <NA>
475 4             0              0      <NA>  0.00000000     -1         PA
475 5             0              0      <NA>  0.00000000     -1         FL
476   left daughter right daughter split var split point status prediction
476 1             2              3    K03614 0.001153539      1       <NA>
476 2             4              5    K02899 0.001454284      1       <NA>
476 3             0              0      <NA> 0.000000000     -1        Exo
476 4             0              0      <NA> 0.000000000     -1         PA
476 5             6              7    K03782 0.048399945      1       <NA>
476 6             0              0      <NA> 0.000000000     -1        Exo
476 7             0              0      <NA> 0.000000000     -1         FL
477   left daughter right daughter split var split point status prediction
477 1             2              3    K03638 0.019911077      1       <NA>
477 2             4              5    K01312 0.001993493      1       <NA>
477 3             0              0      <NA> 0.000000000     -1        Exo
477 4             0              0      <NA> 0.000000000     -1         PA
477 5             0              0      <NA> 0.000000000     -1         FL
478   left daughter right daughter split var  split point status prediction
478 1             2              3    K00612 3.065667e-05      1       <NA>
478 2             0              0      <NA> 0.000000e+00     -1        Exo
478 3             4              5    K02902 1.032848e-02      1       <NA>
478 4             6              7    K01738 1.089524e-01      1       <NA>
478 5             8              9    K03594 5.389337e-01      1       <NA>
478 6             0              0      <NA> 0.000000e+00     -1         PA
478 7             0              0      <NA> 0.000000e+00     -1         FL
478 8             0              0      <NA> 0.000000e+00     -1         FL
478 9             0              0      <NA> 0.000000e+00     -1         PA
479   left daughter right daughter split var split point status prediction
479 1             2              3    K03520 0.038167631      1       <NA>
479 2             4              5    K01601 0.005754629      1       <NA>
479 3             0              0      <NA> 0.000000000     -1         FL
479 4             0              0      <NA> 0.000000000     -1        Exo
479 5             0              0      <NA> 0.000000000     -1         PA
48   left daughter right daughter split var split point status prediction
48 1             2              3    K16089  0.01929487      1       <NA>
48 2             4              5    K16964  0.03112645      1       <NA>
48 3             0              0      <NA>  0.00000000     -1        Exo
48 4             0              0      <NA>  0.00000000     -1         PA
48 5             0              0      <NA>  0.00000000     -1         FL
480   left daughter right daughter split var split point status prediction
480 1             2              3    K16089  0.01980088      1       <NA>
480 2             4              5    K00989  0.01270218      1       <NA>
480 3             0              0      <NA>  0.00000000     -1        Exo
480 4             0              0      <NA>  0.00000000     -1         PA
480 5             0              0      <NA>  0.00000000     -1         FL
481   left daughter right daughter split var split point status prediction
481 1             2              3    K11275  0.02279900      1       <NA>
481 2             4              5    K00347  0.00206259      1       <NA>
481 3             6              7    K02879  0.01693225      1       <NA>
481 4             0              0      <NA>  0.00000000     -1         PA
481 5             0              0      <NA>  0.00000000     -1        Exo
481 6             0              0      <NA>  0.00000000     -1         PA
481 7             0              0      <NA>  0.00000000     -1         FL
482   left daughter right daughter split var  split point status prediction
482 1             2              3    K02895 0.0031956068      1       <NA>
482 2             0              0      <NA> 0.0000000000     -1         PA
482 3             4              5    K12757 0.0006953443      1       <NA>
482 4             0              0      <NA> 0.0000000000     -1        Exo
482 5             0              0      <NA> 0.0000000000     -1         FL
483   left daughter right daughter split var split point status prediction
483 1             2              3    K02899 0.003587830      1       <NA>
483 2             0              0      <NA> 0.000000000     -1         PA
483 3             4              5    K03234 0.005964673      1       <NA>
483 4             0              0      <NA> 0.000000000     -1        Exo
483 5             0              0      <NA> 0.000000000     -1         FL
484   left daughter right daughter split var split point status prediction
484 1             2              3    K16091 0.004177916      1       <NA>
484 2             0              0      <NA> 0.000000000     -1         PA
484 3             4              5    K03234 0.002947480      1       <NA>
484 4             0              0      <NA> 0.000000000     -1        Exo
484 5             0              0      <NA> 0.000000000     -1         FL
485   left daughter right daughter split var split point status prediction
485 1             2              3    K01601  0.00268340      1       <NA>
485 2             0              0      <NA>  0.00000000     -1        Exo
485 3             4              5    K01955  0.04337631      1       <NA>
485 4             6              7    K01915  0.42726673      1       <NA>
485 5             0              0      <NA>  0.00000000     -1         FL
485 6             0              0      <NA>  0.00000000     -1         PA
485 7             0              0      <NA>  0.00000000     -1         FL
486   left daughter right daughter split var  split point status prediction
486 1             2              3    K12757 0.0006953443      1       <NA>
486 2             4              5    K02899 0.0035878300      1       <NA>
486 3             6              7    K03704 0.0301193908      1       <NA>
486 4             0              0      <NA> 0.0000000000     -1         PA
486 5             0              0      <NA> 0.0000000000     -1        Exo
486 6             0              0      <NA> 0.0000000000     -1         PA
486 7             0              0      <NA> 0.0000000000     -1         FL
487   left daughter right daughter split var  split point status prediction
487 1             2              3    K03520 3.816763e-02      1       <NA>
487 2             4              5    K16964 4.026958e-05      1       <NA>
487 3             0              0      <NA> 0.000000e+00     -1         FL
487 4             0              0      <NA> 0.000000e+00     -1         PA
487 5             0              0      <NA> 0.000000e+00     -1        Exo
488   left daughter right daughter split var  split point status prediction
488 1             2              3    K12340 0.0148944605      1       <NA>
488 2             0              0      <NA> 0.0000000000     -1         PA
488 3             4              5    K03614 0.0002799664      1       <NA>
488 4             0              0      <NA> 0.0000000000     -1         FL
488 5             0              0      <NA> 0.0000000000     -1        Exo
489   left daughter right daughter split var split point status prediction
489 1             2              3    K02963 0.002040278      1       <NA>
489 2             0              0      <NA> 0.000000000     -1         PA
489 3             4              5    K02406 0.297169750      1       <NA>
489 4             0              0      <NA> 0.000000000     -1        Exo
489 5             6              7    K11275 0.015141996      1       <NA>
489 6             0              0      <NA> 0.000000000     -1        Exo
489 7             0              0      <NA> 0.000000000     -1         FL
49   left daughter right daughter split var split point status prediction
49 1             2              3    K01952  0.02738018      1       <NA>
49 2             0              0      <NA>  0.00000000     -1         PA
49 3             4              5    K00933  0.03136002      1       <NA>
49 4             0              0      <NA>  0.00000000     -1        Exo
49 5             0              0      <NA>  0.00000000     -1         FL
490   left daughter right daughter split var split point status prediction
490 1             2              3    K16089  0.01327667      1       <NA>
490 2             4              5    K04564  0.03322797      1       <NA>
490 3             0              0      <NA>  0.00000000     -1        Exo
490 4             0              0      <NA>  0.00000000     -1         PA
490 5             6              7    K07374  0.30566756      1       <NA>
490 6             0              0      <NA>  0.00000000     -1         PA
490 7             0              0      <NA>  0.00000000     -1         FL
491   left daughter right daughter split var  split point status prediction
491 1             2              3    K03603 0.0141051291      1       <NA>
491 2             4              5    K01007 0.0060705839      1       <NA>
491 3             0              0      <NA> 0.0000000000     -1        Exo
491 4             0              0      <NA> 0.0000000000     -1         PA
491 5             6              7    K05379 0.0001671374      1       <NA>
491 6             0              0      <NA> 0.0000000000     -1        Exo
491 7             0              0      <NA> 0.0000000000     -1         FL
492   left daughter right daughter split var split point status prediction
492 1             2              3    K02899 0.003587830      1       <NA>
492 2             0              0      <NA> 0.000000000     -1         PA
492 3             4              5    K00147 0.069878547      1       <NA>
492 4             6              7    K00331 0.009571287      1       <NA>
492 5             0              0      <NA> 0.000000000     -1         FL
492 6             0              0      <NA> 0.000000000     -1        Exo
492 7             0              0      <NA> 0.000000000     -1         FL
493   left daughter right daughter split var  split point status prediction
493 1             2              3    K12340 0.0070835887      1       <NA>
493 2             0              0      <NA> 0.0000000000     -1         PA
493 3             4              5    K05378 0.0006334105      1       <NA>
493 4             0              0      <NA> 0.0000000000     -1        Exo
493 5             0              0      <NA> 0.0000000000     -1         FL
494   left daughter right daughter split var split point status prediction
494 1             2              3    K00130 0.004555351      1       <NA>
494 2             4              5    K00940 0.112148520      1       <NA>
494 3             6              7    K00989 0.029178760      1       <NA>
494 4             8              9    K03782 0.080189512      1       <NA>
494 5             0              0      <NA> 0.000000000     -1        Exo
494 6             0              0      <NA> 0.000000000     -1         PA
494 7             0              0      <NA> 0.000000000     -1         FL
494 8             0              0      <NA> 0.000000000     -1         PA
494 9             0              0      <NA> 0.000000000     -1         FL
495   left daughter right daughter split var split point status prediction
495 1             2              3    K01601 0.002683400      1       <NA>
495 2             0              0      <NA> 0.000000000     -1        Exo
495 3             4              5    K02895 0.003195607      1       <NA>
495 4             0              0      <NA> 0.000000000     -1         PA
495 5             0              0      <NA> 0.000000000     -1         FL
496   left daughter right daughter split var split point status prediction
496 1             2              3    K02879 0.137241391      1       <NA>
496 2             4              5    K03561 0.049351319      1       <NA>
496 3             6              7    K03218 0.004566541      1       <NA>
496 4             0              0      <NA> 0.000000000     -1         PA
496 5             0              0      <NA> 0.000000000     -1         FL
496 6             0              0      <NA> 0.000000000     -1        Exo
496 7             0              0      <NA> 0.000000000     -1         FL
497   left daughter right daughter split var split point status prediction
497 1             2              3    K01601 0.004319347      1       <NA>
497 2             0              0      <NA> 0.000000000     -1        Exo
497 3             4              5    K02970 0.003827661      1       <NA>
497 4             0              0      <NA> 0.000000000     -1         PA
497 5             0              0      <NA> 0.000000000     -1         FL
498   left daughter right daughter split var split point status prediction
498 1             2              3    K12045 0.014991751      1       <NA>
498 2             0              0      <NA> 0.000000000     -1        Exo
498 3             4              5    K02899 0.005519055      1       <NA>
498 4             0              0      <NA> 0.000000000     -1         PA
498 5             6              7    K03522 0.016956266      1       <NA>
498 6             0              0      <NA> 0.000000000     -1        Exo
498 7             0              0      <NA> 0.000000000     -1         FL
499   left daughter right daughter split var split point status prediction
499 1             2              3    K00370 0.050542720      1       <NA>
499 2             4              5    K00864 0.004804603      1       <NA>
499 3             0              0      <NA> 0.000000000     -1         FL
499 4             0              0      <NA> 0.000000000     -1         PA
499 5             0              0      <NA> 0.000000000     -1        Exo
5   left daughter right daughter split var  split point status prediction
5 1             2              3    K03520 3.853491e-02      1       <NA>
5 2             4              5    K06180 1.231921e-05      1       <NA>
5 3             0              0      <NA> 0.000000e+00     -1         FL
5 4             0              0      <NA> 0.000000e+00     -1         PA
5 5             0              0      <NA> 0.000000e+00     -1        Exo
50   left daughter right daughter split var  split point status prediction
50 1             2              3    K16091 0.0041779156      1       <NA>
50 2             0              0      <NA> 0.0000000000     -1         PA
50 3             4              5    K12757 0.0006953443      1       <NA>
50 4             0              0      <NA> 0.0000000000     -1        Exo
50 5             0              0      <NA> 0.0000000000     -1         FL
500   left daughter right daughter split var split point status prediction
500 1             2              3    K02967 0.009077263      1       <NA>
500 2             0              0      <NA> 0.000000000     -1         PA
500 3             4              5    K07335 0.069941070      1       <NA>
500 4             6              7    K00024 0.036181529      1       <NA>
500 5             0              0      <NA> 0.000000000     -1         FL
500 6             0              0      <NA> 0.000000000     -1         PA
500 7             0              0      <NA> 0.000000000     -1        Exo
501   left daughter right daughter split var  split point status prediction
501 1             2              3    K10700 4.026958e-05      1       <NA>
501 2             0              0      <NA> 0.000000e+00     -1         PA
501 3             4              5    K03234 2.947480e-03      1       <NA>
501 4             0              0      <NA> 0.000000e+00     -1        Exo
501 5             0              0      <NA> 0.000000e+00     -1         FL
502   left daughter right daughter split var split point status prediction
502 1             2              3    K16089 0.000109910      1       <NA>
502 2             0              0      <NA> 0.000000000     -1         PA
502 3             4              5    K05377 0.007027399      1       <NA>
502 4             0              0      <NA> 0.000000000     -1        Exo
502 5             6              7    K20478 0.009895942      1       <NA>
502 6             0              0      <NA> 0.000000000     -1        Exo
502 7             0              0      <NA> 0.000000000     -1         FL
503   left daughter right daughter split var split point status prediction
503 1             2              3    K00128  0.05038743      1       <NA>
503 2             0              0      <NA>  0.00000000     -1         PA
503 3             4              5    K01507  0.03775075      1       <NA>
503 4             0              0      <NA>  0.00000000     -1         FL
503 5             0              0      <NA>  0.00000000     -1        Exo
504   left daughter right daughter split var  split point status prediction
504 1             2              3    K03520 4.060264e-02      1       <NA>
504 2             4              5    K01969 3.396929e-05      1       <NA>
504 3             0              0      <NA> 0.000000e+00     -1         FL
504 4             0              0      <NA> 0.000000e+00     -1         PA
504 5             0              0      <NA> 0.000000e+00     -1        Exo
505   left daughter right daughter split var  split point status prediction
505 1             2              3    K02092 3.169247e-05      1       <NA>
505 2             4              5    K13915 5.293477e-02      1       <NA>
505 3             6              7    K01007 6.070584e-03      1       <NA>
505 4             0              0      <NA> 0.000000e+00     -1        Exo
505 5             0              0      <NA> 0.000000e+00     -1         FL
505 6             0              0      <NA> 0.000000e+00     -1         PA
505 7             0              0      <NA> 0.000000e+00     -1         FL
506   left daughter right daughter split var split point status prediction
506 1             2              3    K03234  0.00294748      1       <NA>
506 2             0              0      <NA>  0.00000000     -1        Exo
506 3             4              5    K02963  0.00221623      1       <NA>
506 4             0              0      <NA>  0.00000000     -1         PA
506 5             0              0      <NA>  0.00000000     -1         FL
507   left daughter right daughter split var split point status prediction
507 1             2              3    K16091 0.003076223      1       <NA>
507 2             0              0      <NA> 0.000000000     -1         PA
507 3             4              5    K14842 0.020142269      1       <NA>
507 4             0              0      <NA> 0.000000000     -1         FL
507 5             0              0      <NA> 0.000000000     -1        Exo
508   left daughter right daughter split var split point status prediction
508 1             2              3    K17050  0.03357247      1       <NA>
508 2             4              5    K03561  0.06805116      1       <NA>
508 3             6              7    K15371  0.01523808      1       <NA>
508 4             0              0      <NA>  0.00000000     -1         PA
508 5             0              0      <NA>  0.00000000     -1        Exo
508 6             0              0      <NA>  0.00000000     -1        Exo
508 7             0              0      <NA>  0.00000000     -1         FL
509   left daughter right daughter split var split point status prediction
509 1             2              3    K02879   0.1908030      1       <NA>
509 2             4              5    K09969   0.4960601      1       <NA>
509 3             0              0      <NA>   0.0000000     -1        Exo
509 4             0              0      <NA>   0.0000000     -1         PA
509 5             0              0      <NA>   0.0000000     -1         FL
51   left daughter right daughter split var split point status prediction
51 1             2              3    K02112  0.25071881      1       <NA>
51 2             4              5    K04752  0.11385176      1       <NA>
51 3             6              7    K05863  0.02859599      1       <NA>
51 4             0              0      <NA>  0.00000000     -1         PA
51 5             0              0      <NA>  0.00000000     -1        Exo
51 6             8              9    K02014  0.41190509      1       <NA>
51 7             0              0      <NA>  0.00000000     -1         FL
51 8             0              0      <NA>  0.00000000     -1         PA
51 9             0              0      <NA>  0.00000000     -1        Exo
510   left daughter right daughter split var  split point status prediction
510 1             2              3    K03414 0.0004363825      1       <NA>
510 2             4              5    K03638 0.0237280069      1       <NA>
510 3             0              0      <NA> 0.0000000000     -1         PA
510 4             0              0      <NA> 0.0000000000     -1         FL
510 5             0              0      <NA> 0.0000000000     -1        Exo
511   left daughter right daughter split var split point status prediction
511 1             2              3    K02002  0.14692779      1       <NA>
511 2             4              5    K00933  0.01557012      1       <NA>
511 3             0              0      <NA>  0.00000000     -1         FL
511 4             0              0      <NA>  0.00000000     -1        Exo
511 5             0              0      <NA>  0.00000000     -1         PA
512   left daughter right daughter split var split point status prediction
512 1             2              3    K12046  0.01137621      1       <NA>
512 2             0              0      <NA>  0.00000000     -1        Exo
512 3             4              5    K00024  0.02136408      1       <NA>
512 4             0              0      <NA>  0.00000000     -1         PA
512 5             0              0      <NA>  0.00000000     -1         FL
513   left daughter right daughter split var split point status prediction
513 1             2              3    K10352  0.01879324      1       <NA>
513 2             0              0      <NA>  0.00000000     -1        Exo
513 3             4              5    K17050  0.07912671      1       <NA>
513 4             6              7    K03286  0.37017198      1       <NA>
513 5             0              0      <NA>  0.00000000     -1         FL
513 6             0              0      <NA>  0.00000000     -1         PA
513 7             0              0      <NA>  0.00000000     -1        Exo
514   left daughter right daughter split var split point status prediction
514 1             2              3    K00933 0.001856457      1       <NA>
514 2             0              0      <NA> 0.000000000     -1        Exo
514 3             4              5    K02867 0.045941451      1       <NA>
514 4             0              0      <NA> 0.000000000     -1         PA
514 5             0              0      <NA> 0.000000000     -1         FL
515   left daughter right daughter split var split point status prediction
515 1             2              3    K01601  0.00268340      1       <NA>
515 2             0              0      <NA>  0.00000000     -1        Exo
515 3             4              5    K02963  0.00221623      1       <NA>
515 4             0              0      <NA>  0.00000000     -1         PA
515 5             0              0      <NA>  0.00000000     -1         FL
516   left daughter right daughter split var split point status prediction
516 1             2              3    K02879 0.137241391      1       <NA>
516 2             4              5    K02899 0.001454284      1       <NA>
516 3             0              0      <NA> 0.000000000     -1        Exo
516 4             0              0      <NA> 0.000000000     -1         PA
516 5             0              0      <NA> 0.000000000     -1         FL
517   left daughter right daughter split var split point status prediction
517 1             2              3    K01601 0.002683400      1       <NA>
517 2             0              0      <NA> 0.000000000     -1        Exo
517 3             4              5    K02970 0.002317487      1       <NA>
517 4             0              0      <NA> 0.000000000     -1         PA
517 5             0              0      <NA> 0.000000000     -1         FL
518   left daughter right daughter split var  split point status prediction
518 1             2              3    K02039 0.0004488281      1       <NA>
518 2             0              0      <NA> 0.0000000000     -1        Exo
518 3             4              5    K03782 0.0514664389      1       <NA>
518 4             0              0      <NA> 0.0000000000     -1         PA
518 5             0              0      <NA> 0.0000000000     -1         FL
519   left daughter right daughter split var  split point status prediction
519 1             2              3    K11275 0.0011084951      1       <NA>
519 2             4              5    K17299 0.0003445351      1       <NA>
519 3             6              7    K02899 0.0014542841      1       <NA>
519 4             0              0      <NA> 0.0000000000     -1         PA
519 5             0              0      <NA> 0.0000000000     -1        Exo
519 6             0              0      <NA> 0.0000000000     -1         PA
519 7             8              9    K11252 0.0290130530      1       <NA>
519 8             0              0      <NA> 0.0000000000     -1        Exo
519 9             0              0      <NA> 0.0000000000     -1         FL
52   left daughter right daughter split var split point status prediction
52 1             2              3    K12046  0.04779716      1       <NA>
52 2             4              5    K06217  0.01312107      1       <NA>
52 3             0              0      <NA>  0.00000000     -1         FL
52 4             0              0      <NA>  0.00000000     -1         PA
52 5             0              0      <NA>  0.00000000     -1        Exo
520   left daughter right daughter split var  split point status prediction
520 1             2              3    K03520 4.096992e-02      1       <NA>
520 2             4              5    K01312 1.349131e-05      1       <NA>
520 3             0              0      <NA> 0.000000e+00     -1         FL
520 4             0              0      <NA> 0.000000e+00     -1         PA
520 5             0              0      <NA> 0.000000e+00     -1        Exo
521   left daughter right daughter split var split point status prediction
521 1             2              3    K16089  0.01980088      1       <NA>
521 2             4              5    K03640  0.11295957      1       <NA>
521 3             0              0      <NA>  0.00000000     -1        Exo
521 4             0              0      <NA>  0.00000000     -1         PA
521 5             0              0      <NA>  0.00000000     -1         FL
522   left daughter right daughter split var  split point status prediction
522 1             2              3    K03234 0.0023720089      1       <NA>
522 2             0              0      <NA> 0.0000000000     -1        Exo
522 3             4              5    K02965 0.0008213479      1       <NA>
522 4             0              0      <NA> 0.0000000000     -1         PA
522 5             0              0      <NA> 0.0000000000     -1         FL
523   left daughter right daughter split var split point status prediction
523 1             2              3    K01725 0.006741406      1       <NA>
523 2             4              5    K17321 0.034917940      1       <NA>
523 3             0              0      <NA> 0.000000000     -1        Exo
523 4             0              0      <NA> 0.000000000     -1         PA
523 5             6              7    K03234 0.002947480      1       <NA>
523 6             0              0      <NA> 0.000000000     -1        Exo
523 7             0              0      <NA> 0.000000000     -1         FL
524   left daughter right daughter split var split point status prediction
524 1             2              3    K12045 0.022823071      1       <NA>
524 2             4              5    K00600 0.428237756      1       <NA>
524 3             6              7    K02483 0.002040881      1       <NA>
524 4             0              0      <NA> 0.000000000     -1        Exo
524 5             0              0      <NA> 0.000000000     -1         PA
524 6             0              0      <NA> 0.000000000     -1         PA
524 7             0              0      <NA> 0.000000000     -1         FL
525   left daughter right daughter split var split point status prediction
525 1             2              3    K16964  0.03236338      1       <NA>
525 2             4              5    K04564  0.02746412      1       <NA>
525 3             0              0      <NA>  0.00000000     -1         FL
525 4             0              0      <NA>  0.00000000     -1         PA
525 5             0              0      <NA>  0.00000000     -1        Exo
526   left daughter right daughter split var split point status prediction
526 1             2              3    K03638 0.019911077      1       <NA>
526 2             4              5    K16091 0.003076223      1       <NA>
526 3             0              0      <NA> 0.000000000     -1        Exo
526 4             0              0      <NA> 0.000000000     -1         PA
526 5             0              0      <NA> 0.000000000     -1         FL
527   left daughter right daughter split var split point status prediction
527 1             2              3    K02963 0.002179089      1       <NA>
527 2             0              0      <NA> 0.000000000     -1         PA
527 3             4              5    K08696 0.001420158      1       <NA>
527 4             0              0      <NA> 0.000000000     -1        Exo
527 5             0              0      <NA> 0.000000000     -1         FL
528   left daughter right daughter split var  split point status prediction
528 1             2              3    K00370 6.458365e-05      1       <NA>
528 2             0              0      <NA> 0.000000e+00     -1         PA
528 3             4              5    K12757 1.026017e-03      1       <NA>
528 4             0              0      <NA> 0.000000e+00     -1        Exo
528 5             0              0      <NA> 0.000000e+00     -1         FL
529   left daughter right daughter split var split point status prediction
529 1             2              3    K17751 0.031545065      1       <NA>
529 2             4              5    K02055 0.548487092      1       <NA>
529 3             6              7    K02970 0.002317487      1       <NA>
529 4             0              0      <NA> 0.000000000     -1        Exo
529 5             0              0      <NA> 0.000000000     -1         FL
529 6             0              0      <NA> 0.000000000     -1         PA
529 7             0              0      <NA> 0.000000000     -1         FL
53   left daughter right daughter split var split point status prediction
53 1             2              3    K00615  0.05400522      1       <NA>
53 2             4              5    K01961  0.01136818      1       <NA>
53 3             6              7    K00031  0.04649460      1       <NA>
53 4             0              0      <NA>  0.00000000     -1         PA
53 5             0              0      <NA>  0.00000000     -1        Exo
53 6             0              0      <NA>  0.00000000     -1         PA
53 7             0              0      <NA>  0.00000000     -1         FL
530   left daughter right daughter split var split point status prediction
530 1             2              3    K04087  0.03206603      1       <NA>
530 2             0              0      <NA>  0.00000000     -1         PA
530 3             4              5    K07335  0.09445567      1       <NA>
530 4             0              0      <NA>  0.00000000     -1        Exo
530 5             0              0      <NA>  0.00000000     -1         FL
531   left daughter right daughter split var  split point status prediction
531 1             2              3    K03414 0.0004363825      1       <NA>
531 2             4              5    K03603 0.0136300422      1       <NA>
531 3             0              0      <NA> 0.0000000000     -1         PA
531 4             0              0      <NA> 0.0000000000     -1         FL
531 5             0              0      <NA> 0.0000000000     -1        Exo
532   left daughter right daughter split var split point status prediction
532 1             2              3    K02879 0.190802984      1       <NA>
532 2             4              5    K02890 0.010540248      1       <NA>
532 3             6              7    K01601 0.006646031      1       <NA>
532 4             0              0      <NA> 0.000000000     -1         PA
532 5             0              0      <NA> 0.000000000     -1         FL
532 6             0              0      <NA> 0.000000000     -1        Exo
532 7             0              0      <NA> 0.000000000     -1         FL
533   left daughter right daughter split var  split point status prediction
533 1             2              3    K16964 0.0002695566      1       <NA>
533 2             0              0      <NA> 0.0000000000     -1         PA
533 3             4              5    K15551 0.0817912035      1       <NA>
533 4             0              0      <NA> 0.0000000000     -1        Exo
533 5             0              0      <NA> 0.0000000000     -1         FL
534   left daughter right daughter split var split point status prediction
534 1             2              3    K01601 0.004319347      1       <NA>
534 2             0              0      <NA> 0.000000000     -1        Exo
534 3             4              5    K02887 0.014039371      1       <NA>
534 4             0              0      <NA> 0.000000000     -1         PA
534 5             0              0      <NA> 0.000000000     -1         FL
535   left daughter right daughter split var split point status prediction
535 1             2              3    K02887 0.009178044      1       <NA>
535 2             0              0      <NA> 0.000000000     -1         PA
535 3             4              5    K05863 0.030566602      1       <NA>
535 4             0              0      <NA> 0.000000000     -1        Exo
535 5             0              0      <NA> 0.000000000     -1         FL
536   left daughter right daughter split var  split point status prediction
536 1             2              3    K00612 3.065667e-05      1       <NA>
536 2             0              0      <NA> 0.000000e+00     -1        Exo
536 3             4              5    K16089 6.637051e-04      1       <NA>
536 4             0              0      <NA> 0.000000e+00     -1         PA
536 5             0              0      <NA> 0.000000e+00     -1         FL
537   left daughter right daughter split var split point status prediction
537 1             2              3    K15551  0.04656758      1       <NA>
537 2             4              5    K02965  0.00389716      1       <NA>
537 3             0              0      <NA>  0.00000000     -1         FL
537 4             0              0      <NA>  0.00000000     -1         PA
537 5             0              0      <NA>  0.00000000     -1        Exo
538   left daughter right daughter split var split point status prediction
538 1             2              3    K02879 0.137241391      1       <NA>
538 2             4              5    K00864 0.002626573      1       <NA>
538 3             0              0      <NA> 0.000000000     -1        Exo
538 4             0              0      <NA> 0.000000000     -1         PA
538 5             0              0      <NA> 0.000000000     -1         FL
539   left daughter right daughter split var  split point status prediction
539 1             2              3    K19326 0.0001205697      1       <NA>
539 2             0              0      <NA> 0.0000000000     -1        Exo
539 3             4              5    K02996 0.0068976957      1       <NA>
539 4             0              0      <NA> 0.0000000000     -1         PA
539 5             6              7    K15551 0.0222355437      1       <NA>
539 6             0              0      <NA> 0.0000000000     -1        Exo
539 7             0              0      <NA> 0.0000000000     -1         FL
54   left daughter right daughter split var split point status prediction
54 1             2              3    K03638  0.02682992      1       <NA>
54 2             4              5    K02884  0.01507369      1       <NA>
54 3             0              0      <NA>  0.00000000     -1        Exo
54 4             0              0      <NA>  0.00000000     -1         PA
54 5             0              0      <NA>  0.00000000     -1         FL
540   left daughter right daughter split var  split point status prediction
540 1             2              3    K02890 9.050643e-03      1       <NA>
540 2             0              0      <NA> 0.000000e+00     -1         PA
540 3             4              5    K00612 3.065667e-05      1       <NA>
540 4             0              0      <NA> 0.000000e+00     -1        Exo
540 5             0              0      <NA> 0.000000e+00     -1         FL
541   left daughter right daughter split var split point status prediction
541 1             2              3    K02899  0.00358783      1       <NA>
541 2             0              0      <NA>  0.00000000     -1         PA
541 3             4              5    K15551  0.04534122      1       <NA>
541 4             0              0      <NA>  0.00000000     -1        Exo
541 5             0              0      <NA>  0.00000000     -1         FL
542   left daughter right daughter split var  split point status prediction
542 1             2              3    K07335 0.0786536352      1       <NA>
542 2             4              5    K00347 0.0002937498      1       <NA>
542 3             0              0      <NA> 0.0000000000     -1         FL
542 4             0              0      <NA> 0.0000000000     -1         PA
542 5             0              0      <NA> 0.0000000000     -1        Exo
543   left daughter right daughter split var split point status prediction
543 1             2              3    K03638  0.01991108      1       <NA>
543 2             4              5    K01955  0.02321102      1       <NA>
543 3             0              0      <NA>  0.00000000     -1        Exo
543 4             6              7    K05692 28.68833337      1       <NA>
543 5             0              0      <NA>  0.00000000     -1         FL
543 6             0              0      <NA>  0.00000000     -1         PA
543 7             0              0      <NA>  0.00000000     -1        Exo
544   left daughter right daughter split var  split point status prediction
544 1             2              3    K02692 6.635842e-05      1       <NA>
544 2             4              5    K02039 6.802679e-03      1       <NA>
544 3             6              7    K01952 2.738018e-02      1       <NA>
544 4             0              0      <NA> 0.000000e+00     -1        Exo
544 5             0              0      <NA> 0.000000e+00     -1         PA
544 6             0              0      <NA> 0.000000e+00     -1         PA
544 7             0              0      <NA> 0.000000e+00     -1         FL
545   left daughter right daughter split var  split point status prediction
545 1             2              3    K02105 0.0945784763      1       <NA>
545 2             4              5    K00130 0.0248609775      1       <NA>
545 3             0              0      <NA> 0.0000000000     -1         FL
545 4             0              0      <NA> 0.0000000000     -1        Exo
545 5             6              7    K02105 0.0001581947      1       <NA>
545 6             0              0      <NA> 0.0000000000     -1         FL
545 7             0              0      <NA> 0.0000000000     -1         PA
546   left daughter right daughter split var split point status prediction
546 1             2              3    K03218 0.001868698      1       <NA>
546 2             4              5    K00933 0.001856457      1       <NA>
546 3             6              7    K03671 0.250334682      1       <NA>
546 4             0              0      <NA> 0.000000000     -1        Exo
546 5             0              0      <NA> 0.000000000     -1         PA
546 6             0              0      <NA> 0.000000000     -1         FL
546 7             8              9    K02112 0.423220201      1       <NA>
546 8             0              0      <NA> 0.000000000     -1        Exo
546 9             0              0      <NA> 0.000000000     -1         PA
547   left daughter right daughter split var split point status prediction
547 1             2              3    K02977  0.05240904      1       <NA>
547 2             0              0      <NA>  0.00000000     -1         FL
547 3             4              5    K02899  0.02939035      1       <NA>
547 4             0              0      <NA>  0.00000000     -1         PA
547 5             0              0      <NA>  0.00000000     -1        Exo
548   left daughter right daughter split var split point status prediction
548 1             2              3    K02996 0.008280674      1       <NA>
548 2             0              0      <NA> 0.000000000     -1         PA
548 3             4              5    K10700 0.079126706      1       <NA>
548 4             6              7    K07374 2.261599426      1       <NA>
548 5             0              0      <NA> 0.000000000     -1         FL
548 6             0              0      <NA> 0.000000000     -1        Exo
548 7             0              0      <NA> 0.000000000     -1         FL
549   left daughter right daughter split var split point status prediction
549 1             2              3    K03638 0.008749812      1       <NA>
549 2             4              5    K02014 0.412628917      1       <NA>
549 3             6              7    K07897 0.206705380      1       <NA>
549 4             0              0      <NA> 0.000000000     -1         PA
549 5             8              9    K01908 0.001611589      1       <NA>
549 6             0              0      <NA> 0.000000000     -1        Exo
549 7             0              0      <NA> 0.000000000     -1         FL
549 8             0              0      <NA> 0.000000000     -1         PA
549 9             0              0      <NA> 0.000000000     -1         FL
55   left daughter right daughter split var split point status prediction
55 1             2              3    K01601 0.002683400      1       <NA>
55 2             0              0      <NA> 0.000000000     -1        Exo
55 3             4              5    K02895 0.003195607      1       <NA>
55 4             0              0      <NA> 0.000000000     -1         PA
55 5             0              0      <NA> 0.000000000     -1         FL
550   left daughter right daughter split var split point status prediction
550 1             2              3    K02879 0.110055559      1       <NA>
550 2             4              5    K02996 0.006313383      1       <NA>
550 3             0              0      <NA> 0.000000000     -1        Exo
550 4             0              0      <NA> 0.000000000     -1         PA
550 5             0              0      <NA> 0.000000000     -1         FL
551   left daughter right daughter split var split point status prediction
551 1             2              3    K14842 0.007504976      1       <NA>
551 2             4              5    K03671 0.004849763      1       <NA>
551 3             6              7    K00114 0.116385479      1       <NA>
551 4             0              0      <NA> 0.000000000     -1         PA
551 5             8              9    K16964 0.034340788      1       <NA>
551 6             0              0      <NA> 0.000000000     -1         PA
551 7             0              0      <NA> 0.000000000     -1        Exo
551 8             0              0      <NA> 0.000000000     -1        Exo
551 9             0              0      <NA> 0.000000000     -1         FL
552   left daughter right daughter split var split point status prediction
552 1             2              3    K03520  0.03816763      1       <NA>
552 2             4              5    K07080  0.03653015      1       <NA>
552 3             0              0      <NA>  0.00000000     -1         FL
552 4             0              0      <NA>  0.00000000     -1         PA
552 5             0              0      <NA>  0.00000000     -1        Exo
553   left daughter right daughter split var split point status prediction
553 1             2              3    K00370  0.04376685      1       <NA>
553 2             4              5    K12340  0.01312140      1       <NA>
553 3             0              0      <NA>  0.00000000     -1         FL
553 4             0              0      <NA>  0.00000000     -1         PA
553 5             0              0      <NA>  0.00000000     -1        Exo
554   left daughter right daughter split var  split point status prediction
554 1             2              3    K09989 0.0001834933      1       <NA>
554 2             4              5    K02055 0.1195841319      1       <NA>
554 3             0              0      <NA> 0.0000000000     -1        Exo
554 4             0              0      <NA> 0.0000000000     -1         PA
554 5             0              0      <NA> 0.0000000000     -1         FL
555   left daughter right daughter split var split point status prediction
555 1             2              3    K02965 0.006611780      1       <NA>
555 2             0              0      <NA> 0.000000000     -1         PA
555 3             4              5    K12757 0.001026017      1       <NA>
555 4             0              0      <NA> 0.000000000     -1        Exo
555 5             0              0      <NA> 0.000000000     -1         FL
556   left daughter right daughter split var split point status prediction
556 1             2              3    K17050  0.04853861      1       <NA>
556 2             4              5    K02965  0.01043672      1       <NA>
556 3             0              0      <NA>  0.00000000     -1         FL
556 4             0              0      <NA>  0.00000000     -1         PA
556 5             0              0      <NA>  0.00000000     -1        Exo
557   left daughter right daughter split var split point status prediction
557 1             2              3    K10352  0.03225138      1       <NA>
557 2             0              0      <NA>  0.00000000     -1        Exo
557 3             4              5    K00370  0.03528944      1       <NA>
557 4             0              0      <NA>  0.00000000     -1         PA
557 5             0              0      <NA>  0.00000000     -1         FL
558   left daughter right daughter split var split point status prediction
558 1             2              3    K17050 0.079126706      1       <NA>
558 2             4              5    K10352 0.061187051      1       <NA>
558 3             0              0      <NA> 0.000000000     -1         FL
558 4             0              0      <NA> 0.000000000     -1        Exo
558 5             6              7    K09774 0.001317077      1       <NA>
558 6             0              0      <NA> 0.000000000     -1         PA
558 7             0              0      <NA> 0.000000000     -1         FL
559   left daughter right daughter split var split point status prediction
559 1             2              3    K01312 0.000490046      1       <NA>
559 2             0              0      <NA> 0.000000000     -1         PA
559 3             4              5    K07611 0.759263812      1       <NA>
559 4             6              7    K02996 0.010249055      1       <NA>
559 5             0              0      <NA> 0.000000000     -1         FL
559 6             0              0      <NA> 0.000000000     -1         PA
559 7             0              0      <NA> 0.000000000     -1        Exo
56   left daughter right daughter split var split point status prediction
56 1             2              3    K07335 0.135135674      1       <NA>
56 2             4              5    K01007 0.006531724      1       <NA>
56 3             0              0      <NA> 0.000000000     -1         FL
56 4             0              0      <NA> 0.000000000     -1         PA
56 5             0              0      <NA> 0.000000000     -1        Exo
560   left daughter right daughter split var split point status prediction
560 1             2              3    K17050  0.05114428      1       <NA>
560 2             4              5    K01725  0.01304461      1       <NA>
560 3             0              0      <NA>  0.00000000     -1         FL
560 4             0              0      <NA>  0.00000000     -1         PA
560 5             0              0      <NA>  0.00000000     -1        Exo
561   left daughter right daughter split var split point status prediction
561 1             2              3    K02970 0.002205018      1       <NA>
561 2             0              0      <NA> 0.000000000     -1         PA
561 3             4              5    K17050 0.033572468      1       <NA>
561 4             0              0      <NA> 0.000000000     -1        Exo
561 5             6              7    K03257 0.783789325      1       <NA>
561 6             0              0      <NA> 0.000000000     -1         FL
561 7             0              0      <NA> 0.000000000     -1        Exo
562   left daughter right daughter split var split point status prediction
562 1             2              3    K01725  0.01047285      1       <NA>
562 2             4              5    K02906  0.05251219      1       <NA>
562 3             6              7    K07335  0.19979159      1       <NA>
562 4             0              0      <NA>  0.00000000     -1         PA
562 5             8              9    K09290  0.00461406      1       <NA>
562 6             0              0      <NA>  0.00000000     -1        Exo
562 7             0              0      <NA>  0.00000000     -1         FL
562 8             0              0      <NA>  0.00000000     -1        Exo
562 9             0              0      <NA>  0.00000000     -1         FL
563   left daughter right daughter split var split point status prediction
563 1             2              3    K05378 0.001284059      1       <NA>
563 2             0              0      <NA> 0.000000000     -1        Exo
563 3             4              5    K03603 0.002086526      1       <NA>
563 4             0              0      <NA> 0.000000000     -1         PA
563 5             0              0      <NA> 0.000000000     -1         FL
564   left daughter right daughter split var  split point status prediction
564 1             2              3    K03286 5.447144e-02      1       <NA>
564 2             0              0      <NA> 0.000000e+00     -1         PA
564 3             4              5    K02092 3.169247e-05      1       <NA>
564 4             6              7    K00974 1.675742e-01      1       <NA>
564 5             8              9    K16964 3.112645e-02      1       <NA>
564 6             0              0      <NA> 0.000000e+00     -1        Exo
564 7             0              0      <NA> 0.000000e+00     -1         FL
564 8             0              0      <NA> 0.000000e+00     -1         PA
564 9             0              0      <NA> 0.000000e+00     -1         FL
565   left daughter right daughter split var  split point status prediction
565 1             2              3    K16964 4.026958e-05      1       <NA>
565 2             0              0      <NA> 0.000000e+00     -1         PA
565 3             4              5    K16089 1.929487e-02      1       <NA>
565 4             0              0      <NA> 0.000000e+00     -1         FL
565 5             0              0      <NA> 0.000000e+00     -1        Exo
566   left daughter right daughter split var split point status prediction
566 1             2              3    K07335   0.1429931      1       <NA>
566 2             4              5    K02878   0.0192636      1       <NA>
566 3             0              0      <NA>   0.0000000     -1         FL
566 4             0              0      <NA>   0.0000000     -1         PA
566 5             0              0      <NA>   0.0000000     -1        Exo
567   left daughter right daughter split var  split point status prediction
567 1             2              3    K04087 0.0320660267      1       <NA>
567 2             4              5    K01952 1.9392993715      1       <NA>
567 3             6              7    K12757 0.0006953443      1       <NA>
567 4             0              0      <NA> 0.0000000000     -1         PA
567 5             0              0      <NA> 0.0000000000     -1         FL
567 6             0              0      <NA> 0.0000000000     -1        Exo
567 7             0              0      <NA> 0.0000000000     -1         FL
568   left daughter right daughter split var split point status prediction
568 1             2              3    K12340  0.01312140      1       <NA>
568 2             0              0      <NA>  0.00000000     -1         PA
568 3             4              5    K07335  0.06994107      1       <NA>
568 4             0              0      <NA>  0.00000000     -1        Exo
568 5             0              0      <NA>  0.00000000     -1         FL
569   left daughter right daughter split var split point status prediction
569 1             2              3    K02890  0.01269388      1       <NA>
569 2             0              0      <NA>  0.00000000     -1         PA
569 3             4              5    K17050  0.03617814      1       <NA>
569 4             0              0      <NA>  0.00000000     -1        Exo
569 5             0              0      <NA>  0.00000000     -1         FL
57   left daughter right daughter split var split point status prediction
57 1             2              3    K07335  0.09445567      1       <NA>
57 2             4              5    K02895  0.03636747      1       <NA>
57 3             0              0      <NA>  0.00000000     -1         FL
57 4             0              0      <NA>  0.00000000     -1         PA
57 5             0              0      <NA>  0.00000000     -1        Exo
570   left daughter right daughter split var  split point status prediction
570 1             2              3    K17050 4.026958e-05      1       <NA>
570 2             0              0      <NA> 0.000000e+00     -1         PA
570 3             4              5    K12045 3.028791e-02      1       <NA>
570 4             0              0      <NA> 0.000000e+00     -1        Exo
570 5             0              0      <NA> 0.000000e+00     -1         FL
571   left daughter right daughter split var  split point status prediction
571 1             2              3    K00864 0.0011245526      1       <NA>
571 2             0              0      <NA> 0.0000000000     -1         PA
571 3             4              5    K05378 0.0006334105      1       <NA>
571 4             0              0      <NA> 0.0000000000     -1        Exo
571 5             0              0      <NA> 0.0000000000     -1         FL
572   left daughter right daughter split var  split point status prediction
572 1             2              3    K10700 4.026958e-05      1       <NA>
572 2             0              0      <NA> 0.000000e+00     -1         PA
572 3             4              5    K08696 1.420158e-03      1       <NA>
572 4             0              0      <NA> 0.000000e+00     -1        Exo
572 5             0              0      <NA> 0.000000e+00     -1         FL
573   left daughter right daughter split var split point status prediction
573 1             2              3    K03286  0.04382051      1       <NA>
573 2             0              0      <NA>  0.00000000     -1         PA
573 3             4              5    K00370  0.05430592      1       <NA>
573 4             6              7    K12340  0.01489446      1       <NA>
573 5             0              0      <NA>  0.00000000     -1         FL
573 6             0              0      <NA>  0.00000000     -1         PA
573 7             0              0      <NA>  0.00000000     -1        Exo
574   left daughter right daughter split var split point status prediction
574 1             2              3    K03520 0.040969924      1       <NA>
574 2             4              5    K00347 0.002561148      1       <NA>
574 3             0              0      <NA> 0.000000000     -1         FL
574 4             0              0      <NA> 0.000000000     -1         PA
574 5             0              0      <NA> 0.000000000     -1        Exo
575   left daughter right daughter split var  split point status prediction
575 1             2              3    K02406 0.2971697502      1       <NA>
575 2             4              5    K17050 0.0001782709      1       <NA>
575 3             0              0      <NA> 0.0000000000     -1         FL
575 4             0              0      <NA> 0.0000000000     -1         PA
575 5             0              0      <NA> 0.0000000000     -1        Exo
576   left daughter right daughter split var split point status prediction
576 1             2              3    K17321  0.03491794      1       <NA>
576 2             4              5    K03553  0.10200803      1       <NA>
576 3             6              7    K08770  0.62751084      1       <NA>
576 4             0              0      <NA>  0.00000000     -1         PA
576 5             0              0      <NA>  0.00000000     -1        Exo
576 6             8              9    K12313  0.65444750      1       <NA>
576 7             0              0      <NA>  0.00000000     -1        Exo
576 8             0              0      <NA>  0.00000000     -1         FL
576 9             0              0      <NA>  0.00000000     -1        Exo
577   left daughter right daughter split var split point status prediction
577 1             2              3    K02899 0.001454284      1       <NA>
577 2             0              0      <NA> 0.000000000     -1         PA
577 3             4              5    K12046 0.048134514      1       <NA>
577 4             0              0      <NA> 0.000000000     -1        Exo
577 5             0              0      <NA> 0.000000000     -1         FL
578   left daughter right daughter split var split point status prediction
578 1             2              3    K02890  0.01065018      1       <NA>
578 2             0              0      <NA>  0.00000000     -1         PA
578 3             4              5    K11275  0.02021861      1       <NA>
578 4             0              0      <NA>  0.00000000     -1        Exo
578 5             0              0      <NA>  0.00000000     -1         FL
579   left daughter right daughter split var split point status prediction
579 1             2              3    K16964  0.04853861      1       <NA>
579 2             4              5    K02884  0.01615801      1       <NA>
579 3             0              0      <NA>  0.00000000     -1         FL
579 4             0              0      <NA>  0.00000000     -1         PA
579 5             0              0      <NA>  0.00000000     -1        Exo
58   left daughter right daughter split var  split point status prediction
58 1             2              3    K02092 3.169247e-05      1       <NA>
58 2             4              5    K11253 6.198903e+00      1       <NA>
58 3             6              7    K02884 1.663732e-02      1       <NA>
58 4             0              0      <NA> 0.000000e+00     -1        Exo
58 5             0              0      <NA> 0.000000e+00     -1         PA
58 6             0              0      <NA> 0.000000e+00     -1         PA
58 7             0              0      <NA> 0.000000e+00     -1         FL
580   left daughter right daughter split var split point status prediction
580 1             2              3    K02887 0.006345346      1       <NA>
580 2             0              0      <NA> 0.000000000     -1         PA
580 3             4              5    K01507 0.037750747      1       <NA>
580 4             0              0      <NA> 0.000000000     -1         FL
580 5             0              0      <NA> 0.000000000     -1        Exo
581   left daughter right daughter split var split point status prediction
581 1             2              3    K17050 0.079126706      1       <NA>
581 2             4              5    K02996 0.005986801      1       <NA>
581 3             0              0      <NA> 0.000000000     -1         FL
581 4             0              0      <NA> 0.000000000     -1         PA
581 5             0              0      <NA> 0.000000000     -1        Exo
582   left daughter right daughter split var  split point status prediction
582 1             2              3    K00612 3.065667e-05      1       <NA>
582 2             4              5    K01681 1.258435e-02      1       <NA>
582 3             6              7    K02902 1.032848e-02      1       <NA>
582 4             0              0      <NA> 0.000000e+00     -1         PA
582 5             0              0      <NA> 0.000000e+00     -1        Exo
582 6             0              0      <NA> 0.000000e+00     -1         PA
582 7             0              0      <NA> 0.000000e+00     -1         FL
583   left daughter right daughter split var split point status prediction
583 1             2              3    K02879 0.137217858      1       <NA>
583 2             4              5    K16091 0.003076223      1       <NA>
583 3             0              0      <NA> 0.000000000     -1        Exo
583 4             0              0      <NA> 0.000000000     -1         PA
583 5             0              0      <NA> 0.000000000     -1         FL
584   left daughter right daughter split var split point status prediction
584 1             2              3    K16964  0.07912671      1       <NA>
584 2             4              5    K17321  0.02155336      1       <NA>
584 3             0              0      <NA>  0.00000000     -1         FL
584 4             0              0      <NA>  0.00000000     -1         PA
584 5             0              0      <NA>  0.00000000     -1        Exo
585   left daughter right daughter split var split point status prediction
585 1             2              3    K03638 0.008749812      1       <NA>
585 2             4              5    K16091 0.005612529      1       <NA>
585 3             0              0      <NA> 0.000000000     -1        Exo
585 4             0              0      <NA> 0.000000000     -1         PA
585 5             0              0      <NA> 0.000000000     -1         FL
586   left daughter right daughter split var  split point status prediction
586 1             2              3    K09989 0.0002170084      1       <NA>
586 2             4              5    K16089 0.0007977798      1       <NA>
586 3             0              0      <NA> 0.0000000000     -1        Exo
586 4             0              0      <NA> 0.0000000000     -1         PA
586 5             0              0      <NA> 0.0000000000     -1         FL
587   left daughter right daughter split var  split point status prediction
587 1             2              3    K02967 0.0091713118      1       <NA>
587 2             0              0      <NA> 0.0000000000     -1         PA
587 3             4              5    K12757 0.0006953443      1       <NA>
587 4             0              0      <NA> 0.0000000000     -1        Exo
587 5             6              7    K16964 0.0311264526      1       <NA>
587 6             0              0      <NA> 0.0000000000     -1         PA
587 7             0              0      <NA> 0.0000000000     -1         FL
588   left daughter right daughter split var  split point status prediction
588 1             2              3    K17050 3.236338e-02      1       <NA>
588 2             4              5    K00370 6.458365e-05      1       <NA>
588 3             6              7    K03043 9.273376e-02      1       <NA>
588 4             0              0      <NA> 0.000000e+00     -1         PA
588 5             0              0      <NA> 0.000000e+00     -1        Exo
588 6             0              0      <NA> 0.000000e+00     -1        Exo
588 7             0              0      <NA> 0.000000e+00     -1         FL
589   left daughter right daughter split var split point status prediction
589 1             2              3    K16091 0.005838894      1       <NA>
589 2             0              0      <NA> 0.000000000     -1         PA
589 3             4              5    K10700 0.051144284      1       <NA>
589 4             0              0      <NA> 0.000000000     -1        Exo
589 5             0              0      <NA> 0.000000000     -1         FL
59   left daughter right daughter split var  split point status prediction
59 1             2              3    K00974 5.131203e-02      1       <NA>
59 2             4              5    K07775 5.208688e-05      1       <NA>
59 3             6              7    K00864 9.067619e-04      1       <NA>
59 4             0              0      <NA> 0.000000e+00     -1        Exo
59 5             0              0      <NA> 0.000000e+00     -1         PA
59 6             0              0      <NA> 0.000000e+00     -1         PA
59 7             0              0      <NA> 0.000000e+00     -1         FL
590   left daughter right daughter split var split point status prediction
590 1             2              3    K12340 0.006614476      1       <NA>
590 2             0              0      <NA> 0.000000000     -1         PA
590 3             4              5    K03520 0.038167631      1       <NA>
590 4             0              0      <NA> 0.000000000     -1        Exo
590 5             0              0      <NA> 0.000000000     -1         FL
591   left daughter right daughter split var split point status prediction
591 1             2              3    K02996 0.005986801      1       <NA>
591 2             0              0      <NA> 0.000000000     -1         PA
591 3             4              5    K17050 0.032363377      1       <NA>
591 4             0              0      <NA> 0.000000000     -1        Exo
591 5             0              0      <NA> 0.000000000     -1         FL
592   left daughter right daughter split var split point status prediction
592 1             2              3    K16089 0.019800881      1       <NA>
592 2             4              5    K02878 0.002209066      1       <NA>
592 3             0              0      <NA> 0.000000000     -1        Exo
592 4             0              0      <NA> 0.000000000     -1         PA
592 5             0              0      <NA> 0.000000000     -1         FL
593   left daughter right daughter split var  split point status prediction
593 1             2              3    K00370 6.458365e-05      1       <NA>
593 2             0              0      <NA> 0.000000e+00     -1         PA
593 3             4              5    K11275 2.279900e-02      1       <NA>
593 4             0              0      <NA> 0.000000e+00     -1        Exo
593 5             0              0      <NA> 0.000000e+00     -1         FL
594   left daughter right daughter split var split point status prediction
594 1             2              3    K02884  0.01571839      1       <NA>
594 2             0              0      <NA>  0.00000000     -1         PA
594 3             4              5    K01601  0.00268340      1       <NA>
594 4             0              0      <NA>  0.00000000     -1        Exo
594 5             0              0      <NA>  0.00000000     -1         FL
595   left daughter right daughter split var  split point status prediction
595 1             2              3    K01601 0.0026833997      1       <NA>
595 2             0              0      <NA> 0.0000000000     -1        Exo
595 3             4              5    K02483 0.0009604145      1       <NA>
595 4             0              0      <NA> 0.0000000000     -1         PA
595 5             0              0      <NA> 0.0000000000     -1         FL
596   left daughter right daughter split var split point status prediction
596 1             2              3    K02952 0.009215992      1       <NA>
596 2             0              0      <NA> 0.000000000     -1         PA
596 3             4              5    K14842 0.007504976      1       <NA>
596 4             0              0      <NA> 0.000000000     -1         FL
596 5             0              0      <NA> 0.000000000     -1        Exo
597   left daughter right daughter split var split point status prediction
597 1             2              3    K03522  0.05411403      1       <NA>
597 2             4              5    K16089  0.01673988      1       <NA>
597 3             6              7    K07335  0.07593189      1       <NA>
597 4             0              0      <NA>  0.00000000     -1         PA
597 5             0              0      <NA>  0.00000000     -1        Exo
597 6             0              0      <NA>  0.00000000     -1        Exo
597 7             0              0      <NA>  0.00000000     -1         FL
598   left daughter right daughter split var split point status prediction
598 1             2              3    K03234 0.002372009      1       <NA>
598 2             0              0      <NA> 0.000000000     -1        Exo
598 3             4              5    K00370 0.035289437      1       <NA>
598 4             0              0      <NA> 0.000000000     -1         PA
598 5             0              0      <NA> 0.000000000     -1         FL
599   left daughter right daughter split var split point status prediction
599 1             2              3    K00933  0.03198371      1       <NA>
599 2             0              0      <NA>  0.00000000     -1        Exo
599 3             4              5    K02926  0.02013182      1       <NA>
599 4             0              0      <NA>  0.00000000     -1         PA
599 5             0              0      <NA>  0.00000000     -1         FL
6   left daughter right daughter split var split point status prediction
6 1             2              3    K00864 0.001124553      1       <NA>
6 2             0              0      <NA> 0.000000000     -1         PA
6 3             4              5    K12046 0.102197280      1       <NA>
6 4             0              0      <NA> 0.000000000     -1        Exo
6 5             0              0      <NA> 0.000000000     -1         FL
60   left daughter right daughter split var  split point status prediction
60 1             2              3    K00612 3.065667e-05      1       <NA>
60 2             0              0      <NA> 0.000000e+00     -1        Exo
60 3             4              5    K04564 3.322797e-02      1       <NA>
60 4             0              0      <NA> 0.000000e+00     -1         PA
60 5             0              0      <NA> 0.000000e+00     -1         FL
600   left daughter right daughter split var split point status prediction
600 1             2              3    K00130 0.003763868      1       <NA>
600 2             4              5    K02890 0.035641921      1       <NA>
600 3             6              7    K02055 0.170650126      1       <NA>
600 4             0              0      <NA> 0.000000000     -1         PA
600 5             0              0      <NA> 0.000000000     -1        Exo
600 6             0              0      <NA> 0.000000000     -1         PA
600 7             0              0      <NA> 0.000000000     -1         FL
601   left daughter right daughter split var split point status prediction
601 1             2              3    K10352  0.03225138      1       <NA>
601 2             0              0      <NA>  0.00000000     -1        Exo
601 3             4              5    K03520  0.04060264      1       <NA>
601 4             0              0      <NA>  0.00000000     -1         PA
601 5             0              0      <NA>  0.00000000     -1         FL
602   left daughter right daughter split var split point status prediction
602 1             2              3    K19326 0.007485489      1       <NA>
602 2             4              5    K03638 0.008749812      1       <NA>
602 3             0              0      <NA> 0.000000000     -1         PA
602 4             6              7    K02887 0.013554631      1       <NA>
602 5             0              0      <NA> 0.000000000     -1        Exo
602 6             0              0      <NA> 0.000000000     -1         PA
602 7             0              0      <NA> 0.000000000     -1         FL
603   left daughter right daughter split var  split point status prediction
603 1             2              3    K00612 3.065667e-05      1       <NA>
603 2             4              5    K05378 1.049235e-01      1       <NA>
603 3             6              7    K17050 3.112645e-02      1       <NA>
603 4             0              0      <NA> 0.000000e+00     -1        Exo
603 5             0              0      <NA> 0.000000e+00     -1         PA
603 6             0              0      <NA> 0.000000e+00     -1         PA
603 7             0              0      <NA> 0.000000e+00     -1         FL
604   left daughter right daughter split var split point status prediction
604 1             2              3    K01601 0.002683400      1       <NA>
604 2             0              0      <NA> 0.000000000     -1        Exo
604 3             4              5    K02899 0.001454284      1       <NA>
604 4             0              0      <NA> 0.000000000     -1         PA
604 5             0              0      <NA> 0.000000000     -1         FL
605   left daughter right daughter split var split point status prediction
605 1             2              3    K03234 0.002372009      1       <NA>
605 2             0              0      <NA> 0.000000000     -1        Exo
605 3             4              5    K02895 0.003222627      1       <NA>
605 4             0              0      <NA> 0.000000000     -1         PA
605 5             0              0      <NA> 0.000000000     -1         FL
606   left daughter right daughter split var split point status prediction
606 1             2              3    K16091 0.004177916      1       <NA>
606 2             0              0      <NA> 0.000000000     -1         PA
606 3             4              5    K02879 0.137241391      1       <NA>
606 4             0              0      <NA> 0.000000000     -1         FL
606 5             6              7    K13915 0.007797367      1       <NA>
606 6             0              0      <NA> 0.000000000     -1        Exo
606 7             8              9    K01637 0.304192560      1       <NA>
606 8             0              0      <NA> 0.000000000     -1        Exo
606 9             0              0      <NA> 0.000000000     -1         FL
607   left daughter right daughter split var split point status prediction
607 1             2              3    K17321  0.03669319      1       <NA>
607 2             0              0      <NA>  0.00000000     -1         PA
607 3             4              5    K03520  0.02750730      1       <NA>
607 4             0              0      <NA>  0.00000000     -1        Exo
607 5             0              0      <NA>  0.00000000     -1         FL
608   left daughter right daughter split var split point status prediction
608 1             2              3    K00933 0.003588713      1       <NA>
608 2             0              0      <NA> 0.000000000     -1        Exo
608 3             4              5    K00370 0.031526239      1       <NA>
608 4             0              0      <NA> 0.000000000     -1         PA
608 5             0              0      <NA> 0.000000000     -1         FL
609   left daughter right daughter split var split point status prediction
609 1             2              3    K02879 0.553562454      1       <NA>
609 2             4              5    K02899 0.001454284      1       <NA>
609 3             0              0      <NA> 0.000000000     -1        Exo
609 4             0              0      <NA> 0.000000000     -1         PA
609 5             6              7    K07375 0.267833104      1       <NA>
609 6             0              0      <NA> 0.000000000     -1        Exo
609 7             0              0      <NA> 0.000000000     -1         FL
61   left daughter right daughter split var  split point status prediction
61 1             2              3    K02965 0.0008213479      1       <NA>
61 2             0              0      <NA> 0.0000000000     -1         PA
61 3             4              5    K10352 0.0099721219      1       <NA>
61 4             0              0      <NA> 0.0000000000     -1        Exo
61 5             6              7    K01623 0.1207880123      1       <NA>
61 6             0              0      <NA> 0.0000000000     -1         FL
61 7             8              9    K02965 0.0262942903      1       <NA>
61 8             0              0      <NA> 0.0000000000     -1         PA
61 9             0              0      <NA> 0.0000000000     -1        Exo
610   left daughter right daughter split var  split point status prediction
610 1             2              3    K00370 4.000365e-02      1       <NA>
610 2             4              5    K00024 1.648945e-01      1       <NA>
610 3             6              7    K02092 3.169247e-05      1       <NA>
610 4             0              0      <NA> 0.000000e+00     -1         PA
610 5             0              0      <NA> 0.000000e+00     -1        Exo
610 6             0              0      <NA> 0.000000e+00     -1        Exo
610 7             0              0      <NA> 0.000000e+00     -1         FL
611   left daughter right daughter split var split point status prediction
611 1             2              3    K02879  0.13721786      1       <NA>
611 2             4              5    K01648  0.01424932      1       <NA>
611 3             6              7    K01952  1.05506855      1       <NA>
611 4             0              0      <NA>  0.00000000     -1         FL
611 5             8              9    K00130  0.10870549      1       <NA>
611 6             0              0      <NA>  0.00000000     -1        Exo
611 7             0              0      <NA>  0.00000000     -1         FL
611 8             0              0      <NA>  0.00000000     -1         FL
611 9             0              0      <NA>  0.00000000     -1         PA
612   left daughter right daughter split var  split point status prediction
612 1             2              3    K00370 6.458365e-05      1       <NA>
612 2             0              0      <NA> 0.000000e+00     -1         PA
612 3             4              5    K05378 1.284059e-03      1       <NA>
612 4             0              0      <NA> 0.000000e+00     -1        Exo
612 5             0              0      <NA> 0.000000e+00     -1         FL
613   left daughter right daughter split var  split point status prediction
613 1             2              3    K02692 6.635842e-05      1       <NA>
613 2             4              5    K02892 2.781808e-03      1       <NA>
613 3             6              7    K02996 7.686652e-03      1       <NA>
613 4             0              0      <NA> 0.000000e+00     -1         PA
613 5             0              0      <NA> 0.000000e+00     -1        Exo
613 6             0              0      <NA> 0.000000e+00     -1         PA
613 7             0              0      <NA> 0.000000e+00     -1         FL
614   left daughter right daughter split var split point status prediction
614 1             2              3    K17321 0.020691649      1       <NA>
614 2             0              0      <NA> 0.000000000     -1         PA
614 3             4              5    K03614 0.001017863      1       <NA>
614 4             0              0      <NA> 0.000000000     -1         FL
614 5             0              0      <NA> 0.000000000     -1        Exo
615   left daughter right daughter split var split point status prediction
615 1             2              3    K03234 0.002372009      1       <NA>
615 2             0              0      <NA> 0.000000000     -1        Exo
615 3             4              5    K03520 0.040969924      1       <NA>
615 4             0              0      <NA> 0.000000000     -1         PA
615 5             0              0      <NA> 0.000000000     -1         FL
616   left daughter right daughter split var split point status prediction
616 1             2              3    K00933 0.001856457      1       <NA>
616 2             0              0      <NA> 0.000000000     -1        Exo
616 3             4              5    K02692 0.002615955      1       <NA>
616 4             0              0      <NA> 0.000000000     -1         PA
616 5             0              0      <NA> 0.000000000     -1         FL
617   left daughter right daughter split var  split point status prediction
617 1             2              3    K12045 4.813451e-02      1       <NA>
617 2             4              5    K10700 4.026958e-05      1       <NA>
617 3             6              7    K01312 6.518917e-04      1       <NA>
617 4             0              0      <NA> 0.000000e+00     -1         PA
617 5             0              0      <NA> 0.000000e+00     -1        Exo
617 6             0              0      <NA> 0.000000e+00     -1         PA
617 7             0              0      <NA> 0.000000e+00     -1         FL
618   left daughter right daughter split var split point status prediction
618 1             2              3    K17050  0.03357247      1       <NA>
618 2             4              5    K00138  0.10084085      1       <NA>
618 3             0              0      <NA>  0.00000000     -1         FL
618 4             0              0      <NA>  0.00000000     -1         PA
618 5             0              0      <NA>  0.00000000     -1        Exo
619   left daughter right daughter split var  split point status prediction
619 1             2              3    K00370 6.458365e-05      1       <NA>
619 2             0              0      <NA> 0.000000e+00     -1         PA
619 3             4              5    K03234 2.947480e-03      1       <NA>
619 4             0              0      <NA> 0.000000e+00     -1        Exo
619 5             0              0      <NA> 0.000000e+00     -1         FL
62   left daughter right daughter split var split point status prediction
62 1             2              3    K03234  0.00294748      1       <NA>
62 2             0              0      <NA>  0.00000000     -1        Exo
62 3             4              5    K01952  0.02581469      1       <NA>
62 4             0              0      <NA>  0.00000000     -1         PA
62 5             0              0      <NA>  0.00000000     -1         FL
620   left daughter right daughter split var  split point status prediction
620 1             2              3    K02092 3.169247e-05      1       <NA>
620 2             0              0      <NA> 0.000000e+00     -1        Exo
620 3             4              5    K00989 1.634581e-02      1       <NA>
620 4             0              0      <NA> 0.000000e+00     -1         PA
620 5             0              0      <NA> 0.000000e+00     -1         FL
621   left daughter right daughter split var split point status prediction
621 1             2              3    K02879   0.1907795      1       <NA>
621 2             4              5    K02055   0.1585498      1       <NA>
621 3             0              0      <NA>   0.0000000     -1        Exo
621 4             0              0      <NA>   0.0000000     -1         PA
621 5             0              0      <NA>   0.0000000     -1         FL
622   left daughter right daughter split var split point status prediction
622 1             2              3    K02878 0.107289447      1       <NA>
622 2             4              5    K02963 0.001877761      1       <NA>
622 3             0              0      <NA> 0.000000000     -1        Exo
622 4             0              0      <NA> 0.000000000     -1         PA
622 5             0              0      <NA> 0.000000000     -1         FL
623   left daughter right daughter split var split point status prediction
623 1             2              3    K00933 0.003588713      1       <NA>
623 2             0              0      <NA> 0.000000000     -1        Exo
623 3             4              5    K15551 0.046567578      1       <NA>
623 4             0              0      <NA> 0.000000000     -1         PA
623 5             0              0      <NA> 0.000000000     -1         FL
624   left daughter right daughter split var split point status prediction
624 1             2              3    K01601 0.004319347      1       <NA>
624 2             0              0      <NA> 0.000000000     -1        Exo
624 3             4              5    K02055 0.222301412      1       <NA>
624 4             0              0      <NA> 0.000000000     -1         PA
624 5             0              0      <NA> 0.000000000     -1         FL
625   left daughter right daughter split var split point status prediction
625 1             2              3    K01725 0.008069979      1       <NA>
625 2             4              5    K02963 0.004108249      1       <NA>
625 3             0              0      <NA> 0.000000000     -1        Exo
625 4             6              7    K03234 0.002372009      1       <NA>
625 5             0              0      <NA> 0.000000000     -1         FL
625 6             0              0      <NA> 0.000000000     -1        Exo
625 7             0              0      <NA> 0.000000000     -1         PA
626   left daughter right daughter split var  split point status prediction
626 1             2              3    K05378 0.0006334105      1       <NA>
626 2             4              5    K03704 0.0051270393      1       <NA>
626 3             6              7    K01955 0.0219559647      1       <NA>
626 4             0              0      <NA> 0.0000000000     -1         PA
626 5             0              0      <NA> 0.0000000000     -1        Exo
626 6             0              0      <NA> 0.0000000000     -1         PA
626 7             0              0      <NA> 0.0000000000     -1         FL
627   left daughter right daughter split var  split point status prediction
627 1             2              3    K12046 1.137621e-02      1       <NA>
627 2             0              0      <NA> 0.000000e+00     -1        Exo
627 3             4              5    K02963 1.803632e-03      1       <NA>
627 4             0              0      <NA> 0.000000e+00     -1         PA
627 5             6              7    K01324 4.000413e-05      1       <NA>
627 6             0              0      <NA> 0.000000e+00     -1        Exo
627 7             0              0      <NA> 0.000000e+00     -1         FL
628   left daughter right daughter split var split point status prediction
628 1             2              3    K03638 0.019911077      1       <NA>
628 2             4              5    K01915 0.282854795      1       <NA>
628 3             0              0      <NA> 0.000000000     -1        Exo
628 4             6              7    K16091 0.004177916      1       <NA>
628 5             0              0      <NA> 0.000000000     -1         FL
628 6             0              0      <NA> 0.000000000     -1         PA
628 7             0              0      <NA> 0.000000000     -1         FL
629   left daughter right daughter split var split point status prediction
629 1             2              3    K00933  0.01557012      1       <NA>
629 2             0              0      <NA>  0.00000000     -1        Exo
629 3             4              5    K01952  0.02738018      1       <NA>
629 4             0              0      <NA>  0.00000000     -1         PA
629 5             0              0      <NA>  0.00000000     -1         FL
63   left daughter right daughter split var  split point status prediction
63 1             2              3    K07335 1.031682e-01      1       <NA>
63 2             4              5    K16964 4.026958e-05      1       <NA>
63 3             0              0      <NA> 0.000000e+00     -1         FL
63 4             0              0      <NA> 0.000000e+00     -1         PA
63 5             0              0      <NA> 0.000000e+00     -1        Exo
630   left daughter right daughter split var  split point status prediction
630 1             2              3    K00612 3.065667e-05      1       <NA>
630 2             0              0      <NA> 0.000000e+00     -1        Exo
630 3             4              5    K03782 5.146644e-02      1       <NA>
630 4             0              0      <NA> 0.000000e+00     -1         PA
630 5             0              0      <NA> 0.000000e+00     -1         FL
631   left daughter right daughter split var  split point status prediction
631 1             2              3    K02092 0.0001947518      1       <NA>
631 2             0              0      <NA> 0.0000000000     -1        Exo
631 3             4              5    K02055 0.1059671827      1       <NA>
631 4             0              0      <NA> 0.0000000000     -1         PA
631 5             0              0      <NA> 0.0000000000     -1         FL
632   left daughter right daughter split var split point status prediction
632 1             2              3    K00615  0.05444833      1       <NA>
632 2             4              5    K16089  0.01361208      1       <NA>
632 3             6              7    K16964  0.03112645      1       <NA>
632 4             8              9    K03457  0.01645842      1       <NA>
632 5             0              0      <NA>  0.00000000     -1        Exo
632 6             0              0      <NA>  0.00000000     -1         PA
632 7             0              0      <NA>  0.00000000     -1         FL
632 8             0              0      <NA>  0.00000000     -1         PA
632 9             0              0      <NA>  0.00000000     -1         FL
633   left daughter right daughter split var  split point status prediction
633 1             2              3    K03638 8.214804e-05      1       <NA>
633 2             0              0      <NA> 0.000000e+00     -1         PA
633 3             4              5    K12045 2.977323e-02      1       <NA>
633 4             0              0      <NA> 0.000000e+00     -1        Exo
633 5             6              7    K03218 3.867216e-04      1       <NA>
633 6             0              0      <NA> 0.000000e+00     -1         PA
633 7             0              0      <NA> 0.000000e+00     -1         FL
634   left daughter right daughter split var split point status prediction
634 1             2              3    K03520 0.040969924      1       <NA>
634 2             4              5    K03614 0.001171957      1       <NA>
634 3             0              0      <NA> 0.000000000     -1         FL
634 4             0              0      <NA> 0.000000000     -1         PA
634 5             0              0      <NA> 0.000000000     -1        Exo
635   left daughter right daughter split var  split point status prediction
635 1             2              3    K02884 0.0165977756      1       <NA>
635 2             0              0      <NA> 0.0000000000     -1         PA
635 3             4              5    K03614 0.0002799664      1       <NA>
635 4             6              7    K04764 0.0314363894      1       <NA>
635 5             0              0      <NA> 0.0000000000     -1        Exo
635 6             0              0      <NA> 0.0000000000     -1        Exo
635 7             0              0      <NA> 0.0000000000     -1         FL
636   left daughter right daughter split var  split point status prediction
636 1             2              3    K02884 0.0161581621      1       <NA>
636 2             0              0      <NA> 0.0000000000     -1         PA
636 3             4              5    K05378 0.0006334105      1       <NA>
636 4             0              0      <NA> 0.0000000000     -1        Exo
636 5             0              0      <NA> 0.0000000000     -1         FL
637   left daughter right daughter split var split point status prediction
637 1             2              3    K02963 0.002003136      1       <NA>
637 2             0              0      <NA> 0.000000000     -1         PA
637 3             4              5    K10352 0.009972122      1       <NA>
637 4             0              0      <NA> 0.000000000     -1        Exo
637 5             6              7    K13292 0.093984309      1       <NA>
637 6             0              0      <NA> 0.000000000     -1         FL
637 7             0              0      <NA> 0.000000000     -1        Exo
638   left daughter right daughter split var split point status prediction
638 1             2              3    K12046  0.04813451      1       <NA>
638 2             4              5    K00024  0.03905159      1       <NA>
638 3             6              7    K02878  0.00148780      1       <NA>
638 4             0              0      <NA>  0.00000000     -1         PA
638 5             0              0      <NA>  0.00000000     -1        Exo
638 6             0              0      <NA>  0.00000000     -1         PA
638 7             0              0      <NA>  0.00000000     -1         FL
639   left daughter right daughter split var split point status prediction
639 1             2              3    K03614 0.001017863      1       <NA>
639 2             4              5    K10700 0.031126453      1       <NA>
639 3             0              0      <NA> 0.000000000     -1        Exo
639 4             0              0      <NA> 0.000000000     -1         PA
639 5             0              0      <NA> 0.000000000     -1         FL
64   left daughter right daughter split var split point status prediction
64 1             2              3    K07335  0.13513567      1       <NA>
64 2             4              5    K03414  0.01316150      1       <NA>
64 3             0              0      <NA>  0.00000000     -1         FL
64 4             6              7    K10352  0.06629691      1       <NA>
64 5             0              0      <NA>  0.00000000     -1         PA
64 6             0              0      <NA>  0.00000000     -1        Exo
64 7             8              9    K00147  1.44462930      1       <NA>
64 8             0              0      <NA>  0.00000000     -1         FL
64 9             0              0      <NA>  0.00000000     -1         PA
640   left daughter right daughter split var split point status prediction
640 1             2              3    K02887 0.009178044      1       <NA>
640 2             4              5    K00370 0.031526239      1       <NA>
640 3             6              7    K00970 0.111127640      1       <NA>
640 4             0              0      <NA> 0.000000000     -1         PA
640 5             0              0      <NA> 0.000000000     -1         FL
640 6             0              0      <NA> 0.000000000     -1        Exo
640 7             0              0      <NA> 0.000000000     -1         FL
641   left daughter right daughter split var split point status prediction
641 1             2              3    K03638  0.01610875      1       <NA>
641 2             4              5    K02002  0.12353905      1       <NA>
641 3             0              0      <NA>  0.00000000     -1        Exo
641 4             6              7    K02902  0.02546234      1       <NA>
641 5             0              0      <NA>  0.00000000     -1         FL
641 6             0              0      <NA>  0.00000000     -1         PA
641 7             0              0      <NA>  0.00000000     -1        Exo
642   left daughter right daughter split var  split point status prediction
642 1             2              3    K02039 0.0002643638      1       <NA>
642 2             4              5    K02902 0.0026832362      1       <NA>
642 3             6              7    K04564 0.0262210735      1       <NA>
642 4             0              0      <NA> 0.0000000000     -1         FL
642 5             0              0      <NA> 0.0000000000     -1        Exo
642 6             0              0      <NA> 0.0000000000     -1         PA
642 7             8              9    K03687 0.0001414871      1       <NA>
642 8             0              0      <NA> 0.0000000000     -1        Exo
642 9             0              0      <NA> 0.0000000000     -1         FL
643   left daughter right daughter split var split point status prediction
643 1             2              3    K14842 0.007504976      1       <NA>
643 2             4              5    K07977 0.310768144      1       <NA>
643 3             6              7    K02890 0.010650176      1       <NA>
643 4             0              0      <NA> 0.000000000     -1         FL
643 5             0              0      <NA> 0.000000000     -1         PA
643 6             0              0      <NA> 0.000000000     -1         PA
643 7             0              0      <NA> 0.000000000     -1        Exo
644   left daughter right daughter split var  split point status prediction
644 1             2              3    K02105 4.612427e-02      1       <NA>
644 2             4              5    K10700 4.026958e-05      1       <NA>
644 3             0              0      <NA> 0.000000e+00     -1         FL
644 4             0              0      <NA> 0.000000e+00     -1         PA
644 5             6              7    K12045 1.730690e-01      1       <NA>
644 6             0              0      <NA> 0.000000e+00     -1        Exo
644 7             0              0      <NA> 0.000000e+00     -1         FL
645   left daughter right daughter split var split point status prediction
645 1             2              3    K02879  0.13724139      1       <NA>
645 2             4              5    K17050  0.03373213      1       <NA>
645 3             0              0      <NA>  0.00000000     -1        Exo
645 4             0              0      <NA>  0.00000000     -1         PA
645 5             0              0      <NA>  0.00000000     -1         FL
646   left daughter right daughter split var split point status prediction
646 1             2              3    K02952 0.007692463      1       <NA>
646 2             0              0      <NA> 0.000000000     -1         PA
646 3             4              5    K00130 0.006621852      1       <NA>
646 4             6              7    K00615 0.080760351      1       <NA>
646 5             0              0      <NA> 0.000000000     -1         FL
646 6             0              0      <NA> 0.000000000     -1        Exo
646 7             0              0      <NA> 0.000000000     -1         FL
647   left daughter right daughter split var split point status prediction
647 1             2              3    K16089  0.01980088      1       <NA>
647 2             4              5    K02002  0.16857666      1       <NA>
647 3             0              0      <NA>  0.00000000     -1        Exo
647 4             0              0      <NA>  0.00000000     -1         PA
647 5             0              0      <NA>  0.00000000     -1         FL
648   left daughter right daughter split var split point status prediction
648 1             2              3    K10352  0.03225138      1       <NA>
648 2             4              5    K03231  0.00169503      1       <NA>
648 3             6              7    K02890  0.01362153      1       <NA>
648 4             0              0      <NA>  0.00000000     -1         PA
648 5             0              0      <NA>  0.00000000     -1        Exo
648 6             0              0      <NA>  0.00000000     -1         PA
648 7             0              0      <NA>  0.00000000     -1         FL
649   left daughter right daughter split var split point status prediction
649 1             2              3    K16964  0.05114428      1       <NA>
649 2             4              5    K00024  0.16489451      1       <NA>
649 3             0              0      <NA>  0.00000000     -1         FL
649 4             0              0      <NA>  0.00000000     -1         PA
649 5             0              0      <NA>  0.00000000     -1        Exo
65   left daughter right daughter split var split point status prediction
65 1             2              3    K10700 0.079126706      1       <NA>
65 2             4              5    K00933 0.003588713      1       <NA>
65 3             0              0      <NA> 0.000000000     -1         FL
65 4             0              0      <NA> 0.000000000     -1        Exo
65 5             6              7    K02899 0.807823601      1       <NA>
65 6             0              0      <NA> 0.000000000     -1         PA
65 7             0              0      <NA> 0.000000000     -1         FL
650   left daughter right daughter split var  split point status prediction
650 1             2              3    K07335  0.057489273      1       <NA>
650 2             4              5    K00989  0.008687027      1       <NA>
650 3             6              7    K03530  0.160969723      1       <NA>
650 4             8              9    K05692 10.559798512      1       <NA>
650 5             0              0      <NA>  0.000000000     -1        Exo
650 6             0              0      <NA>  0.000000000     -1         PA
650 7             0              0      <NA>  0.000000000     -1         FL
650 8             0              0      <NA>  0.000000000     -1         PA
650 9             0              0      <NA>  0.000000000     -1        Exo
651   left daughter right daughter split var split point status prediction
651 1             2              3    K01601 0.004319347      1       <NA>
651 2             0              0      <NA> 0.000000000     -1        Exo
651 3             4              5    K01915 0.313289088      1       <NA>
651 4             0              0      <NA> 0.000000000     -1         PA
651 5             0              0      <NA> 0.000000000     -1         FL
652   left daughter right daughter split var split point status prediction
652 1             2              3    K17321  0.03491794      1       <NA>
652 2             0              0      <NA>  0.00000000     -1         PA
652 3             4              5    K17050  0.03357247      1       <NA>
652 4             0              0      <NA>  0.00000000     -1        Exo
652 5             0              0      <NA>  0.00000000     -1         FL
653   left daughter right daughter split var  split point status prediction
653 1             2              3    K16089 0.0162570389      1       <NA>
653 2             4              5    K06217 0.0002955459      1       <NA>
653 3             0              0      <NA> 0.0000000000     -1        Exo
653 4             0              0      <NA> 0.0000000000     -1         PA
653 5             0              0      <NA> 0.0000000000     -1         FL
654   left daughter right daughter split var  split point status prediction
654 1             2              3    K00370 5.054272e-02      1       <NA>
654 2             4              5    K00370 6.458365e-05      1       <NA>
654 3             0              0      <NA> 0.000000e+00     -1         FL
654 4             0              0      <NA> 0.000000e+00     -1         PA
654 5             0              0      <NA> 0.000000e+00     -1        Exo
655   left daughter right daughter split var split point status prediction
655 1             2              3    K01601 0.004319347      1       <NA>
655 2             0              0      <NA> 0.000000000     -1        Exo
655 3             4              5    K02952 0.006238454      1       <NA>
655 4             0              0      <NA> 0.000000000     -1         PA
655 5             0              0      <NA> 0.000000000     -1         FL
656   left daughter right daughter split var  split point status prediction
656 1             2              3    K02092 3.169247e-05      1       <NA>
656 2             4              5    K01803 1.312001e-02      1       <NA>
656 3             6              7    K02899 1.454284e-03      1       <NA>
656 4             0              0      <NA> 0.000000e+00     -1         FL
656 5             0              0      <NA> 0.000000e+00     -1        Exo
656 6             0              0      <NA> 0.000000e+00     -1         PA
656 7             0              0      <NA> 0.000000e+00     -1         FL
657   left daughter right daughter split var  split point status prediction
657 1             2              3    K07080 0.0459886870      1       <NA>
657 2             0              0      <NA> 0.0000000000     -1         PA
657 3             4              5    K05378 0.0006334105      1       <NA>
657 4             0              0      <NA> 0.0000000000     -1        Exo
657 5             0              0      <NA> 0.0000000000     -1         FL
658   left daughter right daughter split var split point status prediction
658 1             2              3    K16964 0.048538609      1       <NA>
658 2             4              5    K01007 0.006531724      1       <NA>
658 3             0              0      <NA> 0.000000000     -1         FL
658 4             0              0      <NA> 0.000000000     -1         PA
658 5             0              0      <NA> 0.000000000     -1        Exo
659   left daughter right daughter split var split point status prediction
659 1             2              3    K07335 0.078653635      1       <NA>
659 2             4              5    K16091 0.004830039      1       <NA>
659 3             0              0      <NA> 0.000000000     -1         FL
659 4             0              0      <NA> 0.000000000     -1         PA
659 5             0              0      <NA> 0.000000000     -1        Exo
66   left daughter right daughter split var  split point status prediction
66 1             2              3    K02035 0.3876473732      1       <NA>
66 2             4              5    K00612 0.0005194792      1       <NA>
66 3             0              0      <NA> 0.0000000000     -1         FL
66 4             0              0      <NA> 0.0000000000     -1        Exo
66 5             6              7    K16964 0.1120866314      1       <NA>
66 6             0              0      <NA> 0.0000000000     -1         PA
66 7             0              0      <NA> 0.0000000000     -1         FL
660   left daughter right daughter split var  split point status prediction
660 1             2              3    K17321 2.155336e-02      1       <NA>
660 2             0              0      <NA> 0.000000e+00     -1         PA
660 3             4              5    K00612 3.065667e-05      1       <NA>
660 4             0              0      <NA> 0.000000e+00     -1        Exo
660 5             0              0      <NA> 0.000000e+00     -1         FL
661   left daughter right daughter split var split point status prediction
661 1             2              3    K03234 0.002372009      1       <NA>
661 2             0              0      <NA> 0.000000000     -1        Exo
661 3             4              5    K02002 0.184316003      1       <NA>
661 4             0              0      <NA> 0.000000000     -1         PA
661 5             0              0      <NA> 0.000000000     -1         FL
662   left daughter right daughter split var split point status prediction
662 1             2              3    K02028 0.001552943      1       <NA>
662 2             0              0      <NA> 0.000000000     -1         PA
662 3             4              5    K00933 0.033092272      1       <NA>
662 4             0              0      <NA> 0.000000000     -1        Exo
662 5             0              0      <NA> 0.000000000     -1         FL
663   left daughter right daughter split var split point status prediction
663 1             2              3    K02996 0.006313383      1       <NA>
663 2             0              0      <NA> 0.000000000     -1         PA
663 3             4              5    K11275 0.022799000      1       <NA>
663 4             6              7    K02879 0.133283192      1       <NA>
663 5             0              0      <NA> 0.000000000     -1         FL
663 6             0              0      <NA> 0.000000000     -1         FL
663 7             0              0      <NA> 0.000000000     -1        Exo
664   left daughter right daughter split var split point status prediction
664 1             2              3    K02963 0.001827587      1       <NA>
664 2             0              0      <NA> 0.000000000     -1         PA
664 3             4              5    K11275 0.022799000      1       <NA>
664 4             0              0      <NA> 0.000000000     -1        Exo
664 5             0              0      <NA> 0.000000000     -1         FL
665   left daughter right daughter split var split point status prediction
665 1             2              3    K07335  0.11152214      1       <NA>
665 2             4              5    K02899  0.03314423      1       <NA>
665 3             0              0      <NA>  0.00000000     -1         FL
665 4             0              0      <NA>  0.00000000     -1         PA
665 5             0              0      <NA>  0.00000000     -1        Exo
666   left daughter right daughter split var split point status prediction
666 1             2              3    K02879 0.137217858      1       <NA>
666 2             4              5    K02970 0.002317487      1       <NA>
666 3             6              7    K07375 0.559051179      1       <NA>
666 4             0              0      <NA> 0.000000000     -1         PA
666 5             0              0      <NA> 0.000000000     -1         FL
666 6             0              0      <NA> 0.000000000     -1        Exo
666 7             0              0      <NA> 0.000000000     -1         FL
667   left daughter right daughter split var  split point status prediction
667 1             2              3    K07335 0.0786536352      1       <NA>
667 2             4              5    K17751 0.0437455886      1       <NA>
667 3             6              7    K05378 0.0006334105      1       <NA>
667 4             0              0      <NA> 0.0000000000     -1        Exo
667 5             0              0      <NA> 0.0000000000     -1         PA
667 6             0              0      <NA> 0.0000000000     -1         PA
667 7             0              0      <NA> 0.0000000000     -1         FL
668   left daughter right daughter split var split point status prediction
668 1             2              3    K01007 0.006070584      1       <NA>
668 2             0              0      <NA> 0.000000000     -1         PA
668 3             4              5    K07374 0.485250200      1       <NA>
668 4             6              7    K01803 0.004776297      1       <NA>
668 5             0              0      <NA> 0.000000000     -1         FL
668 6             0              0      <NA> 0.000000000     -1         FL
668 7             0              0      <NA> 0.000000000     -1        Exo
669   left daughter right daughter split var  split point status prediction
669 1             2              3    K03414 0.0002230489      1       <NA>
669 2             4              5    K03234 0.0044187877      1       <NA>
669 3             0              0      <NA> 0.0000000000     -1         PA
669 4             0              0      <NA> 0.0000000000     -1        Exo
669 5             0              0      <NA> 0.0000000000     -1         FL
67   left daughter right daughter split var split point status prediction
67 1             2              3    K10700 0.032363377      1       <NA>
67 2             4              5    K00864 0.004702918      1       <NA>
67 3             0              0      <NA> 0.000000000     -1         FL
67 4             0              0      <NA> 0.000000000     -1         PA
67 5             0              0      <NA> 0.000000000     -1        Exo
670   left daughter right daughter split var split point status prediction
670 1             2              3    K02879  0.13724139      1       <NA>
670 2             4              5    K01955  0.02304689      1       <NA>
670 3             0              0      <NA>  0.00000000     -1        Exo
670 4             0              0      <NA>  0.00000000     -1         PA
670 5             0              0      <NA>  0.00000000     -1         FL
671   left daughter right daughter split var  split point status prediction
671 1             2              3    K02039 0.0006286797      1       <NA>
671 2             4              5    K07605 7.5824940851      1       <NA>
671 3             6              7    K01915 0.4226201976      1       <NA>
671 4             0              0      <NA> 0.0000000000     -1        Exo
671 5             0              0      <NA> 0.0000000000     -1         PA
671 6             0              0      <NA> 0.0000000000     -1         PA
671 7             0              0      <NA> 0.0000000000     -1         FL
672   left daughter right daughter split var  split point status prediction
672 1             2              3    K00970 9.810202e-02      1       <NA>
672 2             4              5    K02895 2.312344e-02      1       <NA>
672 3             6              7    K16089 7.234809e-05      1       <NA>
672 4             0              0      <NA> 0.000000e+00     -1         PA
672 5             0              0      <NA> 0.000000e+00     -1        Exo
672 6             0              0      <NA> 0.000000e+00     -1         PA
672 7             0              0      <NA> 0.000000e+00     -1         FL
673   left daughter right daughter split var  split point status prediction
673 1             2              3    K00370 5.054272e-02      1       <NA>
673 2             4              5    K16964 4.026958e-05      1       <NA>
673 3             0              0      <NA> 0.000000e+00     -1         FL
673 4             0              0      <NA> 0.000000e+00     -1         PA
673 5             0              0      <NA> 0.000000e+00     -1        Exo
674   left daughter right daughter split var split point status prediction
674 1             2              3    K12046  0.02462119      1       <NA>
674 2             4              5    K01601  0.14546590      1       <NA>
674 3             6              7    K09969  0.43978828      1       <NA>
674 4             0              0      <NA>  0.00000000     -1        Exo
674 5             0              0      <NA>  0.00000000     -1         PA
674 6             0              0      <NA>  0.00000000     -1         PA
674 7             0              0      <NA>  0.00000000     -1         FL
675   left daughter right daughter split var  split point status prediction
675 1             2              3    K15551 7.436304e-02      1       <NA>
675 2             4              5    K06180 1.355379e-05      1       <NA>
675 3             6              7    K03218 3.867216e-04      1       <NA>
675 4             0              0      <NA> 0.000000e+00     -1         PA
675 5             0              0      <NA> 0.000000e+00     -1        Exo
675 6             0              0      <NA> 0.000000e+00     -1         PA
675 7             0              0      <NA> 0.000000e+00     -1         FL
676   left daughter right daughter split var split point status prediction
676 1             2              3    K03234 0.002372009      1       <NA>
676 2             0              0      <NA> 0.000000000     -1        Exo
676 3             4              5    K16091 0.004177916      1       <NA>
676 4             0              0      <NA> 0.000000000     -1         PA
676 5             0              0      <NA> 0.000000000     -1         FL
677   left daughter right daughter split var split point status prediction
677 1             2              3    K00933  0.01557012      1       <NA>
677 2             0              0      <NA>  0.00000000     -1        Exo
677 3             4              5    K17321  0.04205936      1       <NA>
677 4             0              0      <NA>  0.00000000     -1         PA
677 5             0              0      <NA>  0.00000000     -1         FL
678    left daughter right daughter split var split point status prediction
678 1              2              3    K02927  0.04399833      1       <NA>
678 2              4              5    K01961  0.01556512      1       <NA>
678 3              6              7    K02863  0.25230439      1       <NA>
678 4              0              0      <NA>  0.00000000     -1         PA
678 5              8              9    K03704  0.10511763      1       <NA>
678 6              0              0      <NA>  0.00000000     -1        Exo
678 7             10             11    K05378  0.09522210      1       <NA>
678 8              0              0      <NA>  0.00000000     -1        Exo
678 9              0              0      <NA>  0.00000000     -1         FL
678 10             0              0      <NA>  0.00000000     -1         PA
678 11             0              0      <NA>  0.00000000     -1         FL
679   left daughter right daughter split var  split point status prediction
679 1             2              3    K01007 0.0065317241      1       <NA>
679 2             0              0      <NA> 0.0000000000     -1         PA
679 3             4              5    K12757 0.0006953443      1       <NA>
679 4             0              0      <NA> 0.0000000000     -1        Exo
679 5             0              0      <NA> 0.0000000000     -1         FL
68   left daughter right daughter split var split point status prediction
68 1             2              3    K02879   0.1372179      1       <NA>
68 2             4              5    K02406   0.2539832      1       <NA>
68 3             0              0      <NA>   0.0000000     -1        Exo
68 4             0              0      <NA>   0.0000000     -1         PA
68 5             0              0      <NA>   0.0000000     -1         FL
680   left daughter right daughter split var split point status prediction
680 1             2              3    K17050  0.04853861      1       <NA>
680 2             4              5    K12340  0.01312140      1       <NA>
680 3             0              0      <NA>  0.00000000     -1         FL
680 4             0              0      <NA>  0.00000000     -1         PA
680 5             0              0      <NA>  0.00000000     -1        Exo
681   left daughter right daughter split var split point status prediction
681 1             2              3    K10700  0.04853861      1       <NA>
681 2             4              5    K04087  0.01749734      1       <NA>
681 3             0              0      <NA>  0.00000000     -1         FL
681 4             0              0      <NA>  0.00000000     -1         PA
681 5             0              0      <NA>  0.00000000     -1        Exo
682   left daughter right daughter split var split point status prediction
682 1             2              3    K09989 0.001087745      1       <NA>
682 2             4              5    K02926 0.020131824      1       <NA>
682 3             0              0      <NA> 0.000000000     -1        Exo
682 4             0              0      <NA> 0.000000000     -1         PA
682 5             6              7    K10705 0.007528515      1       <NA>
682 6             0              0      <NA> 0.000000000     -1        Exo
682 7             0              0      <NA> 0.000000000     -1         FL
683   left daughter right daughter split var split point status prediction
683 1             2              3    K08770 0.166918421      1       <NA>
683 2             4              5    K03286 0.029618586      1       <NA>
683 3             6              7    K01725 0.006187404      1       <NA>
683 4             0              0      <NA> 0.000000000     -1         PA
683 5             0              0      <NA> 0.000000000     -1         FL
683 6             8              9    K02035 0.163270856      1       <NA>
683 7             0              0      <NA> 0.000000000     -1        Exo
683 8             0              0      <NA> 0.000000000     -1         PA
683 9             0              0      <NA> 0.000000000     -1         FL
684   left daughter right daughter split var split point status prediction
684 1             2              3    K00114  0.04817513      1       <NA>
684 2             0              0      <NA>  0.00000000     -1         PA
684 3             4              5    K16964  0.07976726      1       <NA>
684 4             0              0      <NA>  0.00000000     -1        Exo
684 5             0              0      <NA>  0.00000000     -1         FL
685   left daughter right daughter split var split point status prediction
685 1             2              3    K07335 0.059809252      1       <NA>
685 2             4              5    K01601 0.005754629      1       <NA>
685 3             6              7    K11254 1.184908616      1       <NA>
685 4             0              0      <NA> 0.000000000     -1        Exo
685 5             0              0      <NA> 0.000000000     -1         PA
685 6             0              0      <NA> 0.000000000     -1         FL
685 7             0              0      <NA> 0.000000000     -1         PA
686   left daughter right daughter split var  split point status prediction
686 1             2              3    K02884 1.615816e-02      1       <NA>
686 2             0              0      <NA> 0.000000e+00     -1         PA
686 3             4              5    K00612 3.065667e-05      1       <NA>
686 4             0              0      <NA> 0.000000e+00     -1        Exo
686 5             0              0      <NA> 0.000000e+00     -1         FL
687   left daughter right daughter split var split point status prediction
687 1             2              3    K00370 0.040003650      1       <NA>
687 2             4              5    K03234 0.009763355      1       <NA>
687 3             6              7    K02692 0.001378648      1       <NA>
687 4             0              0      <NA> 0.000000000     -1        Exo
687 5             0              0      <NA> 0.000000000     -1         PA
687 6             0              0      <NA> 0.000000000     -1        Exo
687 7             0              0      <NA> 0.000000000     -1         FL
688   left daughter right daughter split var split point status prediction
688 1             2              3    K07080 0.047331383      1       <NA>
688 2             0              0      <NA> 0.000000000     -1         PA
688 3             4              5    K01601 0.004765625      1       <NA>
688 4             0              0      <NA> 0.000000000     -1        Exo
688 5             0              0      <NA> 0.000000000     -1         FL
689   left daughter right daughter split var split point status prediction
689 1             2              3    K03520  0.04060264      1       <NA>
689 2             4              5    K02878  0.02931360      1       <NA>
689 3             0              0      <NA>  0.00000000     -1         FL
689 4             0              0      <NA>  0.00000000     -1         PA
689 5             0              0      <NA>  0.00000000     -1        Exo
69   left daughter right daughter split var split point status prediction
69 1             2              3    K03520 0.040969924      1       <NA>
69 2             4              5    K01885 0.009960359      1       <NA>
69 3             0              0      <NA> 0.000000000     -1         FL
69 4             0              0      <NA> 0.000000000     -1         PA
69 5             0              0      <NA> 0.000000000     -1        Exo
690   left daughter right daughter split var split point status prediction
690 1             2              3    K01007 0.006531724      1       <NA>
690 2             0              0      <NA> 0.000000000     -1         PA
690 3             4              5    K01601 0.004319347      1       <NA>
690 4             0              0      <NA> 0.000000000     -1        Exo
690 5             0              0      <NA> 0.000000000     -1         FL
691   left daughter right daughter split var split point status prediction
691 1             2              3    K02963 0.002040278      1       <NA>
691 2             0              0      <NA> 0.000000000     -1         PA
691 3             4              5    K00130 0.005690256      1       <NA>
691 4             6              7    K03638 0.004805309      1       <NA>
691 5             0              0      <NA> 0.000000000     -1         FL
691 6             0              0      <NA> 0.000000000     -1         FL
691 7             0              0      <NA> 0.000000000     -1        Exo
692   left daughter right daughter split var  split point status prediction
692 1             2              3    K01923 0.0008166639      1       <NA>
692 2             0              0      <NA> 0.0000000000     -1         PA
692 3             4              5    K10352 0.0187932430      1       <NA>
692 4             0              0      <NA> 0.0000000000     -1        Exo
692 5             0              0      <NA> 0.0000000000     -1         FL
693   left daughter right daughter split var  split point status prediction
693 1             2              3    K08696 0.0018613394      1       <NA>
693 2             4              5    K01494 0.0003501555      1       <NA>
693 3             6              7    K09969 0.6444367137      1       <NA>
693 4             0              0      <NA> 0.0000000000     -1         PA
693 5             0              0      <NA> 0.0000000000     -1        Exo
693 6             0              0      <NA> 0.0000000000     -1         PA
693 7             0              0      <NA> 0.0000000000     -1         FL
694   left daughter right daughter split var split point status prediction
694 1             2              3    K01007 0.006012959      1       <NA>
694 2             0              0      <NA> 0.000000000     -1         PA
694 3             4              5    K05863 0.036495837      1       <NA>
694 4             6              7    K02986 0.046691574      1       <NA>
694 5             0              0      <NA> 0.000000000     -1         FL
694 6             0              0      <NA> 0.000000000     -1         FL
694 7             0              0      <NA> 0.000000000     -1        Exo
695   left daughter right daughter split var  split point status prediction
695 1             2              3    K05378 1.284059e-03      1       <NA>
695 2             4              5    K03520 1.463298e-05      1       <NA>
695 3             6              7    K00989 1.634581e-02      1       <NA>
695 4             0              0      <NA> 0.000000e+00     -1         PA
695 5             0              0      <NA> 0.000000e+00     -1        Exo
695 6             0              0      <NA> 0.000000e+00     -1         PA
695 7             0              0      <NA> 0.000000e+00     -1         FL
696   left daughter right daughter split var split point status prediction
696 1             2              3    K01601 0.004765625      1       <NA>
696 2             0              0      <NA> 0.000000000     -1        Exo
696 3             4              5    K02945 0.082020732      1       <NA>
696 4             0              0      <NA> 0.000000000     -1         PA
696 5             0              0      <NA> 0.000000000     -1         FL
697   left daughter right daughter split var split point status prediction
697 1             2              3    K01915  0.27680447      1       <NA>
697 2             0              0      <NA>  0.00000000     -1         PA
697 3             4              5    K03603  0.01410513      1       <NA>
697 4             6              7    K12314  0.00659076      1       <NA>
697 5             0              0      <NA>  0.00000000     -1        Exo
697 6             0              0      <NA>  0.00000000     -1        Exo
697 7             0              0      <NA>  0.00000000     -1         FL
698   left daughter right daughter split var split point status prediction
698 1             2              3    K03234 0.002372009      1       <NA>
698 2             0              0      <NA> 0.000000000     -1        Exo
698 3             4              5    K02878 0.001489418      1       <NA>
698 4             0              0      <NA> 0.000000000     -1         PA
698 5             6              7    K08341 0.448850337      1       <NA>
698 6             0              0      <NA> 0.000000000     -1         FL
698 7             0              0      <NA> 0.000000000     -1         PA
699   left daughter right daughter split var split point status prediction
699 1             2              3    K10700 0.079126706      1       <NA>
699 2             4              5    K06217 0.007837252      1       <NA>
699 3             0              0      <NA> 0.000000000     -1         FL
699 4             6              7    K05378 0.107824035      1       <NA>
699 5             0              0      <NA> 0.000000000     -1        Exo
699 6             0              0      <NA> 0.000000000     -1         PA
699 7             0              0      <NA> 0.000000000     -1         FL
7   left daughter right daughter split var split point status prediction
7 1             2              3    K02906  0.36356900      1       <NA>
7 2             4              5    K10700  0.04853861      1       <NA>
7 3             0              0      <NA>  0.00000000     -1        Exo
7 4             6              7    K01955  0.04851126      1       <NA>
7 5             0              0      <NA>  0.00000000     -1         FL
7 6             0              0      <NA>  0.00000000     -1         PA
7 7             0              0      <NA>  0.00000000     -1        Exo
70   left daughter right daughter split var  split point status prediction
70 1             2              3    K02092 3.169247e-05      1       <NA>
70 2             0              0      <NA> 0.000000e+00     -1        Exo
70 3             4              5    K02039 4.289981e-03      1       <NA>
70 4             0              0      <NA> 0.000000e+00     -1         FL
70 5             0              0      <NA> 0.000000e+00     -1         PA
700   left daughter right daughter split var  split point status prediction
700 1             2              3    K02879 0.1372413909      1       <NA>
700 2             4              5    K03603 0.0001168963      1       <NA>
700 3             6              7    K03687 0.0254048940      1       <NA>
700 4             0              0      <NA> 0.0000000000     -1         PA
700 5             0              0      <NA> 0.0000000000     -1         FL
700 6             0              0      <NA> 0.0000000000     -1        Exo
700 7             0              0      <NA> 0.0000000000     -1         FL
701   left daughter right daughter split var split point status prediction
701 1             2              3    K02952  0.00982768      1       <NA>
701 2             0              0      <NA>  0.00000000     -1         PA
701 3             4              5    K00933  0.03136002      1       <NA>
701 4             0              0      <NA>  0.00000000     -1        Exo
701 5             0              0      <NA>  0.00000000     -1         FL
702   left daughter right daughter split var split point status prediction
702 1             2              3    K00864 0.001180363      1       <NA>
702 2             0              0      <NA> 0.000000000     -1         PA
702 3             4              5    K01601 0.004319347      1       <NA>
702 4             0              0      <NA> 0.000000000     -1        Exo
702 5             0              0      <NA> 0.000000000     -1         FL
703   left daughter right daughter split var  split point status prediction
703 1             2              3    K00370 6.458365e-05      1       <NA>
703 2             0              0      <NA> 0.000000e+00     -1         PA
703 3             4              5    K04551 5.646980e-02      1       <NA>
703 4             0              0      <NA> 0.000000e+00     -1         FL
703 5             6              7    K09989 9.829825e-05      1       <NA>
703 6             0              0      <NA> 0.000000e+00     -1         FL
703 7             0              0      <NA> 0.000000e+00     -1        Exo
704   left daughter right daughter split var split point status prediction
704 1             2              3    K02899  0.00358783      1       <NA>
704 2             0              0      <NA>  0.00000000     -1         PA
704 3             4              5    K16089  0.01625704      1       <NA>
704 4             0              0      <NA>  0.00000000     -1         FL
704 5             0              0      <NA>  0.00000000     -1        Exo
705   left daughter right daughter split var  split point status prediction
705 1             2              3    K02092 3.169247e-05      1       <NA>
705 2             4              5    K03561 1.102456e-02      1       <NA>
705 3             6              7    K02884 1.571839e-02      1       <NA>
705 4             0              0      <NA> 0.000000e+00     -1         PA
705 5             0              0      <NA> 0.000000e+00     -1        Exo
705 6             0              0      <NA> 0.000000e+00     -1         PA
705 7             0              0      <NA> 0.000000e+00     -1         FL
706   left daughter right daughter split var  split point status prediction
706 1             2              3    K08696 8.745437e-04      1       <NA>
706 2             4              5    K15551 8.743112e-05      1       <NA>
706 3             6              7    K02952 3.357867e-03      1       <NA>
706 4             0              0      <NA> 0.000000e+00     -1         PA
706 5             0              0      <NA> 0.000000e+00     -1        Exo
706 6             0              0      <NA> 0.000000e+00     -1         PA
706 7             0              0      <NA> 0.000000e+00     -1         FL
707   left daughter right daughter split var split point status prediction
707 1             2              3    K16089  0.01625704      1       <NA>
707 2             4              5    K03704  0.04622628      1       <NA>
707 3             0              0      <NA>  0.00000000     -1        Exo
707 4             0              0      <NA>  0.00000000     -1         PA
707 5             6              7    K10700  0.03112645      1       <NA>
707 6             0              0      <NA>  0.00000000     -1         PA
707 7             0              0      <NA>  0.00000000     -1         FL
708   left daughter right daughter split var split point status prediction
708 1             2              3    K02878  0.02621336      1       <NA>
708 2             4              5    K01601  0.11146233      1       <NA>
708 3             6              7    K00134  0.43372928      1       <NA>
708 4             8              9    K00370  0.03152624      1       <NA>
708 5             0              0      <NA>  0.00000000     -1         PA
708 6             0              0      <NA>  0.00000000     -1        Exo
708 7             0              0      <NA>  0.00000000     -1         FL
708 8             0              0      <NA>  0.00000000     -1         PA
708 9             0              0      <NA>  0.00000000     -1         FL
709   left daughter right daughter split var split point status prediction
709 1             2              3    K16089 0.014779338      1       <NA>
709 2             4              5    K01885 0.009511596      1       <NA>
709 3             0              0      <NA> 0.000000000     -1        Exo
709 4             6              7    K02892 0.073258538      1       <NA>
709 5             0              0      <NA> 0.000000000     -1         FL
709 6             0              0      <NA> 0.000000000     -1         PA
709 7             0              0      <NA> 0.000000000     -1         FL
71   left daughter right daughter split var  split point status prediction
71 1             2              3    K03603 0.0001168963      1       <NA>
71 2             4              5    K01637 0.2916210497      1       <NA>
71 3             6              7    K07335 0.0699410697      1       <NA>
71 4             0              0      <NA> 0.0000000000     -1         PA
71 5             0              0      <NA> 0.0000000000     -1        Exo
71 6             0              0      <NA> 0.0000000000     -1        Exo
71 7             0              0      <NA> 0.0000000000     -1         FL
710   left daughter right daughter split var  split point status prediction
710 1             2              3    K03520 2.850699e-02      1       <NA>
710 2             4              5    K07775 6.811518e-06      1       <NA>
710 3             0              0      <NA> 0.000000e+00     -1         FL
710 4             0              0      <NA> 0.000000e+00     -1        Exo
710 5             0              0      <NA> 0.000000e+00     -1         PA
711   left daughter right daughter split var split point status prediction
711 1             2              3    K07335  0.07865364      1       <NA>
711 2             4              5    K01725  0.01115440      1       <NA>
711 3             0              0      <NA>  0.00000000     -1         FL
711 4             0              0      <NA>  0.00000000     -1         PA
711 5             0              0      <NA>  0.00000000     -1        Exo
712   left daughter right daughter split var split point status prediction
712 1             2              3    K12045 0.048134514      1       <NA>
712 2             4              5    K02092 0.005124582      1       <NA>
712 3             0              0      <NA> 0.000000000     -1         FL
712 4             0              0      <NA> 0.000000000     -1        Exo
712 5             0              0      <NA> 0.000000000     -1         PA
713   left daughter right daughter split var  split point status prediction
713 1             2              3    K02890 8.496546e-03      1       <NA>
713 2             0              0      <NA> 0.000000e+00     -1         PA
713 3             4              5    K02092 3.169247e-05      1       <NA>
713 4             6              7    K03594 4.209655e-01      1       <NA>
713 5             0              0      <NA> 0.000000e+00     -1         FL
713 6             0              0      <NA> 0.000000e+00     -1        Exo
713 7             0              0      <NA> 0.000000e+00     -1         FL
714   left daughter right daughter split var  split point status prediction
714 1             2              3    K02895 0.0032226274      1       <NA>
714 2             0              0      <NA> 0.0000000000     -1         PA
714 3             4              5    K05378 0.0006334105      1       <NA>
714 4             0              0      <NA> 0.0000000000     -1        Exo
714 5             0              0      <NA> 0.0000000000     -1         FL
715   left daughter right daughter split var  split point status prediction
715 1             2              3    K10700 4.026958e-05      1       <NA>
715 2             0              0      <NA> 0.000000e+00     -1         PA
715 3             4              5    K16089 1.980088e-02      1       <NA>
715 4             0              0      <NA> 0.000000e+00     -1         FL
715 5             0              0      <NA> 0.000000e+00     -1        Exo
716   left daughter right daughter split var split point status prediction
716 1             2              3    K02055  0.11504588      1       <NA>
716 2             4              5    K02878  0.02105262      1       <NA>
716 3             6              7    K12313  0.65444750      1       <NA>
716 4             0              0      <NA>  0.00000000     -1         PA
716 5             0              0      <NA>  0.00000000     -1        Exo
716 6             0              0      <NA>  0.00000000     -1         FL
716 7             0              0      <NA>  0.00000000     -1        Exo
717   left daughter right daughter split var split point status prediction
717 1             2              3    K10352 0.009972122      1       <NA>
717 2             0              0      <NA> 0.000000000     -1        Exo
717 3             4              5    K02970 0.002317487      1       <NA>
717 4             0              0      <NA> 0.000000000     -1         PA
717 5             0              0      <NA> 0.000000000     -1         FL
718   left daughter right daughter split var split point status prediction
718 1             2              3    K02884  0.01659778      1       <NA>
718 2             0              0      <NA>  0.00000000     -1         PA
718 3             4              5    K01725  0.01221767      1       <NA>
718 4             0              0      <NA>  0.00000000     -1         FL
718 5             0              0      <NA>  0.00000000     -1        Exo
719   left daughter right daughter split var  split point status prediction
719 1             2              3    K17321 0.0206916488      1       <NA>
719 2             0              0      <NA> 0.0000000000     -1         PA
719 3             4              5    K12757 0.0006953443      1       <NA>
719 4             0              0      <NA> 0.0000000000     -1        Exo
719 5             0              0      <NA> 0.0000000000     -1         FL
72   left daughter right daughter split var split point status prediction
72 1             2              3    K01885 0.006081082      1       <NA>
72 2             0              0      <NA> 0.000000000     -1         PA
72 3             4              5    K12045 0.048134514      1       <NA>
72 4             0              0      <NA> 0.000000000     -1        Exo
72 5             0              0      <NA> 0.000000000     -1         FL
720   left daughter right daughter split var  split point status prediction
720 1             2              3    K13797 0.0093751875      1       <NA>
720 2             0              0      <NA> 0.0000000000     -1         PA
720 3             4              5    K10352 0.0517646246      1       <NA>
720 4             6              7    K05379 0.0005661478      1       <NA>
720 5             8              9    K01738 0.0356630647      1       <NA>
720 6             0              0      <NA> 0.0000000000     -1        Exo
720 7             0              0      <NA> 0.0000000000     -1         FL
720 8             0              0      <NA> 0.0000000000     -1         PA
720 9             0              0      <NA> 0.0000000000     -1         FL
721   left daughter right daughter split var split point status prediction
721 1             2              3    K00370 0.040003650      1       <NA>
721 2             4              5    K02887 0.006817015      1       <NA>
721 3             0              0      <NA> 0.000000000     -1         FL
721 4             0              0      <NA> 0.000000000     -1         PA
721 5             0              0      <NA> 0.000000000     -1        Exo
722   left daughter right daughter split var split point status prediction
722 1             2              3    K00864 0.001180363      1       <NA>
722 2             0              0      <NA> 0.000000000     -1         PA
722 3             4              5    K11275 0.011967490      1       <NA>
722 4             0              0      <NA> 0.000000000     -1        Exo
722 5             0              0      <NA> 0.000000000     -1         FL
723   left daughter right daughter split var split point status prediction
723 1             2              3    K03234 0.002372009      1       <NA>
723 2             0              0      <NA> 0.000000000     -1        Exo
723 3             4              5    K16964 0.031126453      1       <NA>
723 4             0              0      <NA> 0.000000000     -1         PA
723 5             0              0      <NA> 0.000000000     -1         FL
724   left daughter right daughter split var split point status prediction
724 1             2              3    K17751  0.03154506      1       <NA>
724 2             0              0      <NA>  0.00000000     -1        Exo
724 3             4              5    K00370  0.04258691      1       <NA>
724 4             0              0      <NA>  0.00000000     -1         PA
724 5             0              0      <NA>  0.00000000     -1         FL
725    left daughter right daughter split var split point status prediction
725 1              2              3    K01885  0.00834766      1       <NA>
725 2              4              5    K02970  0.02500347      1       <NA>
725 3              6              7    K02112  0.25071881      1       <NA>
725 4              0              0      <NA>  0.00000000     -1         PA
725 5              8              9    K03553  0.17889259      1       <NA>
725 6             10             11    K04043  0.04052871      1       <NA>
725 7              0              0      <NA>  0.00000000     -1         FL
725 8              0              0      <NA>  0.00000000     -1         FL
725 9              0              0      <NA>  0.00000000     -1        Exo
725 10             0              0      <NA>  0.00000000     -1         FL
725 11             0              0      <NA>  0.00000000     -1        Exo
726   left daughter right daughter split var split point status prediction
726 1             2              3    K08696 0.001420158      1       <NA>
726 2             4              5    K03671 0.014920559      1       <NA>
726 3             6              7    K09969 0.464948333      1       <NA>
726 4             0              0      <NA> 0.000000000     -1         PA
726 5             0              0      <NA> 0.000000000     -1        Exo
726 6             0              0      <NA> 0.000000000     -1         PA
726 7             0              0      <NA> 0.000000000     -1         FL
727   left daughter right daughter split var  split point status prediction
727 1             2              3    K10705 7.534427e-03      1       <NA>
727 2             4              5    K00325 8.849406e-05      1       <NA>
727 3             6              7    K16091 4.177916e-03      1       <NA>
727 4             0              0      <NA> 0.000000e+00     -1         PA
727 5             0              0      <NA> 0.000000e+00     -1        Exo
727 6             0              0      <NA> 0.000000e+00     -1         PA
727 7             0              0      <NA> 0.000000e+00     -1         FL
728   left daughter right daughter split var split point status prediction
728 1             2              3    K01601  0.00268340      1       <NA>
728 2             0              0      <NA>  0.00000000     -1        Exo
728 3             4              5    K07080  0.07477026      1       <NA>
728 4             0              0      <NA>  0.00000000     -1         PA
728 5             0              0      <NA>  0.00000000     -1         FL
729   left daughter right daughter split var split point status prediction
729 1             2              3    K17050 0.079126706      1       <NA>
729 2             4              5    K02946 0.118584305      1       <NA>
729 3             0              0      <NA> 0.000000000     -1         FL
729 4             6              7    K16091 0.003076223      1       <NA>
729 5             0              0      <NA> 0.000000000     -1        Exo
729 6             0              0      <NA> 0.000000000     -1         PA
729 7             0              0      <NA> 0.000000000     -1         FL
73   left daughter right daughter split var split point status prediction
73 1             2              3    K02963 0.001877761      1       <NA>
73 2             0              0      <NA> 0.000000000     -1         PA
73 3             4              5    K00933 0.031360017      1       <NA>
73 4             0              0      <NA> 0.000000000     -1        Exo
73 5             0              0      <NA> 0.000000000     -1         FL
730   left daughter right daughter split var split point status prediction
730 1             2              3    K00370  0.07961403      1       <NA>
730 2             4              5    K01955  0.01834411      1       <NA>
730 3             0              0      <NA>  0.00000000     -1         FL
730 4             0              0      <NA>  0.00000000     -1         PA
730 5             6              7    K13915  0.01191134      1       <NA>
730 6             0              0      <NA>  0.00000000     -1        Exo
730 7             0              0      <NA>  0.00000000     -1         PA
731   left daughter right daughter split var  split point status prediction
731 1             2              3    K12757 0.0006953443      1       <NA>
731 2             4              5    K02906 0.0718174671      1       <NA>
731 3             6              7    K01903 0.0368494352      1       <NA>
731 4             0              0      <NA> 0.0000000000     -1         PA
731 5             0              0      <NA> 0.0000000000     -1        Exo
731 6             0              0      <NA> 0.0000000000     -1         PA
731 7             0              0      <NA> 0.0000000000     -1         FL
732   left daughter right daughter split var split point status prediction
732 1             2              3    K02899 0.005519055      1       <NA>
732 2             0              0      <NA> 0.000000000     -1         PA
732 3             4              5    K14842 0.007504976      1       <NA>
732 4             0              0      <NA> 0.000000000     -1         FL
732 5             0              0      <NA> 0.000000000     -1        Exo
733   left daughter right daughter split var  split point status prediction
733 1             2              3    K06217 0.0002271171      1       <NA>
733 2             4              5    K16964 0.3316588333      1       <NA>
733 3             6              7    K08696 0.0018613394      1       <NA>
733 4             0              0      <NA> 0.0000000000     -1         PA
733 5             0              0      <NA> 0.0000000000     -1         FL
733 6             0              0      <NA> 0.0000000000     -1        Exo
733 7             8              9    K00024 0.0207796894      1       <NA>
733 8             0              0      <NA> 0.0000000000     -1         PA
733 9             0              0      <NA> 0.0000000000     -1         FL
734   left daughter right daughter split var split point status prediction
734 1             2              3    K02879  0.19080298      1       <NA>
734 2             4              5    K02105  0.02016097      1       <NA>
734 3             0              0      <NA>  0.00000000     -1        Exo
734 4             0              0      <NA>  0.00000000     -1         PA
734 5             0              0      <NA>  0.00000000     -1         FL
735   left daughter right daughter split var split point status prediction
735 1             2              3    K03520  0.03853491      1       <NA>
735 2             4              5    K00114  0.13043184      1       <NA>
735 3             0              0      <NA>  0.00000000     -1         FL
735 4             0              0      <NA>  0.00000000     -1         PA
735 5             0              0      <NA>  0.00000000     -1        Exo
736   left daughter right daughter split var split point status prediction
736 1             2              3    K02884  0.01659778      1       <NA>
736 2             0              0      <NA>  0.00000000     -1         PA
736 3             4              5    K00933  0.03136002      1       <NA>
736 4             0              0      <NA>  0.00000000     -1        Exo
736 5             0              0      <NA>  0.00000000     -1         FL
737   left daughter right daughter split var split point status prediction
737 1             2              3    K02895 0.003161732      1       <NA>
737 2             0              0      <NA> 0.000000000     -1         PA
737 3             4              5    K00933 0.035084118      1       <NA>
737 4             0              0      <NA> 0.000000000     -1        Exo
737 5             0              0      <NA> 0.000000000     -1         FL
738   left daughter right daughter split var split point status prediction
738 1             2              3    K02952 0.007692463      1       <NA>
738 2             0              0      <NA> 0.000000000     -1         PA
738 3             4              5    K02977 0.069943689      1       <NA>
738 4             0              0      <NA> 0.000000000     -1         FL
738 5             0              0      <NA> 0.000000000     -1        Exo
739   left daughter right daughter split var split point status prediction
739 1             2              3    K02952  0.01000780      1       <NA>
739 2             0              0      <NA>  0.00000000     -1         PA
739 3             4              5    K03520  0.03816763      1       <NA>
739 4             0              0      <NA>  0.00000000     -1        Exo
739 5             0              0      <NA>  0.00000000     -1         FL
74   left daughter right daughter split var split point status prediction
74 1             2              3    K02963  0.00184062      1       <NA>
74 2             0              0      <NA>  0.00000000     -1         PA
74 3             4              5    K12046  0.04813451      1       <NA>
74 4             0              0      <NA>  0.00000000     -1        Exo
74 5             0              0      <NA>  0.00000000     -1         FL
740   left daughter right daughter split var split point status prediction
740 1             2              3    K00370  0.05054272      1       <NA>
740 2             4              5    K11275  0.04099090      1       <NA>
740 3             6              7    K21073  0.11115920      1       <NA>
740 4             0              0      <NA>  0.00000000     -1        Exo
740 5             0              0      <NA>  0.00000000     -1         PA
740 6             0              0      <NA>  0.00000000     -1         FL
740 7             0              0      <NA>  0.00000000     -1        Exo
741   left daughter right daughter split var split point status prediction
741 1             2              3    K07335   0.1031682      1       <NA>
741 2             4              5    K07611   0.2888236      1       <NA>
741 3             0              0      <NA>   0.0000000     -1         FL
741 4             0              0      <NA>   0.0000000     -1        Exo
741 5             6              7    K01915   0.3259120      1       <NA>
741 6             0              0      <NA>   0.0000000     -1         PA
741 7             0              0      <NA>   0.0000000     -1        Exo
742   left daughter right daughter split var split point status prediction
742 1             2              3    K07375  0.39145149      1       <NA>
742 2             0              0      <NA>  0.00000000     -1        Exo
742 3             4              5    K10700  0.03173511      1       <NA>
742 4             6              7    K11959  0.92283501      1       <NA>
742 5             0              0      <NA>  0.00000000     -1         FL
742 6             0              0      <NA>  0.00000000     -1         PA
742 7             0              0      <NA>  0.00000000     -1        Exo
743   left daughter right daughter split var split point status prediction
743 1             2              3    K00370  0.05054272      1       <NA>
743 2             4              5    K06217  0.01317487      1       <NA>
743 3             0              0      <NA>  0.00000000     -1         FL
743 4             0              0      <NA>  0.00000000     -1         PA
743 5             0              0      <NA>  0.00000000     -1        Exo
744   left daughter right daughter split var split point status prediction
744 1             2              3    K00933 0.001856457      1       <NA>
744 2             0              0      <NA> 0.000000000     -1        Exo
744 3             4              5    K02970 0.002129655      1       <NA>
744 4             0              0      <NA> 0.000000000     -1         PA
744 5             0              0      <NA> 0.000000000     -1         FL
745   left daughter right daughter split var  split point status prediction
745 1             2              3    K00864 0.0009067619      1       <NA>
745 2             0              0      <NA> 0.0000000000     -1         PA
745 3             4              5    K03638 0.0237280069      1       <NA>
745 4             0              0      <NA> 0.0000000000     -1         FL
745 5             0              0      <NA> 0.0000000000     -1        Exo
746   left daughter right daughter split var split point status prediction
746 1             2              3    K16089 0.019800881      1       <NA>
746 2             4              5    K01312 0.001849641      1       <NA>
746 3             0              0      <NA> 0.000000000     -1        Exo
746 4             0              0      <NA> 0.000000000     -1         PA
746 5             0              0      <NA> 0.000000000     -1         FL
747   left daughter right daughter split var  split point status prediction
747 1             2              3    K02055 1.706501e-01      1       <NA>
747 2             4              5    K06180 1.231921e-05      1       <NA>
747 3             6              7    K11275 1.593723e-02      1       <NA>
747 4             0              0      <NA> 0.000000e+00     -1         PA
747 5             0              0      <NA> 0.000000e+00     -1        Exo
747 6             0              0      <NA> 0.000000e+00     -1        Exo
747 7             0              0      <NA> 0.000000e+00     -1         FL
748   left daughter right daughter split var  split point status prediction
748 1             2              3    K06217 0.0002271171      1       <NA>
748 2             0              0      <NA> 0.0000000000     -1         PA
748 3             4              5    K10700 0.0797672638      1       <NA>
748 4             0              0      <NA> 0.0000000000     -1        Exo
748 5             0              0      <NA> 0.0000000000     -1         FL
749   left daughter right daughter split var  split point status prediction
749 1             2              3    K05379 0.0001671374      1       <NA>
749 2             4              5    K01725 0.0003324290      1       <NA>
749 3             6              7    K03561 0.0337052971      1       <NA>
749 4             0              0      <NA> 0.0000000000     -1         PA
749 5             0              0      <NA> 0.0000000000     -1        Exo
749 6             0              0      <NA> 0.0000000000     -1         PA
749 7             0              0      <NA> 0.0000000000     -1         FL
75   left daughter right daughter split var split point status prediction
75 1             2              3    K13292  0.01565600      1       <NA>
75 2             4              5    K02884  0.01571839      1       <NA>
75 3             0              0      <NA>  0.00000000     -1        Exo
75 4             0              0      <NA>  0.00000000     -1         PA
75 5             0              0      <NA>  0.00000000     -1         FL
750   left daughter right daughter split var  split point status prediction
750 1             2              3    K07335 1.351357e-01      1       <NA>
750 2             4              5    K06180 1.231921e-05      1       <NA>
750 3             0              0      <NA> 0.000000e+00     -1         FL
750 4             0              0      <NA> 0.000000e+00     -1         PA
750 5             0              0      <NA> 0.000000e+00     -1        Exo
751   left daughter right daughter split var split point status prediction
751 1             2              3    K00933 0.033092272      1       <NA>
751 2             0              0      <NA> 0.000000000     -1        Exo
751 3             4              5    K16091 0.003076223      1       <NA>
751 4             0              0      <NA> 0.000000000     -1         PA
751 5             0              0      <NA> 0.000000000     -1         FL
752   left daughter right daughter split var  split point status prediction
752 1             2              3    K06217 0.0002955459      1       <NA>
752 2             4              5    K02878 0.0269757003      1       <NA>
752 3             6              7    K08770 0.1709662268      1       <NA>
752 4             0              0      <NA> 0.0000000000     -1         PA
752 5             0              0      <NA> 0.0000000000     -1         FL
752 6             8              9    K04764 0.0184818985      1       <NA>
752 7             0              0      <NA> 0.0000000000     -1        Exo
752 8             0              0      <NA> 0.0000000000     -1        Exo
752 9             0              0      <NA> 0.0000000000     -1         FL
753   left daughter right daughter split var  split point status prediction
753 1             2              3    K10700 4.026958e-05      1       <NA>
753 2             0              0      <NA> 0.000000e+00     -1         PA
753 3             4              5    K16089 1.980088e-02      1       <NA>
753 4             0              0      <NA> 0.000000e+00     -1         FL
753 5             0              0      <NA> 0.000000e+00     -1        Exo
754   left daughter right daughter split var split point status prediction
754 1             2              3    K00933  0.00248015      1       <NA>
754 2             0              0      <NA>  0.00000000     -1        Exo
754 3             4              5    K02890  0.01269388      1       <NA>
754 4             0              0      <NA>  0.00000000     -1         PA
754 5             0              0      <NA>  0.00000000     -1         FL
755   left daughter right daughter split var split point status prediction
755 1             2              3    K00370  0.05054272      1       <NA>
755 2             4              5    K02952  0.01513937      1       <NA>
755 3             0              0      <NA>  0.00000000     -1         FL
755 4             0              0      <NA>  0.00000000     -1         PA
755 5             0              0      <NA>  0.00000000     -1        Exo
756   left daughter right daughter split var split point status prediction
756 1             2              3    K02895 0.003222627      1       <NA>
756 2             0              0      <NA> 0.000000000     -1         PA
756 3             4              5    K02927 0.044573093      1       <NA>
756 4             0              0      <NA> 0.000000000     -1         FL
756 5             6              7    K01923 0.241183060      1       <NA>
756 6             0              0      <NA> 0.000000000     -1        Exo
756 7             0              0      <NA> 0.000000000     -1         FL
757   left daughter right daughter split var split point status prediction
757 1             2              3    K00370  0.05054272      1       <NA>
757 2             4              5    K07275  0.01075954      1       <NA>
757 3             0              0      <NA>  0.00000000     -1         FL
757 4             0              0      <NA>  0.00000000     -1         PA
757 5             0              0      <NA>  0.00000000     -1        Exo
758   left daughter right daughter split var split point status prediction
758 1             2              3    K11275 0.020218615      1       <NA>
758 2             0              0      <NA> 0.000000000     -1        Exo
758 3             4              5    K16091 0.004921647      1       <NA>
758 4             0              0      <NA> 0.000000000     -1         PA
758 5             0              0      <NA> 0.000000000     -1         FL
759   left daughter right daughter split var split point status prediction
759 1             2              3    K02899 0.001454284      1       <NA>
759 2             0              0      <NA> 0.000000000     -1         PA
759 3             4              5    K20478 1.441853125      1       <NA>
759 4             0              0      <NA> 0.000000000     -1        Exo
759 5             0              0      <NA> 0.000000000     -1         FL
76   left daughter right daughter split var split point status prediction
76 1             2              3    K17050  0.03236338      1       <NA>
76 2             4              5    K02884  0.01551330      1       <NA>
76 3             0              0      <NA>  0.00000000     -1         FL
76 4             0              0      <NA>  0.00000000     -1         PA
76 5             0              0      <NA>  0.00000000     -1        Exo
760   left daughter right daughter split var split point status prediction
760 1             2              3    K00933  0.00248015      1       <NA>
760 2             0              0      <NA>  0.00000000     -1        Exo
760 3             4              5    K02105  0.04171793      1       <NA>
760 4             0              0      <NA>  0.00000000     -1         PA
760 5             0              0      <NA>  0.00000000     -1         FL
761   left daughter right daughter split var  split point status prediction
761 1             2              3    K03520 3.853491e-02      1       <NA>
761 2             4              5    K10700 4.026958e-05      1       <NA>
761 3             0              0      <NA> 0.000000e+00     -1         FL
761 4             0              0      <NA> 0.000000e+00     -1         PA
761 5             0              0      <NA> 0.000000e+00     -1        Exo
762   left daughter right daughter split var split point status prediction
762 1             2              3    K01007 0.006012959      1       <NA>
762 2             0              0      <NA> 0.000000000     -1         PA
762 3             4              5    K09989 0.001087745      1       <NA>
762 4             6              7    K02890 0.515724166      1       <NA>
762 5             0              0      <NA> 0.000000000     -1        Exo
762 6             0              0      <NA> 0.000000000     -1         FL
762 7             0              0      <NA> 0.000000000     -1        Exo
763   left daughter right daughter split var  split point status prediction
763 1             2              3    K01969 0.0003143894      1       <NA>
763 2             0              0      <NA> 0.0000000000     -1         PA
763 3             4              5    K10352 0.0289109154      1       <NA>
763 4             0              0      <NA> 0.0000000000     -1        Exo
763 5             0              0      <NA> 0.0000000000     -1         FL
764   left daughter right daughter split var  split point status prediction
764 1             2              3    K10700 4.853861e-02      1       <NA>
764 2             4              5    K10700 4.026958e-05      1       <NA>
764 3             0              0      <NA> 0.000000e+00     -1         FL
764 4             0              0      <NA> 0.000000e+00     -1         PA
764 5             0              0      <NA> 0.000000e+00     -1        Exo
765   left daughter right daughter split var split point status prediction
765 1             2              3    K00933 0.003588713      1       <NA>
765 2             0              0      <NA> 0.000000000     -1        Exo
765 3             4              5    K16091 0.004177916      1       <NA>
765 4             0              0      <NA> 0.000000000     -1         PA
765 5             0              0      <NA> 0.000000000     -1         FL
766   left daughter right daughter split var split point status prediction
766 1             2              3    K07275  0.01075954      1       <NA>
766 2             4              5    K07335  0.14299311      1       <NA>
766 3             6              7    K02483  0.03058942      1       <NA>
766 4             8              9    K10374  0.01953377      1       <NA>
766 5             0              0      <NA>  0.00000000     -1         FL
766 6             0              0      <NA>  0.00000000     -1        Exo
766 7             0              0      <NA>  0.00000000     -1         FL
766 8             0              0      <NA>  0.00000000     -1        Exo
766 9             0              0      <NA>  0.00000000     -1         PA
767   left daughter right daughter split var  split point status prediction
767 1             2              3    K00370 6.458365e-05      1       <NA>
767 2             0              0      <NA> 0.000000e+00     -1         PA
767 3             4              5    K02692 6.635842e-05      1       <NA>
767 4             0              0      <NA> 0.000000e+00     -1        Exo
767 5             0              0      <NA> 0.000000e+00     -1         FL
768   left daughter right daughter split var split point status prediction
768 1             2              3    K03234  0.00294748      1       <NA>
768 2             0              0      <NA>  0.00000000     -1        Exo
768 3             4              5    K09969  0.46875441      1       <NA>
768 4             0              0      <NA>  0.00000000     -1         PA
768 5             0              0      <NA>  0.00000000     -1         FL
769   left daughter right daughter split var split point status prediction
769 1             2              3    K16964 0.051144284      1       <NA>
769 2             4              5    K06217 0.009839918      1       <NA>
769 3             6              7    K17299 0.244095526      1       <NA>
769 4             0              0      <NA> 0.000000000     -1         PA
769 5             0              0      <NA> 0.000000000     -1        Exo
769 6             0              0      <NA> 0.000000000     -1         FL
769 7             0              0      <NA> 0.000000000     -1        Exo
77   left daughter right daughter split var split point status prediction
77 1             2              3    K17321  0.02155336      1       <NA>
77 2             0              0      <NA>  0.00000000     -1         PA
77 3             4              5    K02035  0.42112223      1       <NA>
77 4             0              0      <NA>  0.00000000     -1        Exo
77 5             0              0      <NA>  0.00000000     -1         FL
770   left daughter right daughter split var split point status prediction
770 1             2              3    K03520  0.04060264      1       <NA>
770 2             4              5    K02952  0.01593117      1       <NA>
770 3             0              0      <NA>  0.00000000     -1         FL
770 4             0              0      <NA>  0.00000000     -1         PA
770 5             0              0      <NA>  0.00000000     -1        Exo
771   left daughter right daughter split var  split point status prediction
771 1             2              3    K01007 0.0065317241      1       <NA>
771 2             0              0      <NA> 0.0000000000     -1         PA
771 3             4              5    K05379 0.0003448691      1       <NA>
771 4             0              0      <NA> 0.0000000000     -1        Exo
771 5             0              0      <NA> 0.0000000000     -1         FL
772   left daughter right daughter split var split point status prediction
772 1             2              3    K07335  0.13513567      1       <NA>
772 2             4              5    K02878  0.01651501      1       <NA>
772 3             0              0      <NA>  0.00000000     -1         FL
772 4             0              0      <NA>  0.00000000     -1         PA
772 5             0              0      <NA>  0.00000000     -1        Exo
773   left daughter right daughter split var split point status prediction
773 1             2              3    K16089 0.024592456      1       <NA>
773 2             4              5    K02899 0.001454284      1       <NA>
773 3             0              0      <NA> 0.000000000     -1        Exo
773 4             0              0      <NA> 0.000000000     -1         PA
773 5             0              0      <NA> 0.000000000     -1         FL
774   left daughter right daughter split var split point status prediction
774 1             2              3    K02963 0.001877761      1       <NA>
774 2             0              0      <NA> 0.000000000     -1         PA
774 3             4              5    K03520 0.043600149      1       <NA>
774 4             0              0      <NA> 0.000000000     -1        Exo
774 5             0              0      <NA> 0.000000000     -1         FL
775   left daughter right daughter split var  split point status prediction
775 1             2              3    K02092 0.0001947518      1       <NA>
775 2             0              0      <NA> 0.0000000000     -1        Exo
775 3             4              5    K02105 0.0328848940      1       <NA>
775 4             0              0      <NA> 0.0000000000     -1         PA
775 5             0              0      <NA> 0.0000000000     -1         FL
776   left daughter right daughter split var split point status prediction
776 1             2              3    K03638  0.02372801      1       <NA>
776 2             4              5    K02926  0.01545100      1       <NA>
776 3             0              0      <NA>  0.00000000     -1        Exo
776 4             0              0      <NA>  0.00000000     -1         PA
776 5             0              0      <NA>  0.00000000     -1         FL
777   left daughter right daughter split var  split point status prediction
777 1             2              3    K16089 0.0001099100      1       <NA>
777 2             0              0      <NA> 0.0000000000     -1         PA
777 3             4              5    K05379 0.0001671374      1       <NA>
777 4             0              0      <NA> 0.0000000000     -1        Exo
777 5             0              0      <NA> 0.0000000000     -1         FL
778   left daughter right daughter split var split point status prediction
778 1             2              3    K02105 0.056096994      1       <NA>
778 2             4              5    K00933 0.003588713      1       <NA>
778 3             0              0      <NA> 0.000000000     -1         FL
778 4             0              0      <NA> 0.000000000     -1        Exo
778 5             0              0      <NA> 0.000000000     -1         PA
779   left daughter right daughter split var split point status prediction
779 1             2              3    K16089  0.01980088      1       <NA>
779 2             4              5    K02926  0.02013182      1       <NA>
779 3             0              0      <NA>  0.00000000     -1        Exo
779 4             0              0      <NA>  0.00000000     -1         PA
779 5             0              0      <NA>  0.00000000     -1         FL
78   left daughter right daughter split var split point status prediction
78 1             2              3    K00933  0.03681637      1       <NA>
78 2             0              0      <NA>  0.00000000     -1        Exo
78 3             4              5    K16964  0.03112645      1       <NA>
78 4             0              0      <NA>  0.00000000     -1         PA
78 5             0              0      <NA>  0.00000000     -1         FL
780   left daughter right daughter split var split point status prediction
780 1             2              3    K07080 0.051682900      1       <NA>
780 2             4              5    K02887 0.009178044      1       <NA>
780 3             6              7    K03234 0.010702018      1       <NA>
780 4             0              0      <NA> 0.000000000     -1         PA
780 5             0              0      <NA> 0.000000000     -1        Exo
780 6             0              0      <NA> 0.000000000     -1        Exo
780 7             0              0      <NA> 0.000000000     -1         FL
781   left daughter right daughter split var split point status prediction
781 1             2              3    K00024 0.115644751      1       <NA>
781 2             0              0      <NA> 0.000000000     -1         PA
781 3             4              5    K00612 0.000637285      1       <NA>
781 4             0              0      <NA> 0.000000000     -1        Exo
781 5             0              0      <NA> 0.000000000     -1         FL
782   left daughter right daughter split var  split point status prediction
782 1             2              3    K02035 3.876474e-01      1       <NA>
782 2             4              5    K16964 4.026958e-05      1       <NA>
782 3             0              0      <NA> 0.000000e+00     -1         FL
782 4             0              0      <NA> 0.000000e+00     -1         PA
782 5             0              0      <NA> 0.000000e+00     -1        Exo
783   left daughter right daughter split var split point status prediction
783 1             2              3    K01969 0.002056756      1       <NA>
783 2             0              0      <NA> 0.000000000     -1         PA
783 3             4              5    K01507 0.033438993      1       <NA>
783 4             0              0      <NA> 0.000000000     -1         FL
783 5             0              0      <NA> 0.000000000     -1        Exo
784   left daughter right daughter split var split point status prediction
784 1             2              3    K00864 0.001124553      1       <NA>
784 2             0              0      <NA> 0.000000000     -1         PA
784 3             4              5    K07604 0.079100971      1       <NA>
784 4             0              0      <NA> 0.000000000     -1        Exo
784 5             6              7    K02996 0.137233095      1       <NA>
784 6             0              0      <NA> 0.000000000     -1         FL
784 7             0              0      <NA> 0.000000000     -1        Exo
785   left daughter right daughter split var split point status prediction
785 1             2              3    K16964  0.05951175      1       <NA>
785 2             4              5    K02871  0.06708250      1       <NA>
785 3             0              0      <NA>  0.00000000     -1         FL
785 4             0              0      <NA>  0.00000000     -1         PA
785 5             0              0      <NA>  0.00000000     -1        Exo
786   left daughter right daughter split var split point status prediction
786 1             2              3    K02926 0.030435606      1       <NA>
786 2             0              0      <NA> 0.000000000     -1         PA
786 3             4              5    K01601 0.004765625      1       <NA>
786 4             0              0      <NA> 0.000000000     -1        Exo
786 5             0              0      <NA> 0.000000000     -1         FL
787   left daughter right daughter split var split point status prediction
787 1             2              3    K12340  0.01489446      1       <NA>
787 2             0              0      <NA>  0.00000000     -1         PA
787 3             4              5    K16964  0.07976726      1       <NA>
787 4             0              0      <NA>  0.00000000     -1        Exo
787 5             0              0      <NA>  0.00000000     -1         FL
788   left daughter right daughter split var split point status prediction
788 1             2              3    K02890  0.01136192      1       <NA>
788 2             0              0      <NA>  0.00000000     -1         PA
788 3             4              5    K12045  0.06212798      1       <NA>
788 4             0              0      <NA>  0.00000000     -1        Exo
788 5             0              0      <NA>  0.00000000     -1         FL
789   left daughter right daughter split var split point status prediction
789 1             2              3    K03638  0.01852477      1       <NA>
789 2             4              5    K15551  0.04709106      1       <NA>
789 3             0              0      <NA>  0.00000000     -1        Exo
789 4             0              0      <NA>  0.00000000     -1         PA
789 5             0              0      <NA>  0.00000000     -1         FL
79   left daughter right daughter split var split point status prediction
79 1             2              3    K12046 0.047797161      1       <NA>
79 2             4              5    K03234 0.007840079      1       <NA>
79 3             6              7    K02970 0.001348146      1       <NA>
79 4             0              0      <NA> 0.000000000     -1        Exo
79 5             0              0      <NA> 0.000000000     -1         PA
79 6             0              0      <NA> 0.000000000     -1         PA
79 7             0              0      <NA> 0.000000000     -1         FL
790   left daughter right daughter split var  split point status prediction
790 1             2              3    K02887 0.0091780440      1       <NA>
790 2             0              0      <NA> 0.0000000000     -1         PA
790 3             4              5    K05379 0.0001671374      1       <NA>
790 4             0              0      <NA> 0.0000000000     -1        Exo
790 5             0              0      <NA> 0.0000000000     -1         FL
791   left daughter right daughter split var split point status prediction
791 1             2              3    K02878 0.010870397      1       <NA>
791 2             4              5    K02895 0.003195607      1       <NA>
791 3             6              7    K05376 0.007128795      1       <NA>
791 4             0              0      <NA> 0.000000000     -1         PA
[truncated: 120,474 more chars]
