# Supplementary material for: Metaproteomic analysis decodes trophic interactions of microorganisms in the dark ocean
Source: Nat Commun. 2024 Jul 30;15:6411. doi: 10.1038/s41467-024-50867-z (PMC11289388; doi:10.1038/s41467-024-50867-z)
Supplement: Supplementary file 3 — Supplementary Data 1–12 [file 41467_2024_50867_MOESM3_ESM.zip › Supplementary Data 2.xlsx]

## Sheet: Sheet1
Reference	Accession number(s)	Latitude [degrees North]	Longitude [degrees East]	Sampling depth [m]	Size fraction lower threshold [micrometre]	Size fraction upper threshold [micrometre]	Type	Analysis involved
Acinas SG, Sanchez P, Salazar G, Cornejo-Castillo FM, Sebastian M, Logares R, et al. Deep ocean metagenomes provide insight into the metabolic architecture of bathypelagic microbial communities. Commun Biol. 2021;4(1):604.	SRR3968777	21.51	-23.45	-4005	0.2	0.8	metaG	database construction, motu, miTAG, KO relative abundance
	SRR3968061	14.52	-26	-4002	0.2	0.8	metaG	database construction, motu, miTAG, KO relative abundance
	SRR3968062	7.33	-26	-4003	0.2	0.8	metaG	database construction, motu, miTAG, KO relative abundance
	SRR3967700	-3.03	-27.33	-4002	0.2	0.8	metaG	database construction, motu, miTAG, KO relative abundance
	SRR3967690	-9.12	-30.19	-4001	0.2	0.8	metaG	database construction, motu, miTAG, KO relative abundance
	SRR3967319	-15.83	-33.41	-4003	0.2	0.8	metaG	database construction, motu, miTAG, KO relative abundance
	SRR3966130	-22.97	-36.95	-3907	0.2	0.8	metaG	database construction, motu, miTAG, KO relative abundance
	SRR3965592	-26.91	-21.43	-3199	0.2	0.8	metaG	database construction, motu, miTAG, KO relative abundance
	SRR3965874	-28.62	-11.8	-3662	0.2	0.8	metaG	database construction, motu, miTAG, KO relative abundance
	SRR3965758	-31.81	6.84	-4001	0.2	0.8	metaG	database construction, motu, miTAG, KO relative abundance
	SRR3965873	-32.8128	12.7692	-3900	0.2	0.8	metaG	database construction, motu, miTAG, KO relative abundance
	SRR3965586	-33.55	39.89	-4002	0.2	0.8	metaG	database construction, motu, miTAG, KO relative abundance
	SRR3963982	-27.9783	63.2478	-3500	0.2	0.8	metaG	database construction, motu, miTAG, KO relative abundance
	SRR3963622	-29.81	82.62	-4000	0.2	0.8	metaG	database construction, motu, miTAG, KO relative abundance
	SRR3963804	-29.6525	92.9852	-2400	0.2	0.8	metaG	database construction, motu, miTAG, KO relative abundance
	SRR3963457	-30.3327	103.308	-4001	0.2	0.8	metaG	database construction, motu, miTAG, KO relative abundance
	SRR3963458	-39.23	135.19	-3996	0.2	0.8	metaG	database construction, motu, miTAG, KO relative abundance
	SRR3963449	-28.4063	179.141	-3501	0.2	0.8	metaG	database construction, motu, miTAG, KO relative abundance
	SRR3962680	-25.49	-179.52	-2150	0.2	0.8	metaG	database construction, motu, miTAG, KO relative abundance
	SRR3962773	-5.75	-170.741	-4018	0.2	0.8	metaG	database construction, motu, miTAG, KO relative abundance
	SRR3962293	9.22	-163.53	-3818	0.2	0.8	metaG	database construction, motu, miTAG, KO relative abundance
	SRR3961935	18.04	-133.26	-4004	0.2	0.8	metaG	database construction, motu, miTAG, KO relative abundance
	SRR3961906	15.9087	-124.474	-4002	0.2	0.8	metaG	database construction, motu, miTAG, KO relative abundance
	SRR3961047	12	-108.06	-3103	0.2	0.8	metaG	database construction, motu, miTAG, KO relative abundance
	SRR3960579	10.0927	-99.2462	-3008	0.2	0.8	metaG	database construction, motu, miTAG, KO relative abundance
	SRR3960575	19.9897	-52.6367	-4003	0.2	0.8	metaG	database construction, motu, miTAG, KO relative abundance
	SRR3960578	29.97	-23.69	-4003	0.2	0.8	metaG	database construction, motu, miTAG, KO relative abundance
	SRR3960577	32.0788	-17.2662	-4002	0.2	0.8	metaG	database construction, motu, miTAG, KO relative abundance
	SRR3968770	21.51	-23.45	-4005	0.8	>	metaG	database construction, motu, miTAG, KO relative abundance
	SRR3967905	14.52	-26	-4002	0.8	>	metaG	database construction, motu, miTAG, KO relative abundance
	SRR3968063	7.33	-26	-4003	0.8	>	metaG	database construction, motu, miTAG, KO relative abundance
	SRR3968060	-3.03	-27.33	-4002	0.8	>	metaG	database construction, motu, miTAG, KO relative abundance
	SRR3967699	-9.12	-30.19	-4001	0.8	>	metaG	database construction, motu, miTAG, KO relative abundance
	SRR3967558	-15.83	-33.41	-4003	0.8	>	metaG	database construction, motu, miTAG, KO relative abundance
	SRR3967025	-22.97	-36.95	-3907	0.8	>	metaG	database construction, motu, miTAG, KO relative abundance
	SRR3965676	-26.91	-21.43	-3199	0.8	>	metaG	database construction, motu, miTAG, KO relative abundance
	SRR3965875	-28.62	-11.8	-3662	0.8	>	metaG	database construction, motu, miTAG, KO relative abundance
	SRR3965647	-31.81	6.84	-4001	0.8	>	metaG	database construction, motu, miTAG, KO relative abundance
	SRR3965809	-32.8128	12.7692	-3900	0.8	>	metaG	database construction, motu, miTAG, KO relative abundance
	SRR3965585	-33.55	39.89	-4002	0.8	>	metaG	database construction, motu, miTAG, KO relative abundance
	SRR3964650	-27.9783	63.2478	-3500	0.8	>	metaG	database construction, motu, miTAG, KO relative abundance
	SRR3963658	-29.81	82.62	-4000	0.8	>	metaG	database construction, motu, miTAG, KO relative abundance
	SRR3963805	-29.6525	92.9852	-2400	0.8	>	metaG	database construction, motu, miTAG, KO relative abundance
	SRR3963571	-30.3327	103.308	-4001	0.8	>	metaG	database construction, motu, miTAG, KO relative abundance
	SRR3963498	-31.16	110.18	-4004	0.8	>	metaG	database construction, motu, miTAG, KO relative abundance
	SRR3963599	-38.64	150.41	-4001	0.8	>	metaG	database construction, motu, miTAG, KO relative abundance
	SRR3963456	-28.4063	179.141	-3501	0.8	>	metaG	database construction, motu, miTAG, KO relative abundance
	SRR3962777	-25.49	-179.52	-2150	0.8	>	metaG	database construction, motu, miTAG, KO relative abundance
	SRR3962772	-5.75	-170.741	-4018	0.8	>	metaG	database construction, motu, miTAG, KO relative abundance
	SRR3961936	9.22	-163.53	-3818	0.8	>	metaG	database construction, motu, miTAG, KO relative abundance
	SRR3962771	21.0638	-150.319	-4013	0.8	>	metaG	database construction, motu, miTAG, KO relative abundance
	SRR3962508	15.9087	-124.474	-4002	0.8	>	metaG	database construction, motu, miTAG, KO relative abundance
	SRR3961604	12	-108.06	-3103	0.8	>	metaG	database construction, motu, miTAG, KO relative abundance
	SRR3960684	10.0927	-99.2462	-3008	0.8	>	metaG	database construction, motu, miTAG, KO relative abundance
	SRR3960581	17.43	-59.83	-4003	0.8	>	metaG	database construction, motu, miTAG, KO relative abundance
	SRR3960580	19.9897	-52.6367	-4003	0.8	>	metaG	database construction, motu, miTAG, KO relative abundance
	SRR3960576	29.97	-23.69	-4003	0.8	>	metaG	database construction, motu, miTAG, KO relative abundance
	SRR3960572	32.0788	-17.2662	-4002	0.8	>	metaG	database construction, motu, miTAG, KO relative abundance
Bergauer K, Fernandez-Guerra A, Garcia JAL, Sprenger RR, Stepanauskas R, Pachiadaki MG, et al. Organic matter processing by microbial communities throughout the Atlantic water column as revealed by metaproteomics. Proc Natl Acad Sci U S A. 2018;115(3):E400-E8	SRR4028167	-37.8	-41.1	2000	0.2	0.8	metaG	database construction, motu, miTAG, KO relative abundance
	SRR4028175	24.5	-34.5	2000	0.2	0.8	metaG	database construction, motu, miTAG, KO relative abundance
	SRR4028193	20.79	-40.96	2000	0.2	0.8	metaG	database construction, motu, miTAG, KO relative abundance
	SRR4028224	10.9	-44.66	2000	0.2	0.8	metaG	database construction, motu, miTAG, KO relative abundance
Carradec Q, Pelletier E, Da Silva C, Alberti A, Seeleuthner Y, Blanc-Mathieu R, et al. A global ocean atlas of eukaryotic genes. Nat Commun. 2018;9(1):373.	ERR868465,ERR868424	-12.9119	-96.1101	DCM	0.8	5	metaG	KO relative abundance
	ERR1726609,ERR1726527	-12.9119	-96.1101	DCM	0.8	2000	metaG	KO relative abundance
	ERR1700903	-12.9119	-96.1101	DCM	5	20	metaG	KO relative abundance
	ERR1726655	-12.9119	-96.1101	DCM	20	180	metaG	KO relative abundance
	ERR1726698,ERR1726550,ERR1726623	-12.9119	-96.1101	DCM	180	2000	metaG	KO relative abundance
	ERR868453,ERR868457	-12.9119	-96.1101	MES	0.8	3	metaG	KO relative abundance
	ERR1726631	-12.9119	-96.1101	MES	3	2000	metaG	KO relative abundance
	ERR868493	-12.9119	-96.1101	SRF	0.8	5	metaG	KO relative abundance
	ERR1726634,ERR1726656	-12.9119	-96.1101	SRF	0.8	2000	metaG	KO relative abundance
	ERR1726865	-12.9119	-96.1101	SRF	5	20	metaG	KO relative abundance
	ERR1726755,ERR1726588,ERR1726639	-12.9119	-96.1101	SRF	20	180	metaG	KO relative abundance
	ERR1726624,ERR1726909	-12.9119	-96.1101	SRF	180	2000	metaG	KO relative abundance
	ERR868422,ERR868440	-5.2692	-85.2121	DCM	0.8	5	metaG	KO relative abundance
	ERR1726842	-5.2692	-85.2121	DCM	0.8	2000	metaG	KO relative abundance
	ERR1726742	-5.2692	-85.2121	DCM	5	20	metaG	KO relative abundance
	ERR1726659	-5.2692	-85.2121	DCM	20	180	metaG	KO relative abundance
	ERR1700911	-5.2692	-85.2121	DCM	180	2000	metaG	KO relative abundance
	ERR868357	-5.2692	-85.2121	SRF	0.8	5	metaG	KO relative abundance
	ERR1726628	-5.2692	-85.2121	SRF	0.8	2000	metaG	KO relative abundance
	ERR1726841	-5.2692	-85.2121	SRF	5	20	metaG	KO relative abundance
	ERR1726709	-5.2692	-85.2121	SRF	20	180	metaG	KO relative abundance
	ERR1726705	-5.2692	-85.2121	SRF	180	2000	metaG	KO relative abundance
	ERR1726945,ERR1726964	2.0299	-84.5546	DCM	20	180	metaG	KO relative abundance
	ERR868472,ERR868450	2.0299	-84.5546	DCM	0.8	5	metaG	KO relative abundance
	ERR1726760	2.0299	-84.5546	DCM	0.8	2000	metaG	KO relative abundance
	ERR1726658,ERR1726563	2.0299	-84.5546	DCM	20	180	metaG	KO relative abundance
	ERR868506,ERR868470	2.0299	-84.5546	MES	0.8	3	metaG	KO relative abundance
	ERR868441,ERR868374	2.0299	-84.5546	SRF	0.8	5	metaG	KO relative abundance
	ERR1726807,ERR1726933,ERR1726955	2.0299	-84.5546	SRF	0.8	2000	metaG	KO relative abundance
	ERR1726792,ERR1726871	2.0299	-84.5546	SRF	5	20	metaG	KO relative abundance
	ERR1726801,ERR1726788	2.0299	-84.5546	SRF	20	180	metaG	KO relative abundance
	ERR1726789,ERR1726766	2.0299	-84.5546	SRF	180	2000	metaG	KO relative abundance
	ERR868438,ERR868364	-1.9002	-84.6265	DCM	0.8	5	metaG	KO relative abundance
	ERR1726579	-1.9002	-84.6265	DCM	0.8	2000	metaG	KO relative abundance
	ERR1726604	-1.9002	-84.6265	DCM	180	2000	metaG	KO relative abundance
	ERR868442	-1.9002	-84.6265	SRF	0.8	5	metaG	KO relative abundance
	ERR1726602,ERR1726907	-1.9002	-84.6265	SRF	0.8	2000	metaG	KO relative abundance
	ERR1726732,ERR1726890	-1.9002	-84.6265	SRF	5	20	metaG	KO relative abundance
	ERR1726528	-1.9002	-84.6265	SRF	20	180	metaG	KO relative abundance
	ERR1726739,ERR1726775	-1.9002	-84.6265	SRF	180	2000	metaG	KO relative abundance
	ERR868381	-16.9763	-100.679	DCM	0.8	5	metaG	KO relative abundance
	ERR1726584	-16.9763	-100.679	DCM	0.8	2000	metaG	KO relative abundance
	ERR1726771	-16.9763	-100.679	DCM	5	20	metaG	KO relative abundance
	ERR1726690	-16.9763	-100.679	DCM	20	180	metaG	KO relative abundance
	ERR1726552,ERR1726882	-16.9763	-100.679	DCM	180	2000	metaG	KO relative abundance
	ERR873963	-16.9763	-100.679	MES	0.8	3	metaG	KO relative abundance
	ERR868476	-16.9763	-100.679	SRF	0.8	5	metaG	KO relative abundance
	ERR1726567	-16.9763	-100.679	SRF	0.8	2000	metaG	KO relative abundance
	ERR1726916	-16.9763	-100.679	SRF	180	2000	metaG	KO relative abundance
	ERR1726670	-16.9763	-100.679	SRF	20	180	metaG	KO relative abundance
	ERR1726597	41.6663	2.7994	SRF	0.8	2000	metaG	KO relative abundance
	ERR1700895	41.6663	2.7994	SRF	5	20	metaG	KO relative abundance
	ERR1726642,ERR1726791	41.6663	2.7994	SRF	20	180	metaG	KO relative abundance
	ERR1726953,ERR1726879	41.6663	2.7994	SRF	180	2000	metaG	KO relative abundance
	ERR868475,ERR868513	-8.996	-139.281	SRF	0.8	5	metaG	KO relative abundance
	ERR1726556,ERR1726667	-8.996	-139.281	SRF	0.8	2000	metaG	KO relative abundance
	ERR1726938,ERR1726688	-8.996	-139.281	SRF	5	20	metaG	KO relative abundance
	ERR1726927,ERR1726932	-8.996	-139.281	SRF	20	180	metaG	KO relative abundance
	ERR1726883,ERR1726891	-8.996	-139.281	SRF	180	2000	metaG	KO relative abundance
	ERR868466,ERR868469	-8.9056	-140.279	SRF	0.8	5	metaG	KO relative abundance
	ERR1726762,ERR1726913	-8.9056	-140.279	SRF	0.8	2000	metaG	KO relative abundance
	ERR1726961,ERR1726522	-8.9056	-140.279	SRF	5	20	metaG	KO relative abundance
	ERR1726622,ERR1726721	-8.9056	-140.279	SRF	20	180	metaG	KO relative abundance
	ERR1726770,ERR1726561	-8.9056	-140.279	SRF	180	2000	metaG	KO relative abundance
	ERR868363,ERR868489	-9.1463	-140.515	SRF	0.8	5	metaG	KO relative abundance
	ERR1726564,ERR1726725,ERR1726569	-9.1463	-140.515	SRF	0.8	2000	metaG	KO relative abundance
	ERR1726571,ERR1726533	-9.1463	-140.515	SRF	5	20	metaG	KO relative abundance
	ERR1726892,ERR1726601	-9.1463	-140.515	SRF	20	180	metaG	KO relative abundance
	ERR1726608,ERR1726657,ERR1726763	-9.1463	-140.515	SRF	180	2000	metaG	KO relative abundance
	ERR868382,ERR868352	-8.9124	-142.56	SRF	0.8	5	metaG	KO relative abundance
	ERR1726643,ERR1726714,ERR1726846	-8.9124	-142.56	SRF	0.8	2000	metaG	KO relative abundance
	ERR1726822,ERR1726912,ERR1726691	-8.9124	-142.56	SRF	5	20	metaG	KO relative abundance
	ERR1726695,ERR1726666,ERR1726903	-8.9124	-142.56	SRF	20	180	metaG	KO relative abundance
	ERR1726745,ERR1726946,ERR1726765	-8.9124	-142.56	SRF	180	2000	metaG	KO relative abundance
	ERR868458	0.0396	-153.807	DCM	0.8	5	metaG	KO relative abundance
	ERR1726858	0.0396	-153.807	DCM	0.8	2000	metaG	KO relative abundance
	ERR1726562	0.0396	-153.807	DCM	5	20	metaG	KO relative abundance
	ERR1726727	0.0396	-153.807	DCM	20	180	metaG	KO relative abundance
	ERR1726962	0.0396	-153.807	DCM	180	2000	metaG	KO relative abundance
	ERR868462	0.0396	-153.807	SRF	0.8	5	metaG	KO relative abundance
	ERR1726851	0.0396	-153.807	SRF	0.8	2000	metaG	KO relative abundance
	ERR1726594	0.0396	-153.807	SRF	5	20	metaG	KO relative abundance
	ERR1726577	0.0396	-153.807	SRF	20	180	metaG	KO relative abundance
	ERR1726795	0.0396	-153.807	SRF	180	2000	metaG	KO relative abundance
	ERR868386,ERR868464	22.7091	-158.025	DCM	0.8	5	metaG	KO relative abundance
	ERR1726845,ERR1726724	22.7091	-158.025	DCM	0.8	2000	metaG	KO relative abundance
	ERR1726595	22.7091	-158.025	DCM	5	20	metaG	KO relative abundance
	ERR1726767	22.7091	-158.025	DCM	20	180	metaG	KO relative abundance
	ERR1726966	22.7091	-158.025	DCM	180	2000	metaG	KO relative abundance
	ERR868485	22.7091	-158.025	SRF	0.8	5	metaG	KO relative abundance
	ERR1726914	22.7091	-158.025	SRF	0.8	2000	metaG	KO relative abundance
	ERR1726640,ERR1726924	22.7091	-158.025	SRF	5	20	metaG	KO relative abundance
	ERR1726621	22.7091	-158.025	SRF	20	180	metaG	KO relative abundance
	ERR1726823	22.7091	-158.025	SRF	180	2000	metaG	KO relative abundance
	ERR868385	31.471	-159.101	DCM	0.8	5	metaG	KO relative abundance
	ERR1726570	31.471	-159.101	DCM	0.8	2000	metaG	KO relative abundance
	ERR1726837	31.471	-159.101	DCM	5	20	metaG	KO relative abundance
	ERR1726818	31.471	-159.101	DCM	180	2000	metaG	KO relative abundance
	ERR868480	31.471	-159.101	SRF	0.8	5	metaG	KO relative abundance
	ERR1726816	31.471	-159.101	SRF	0.8	2000	metaG	KO relative abundance
	ERR1726849,ERR1726559	31.471	-159.101	SRF	5	20	metaG	KO relative abundance
	ERR1726580,ERR1726872	31.471	-159.101	SRF	20	180	metaG	KO relative abundance
	ERR1726782	31.471	-159.101	SRF	180	2000	metaG	KO relative abundance
	ERR868346	32.9903	-121.846	DCM	0.8	5	metaG	KO relative abundance
	ERR1726848	32.9903	-121.846	DCM	0.8	2000	metaG	KO relative abundance
	ERR1726616	32.9903	-121.846	DCM	5	20	metaG	KO relative abundance
	ERR1726680,ERR1726641	32.9903	-121.846	DCM	20	180	metaG	KO relative abundance
	ERR1726930	32.9903	-121.846	DCM	180	2000	metaG	KO relative abundance
	ERR873960,ERR873967	32.9903	-121.846	MES	0.8	3	metaG	KO relative abundance
	ERR1726869	32.9903	-121.846	MES	3	2000	metaG	KO relative abundance
	ERR868433	32.9903	-121.846	SRF	0.8	5	metaG	KO relative abundance
	ERR1726884	32.9903	-121.846	SRF	0.8	2000	metaG	KO relative abundance
	ERR1726888,ERR1726702	32.9903	-121.846	SRF	5	20	metaG	KO relative abundance
	ERR1726750	32.9903	-121.846	SRF	20	180	metaG	KO relative abundance
	ERR1726923,ERR1726747	32.9903	-121.846	SRF	180	2000	metaG	KO relative abundance
	ERR868378	17.0149	-118.917	SRF	0.8	5	metaG	KO relative abundance
	ERR1726576	17.0149	-118.917	SRF	0.8	2000	metaG	KO relative abundance
	ERR1726723	17.0149	-118.917	SRF	5	20	metaG	KO relative abundance
	ERR1726873	17.0149	-118.917	SRF	20	180	metaG	KO relative abundance
	ERR1726776	17.0149	-118.917	SRF	180	2000	metaG	KO relative abundance
	ERR1726523	14.1957	-116.729	DCM	0.8	2000	metaG	KO relative abundance
	ERR1726583	14.1957	-116.729	DCM	5	20	metaG	KO relative abundance
	ERR1726954	14.1957	-116.729	DCM	20	180	metaG	KO relative abundance
	ERR1726796	14.1957	-116.729	DCM	180	2000	metaG	KO relative abundance
	ERR868477	14.1957	-116.729	SRF	0.8	5	metaG	KO relative abundance
	ERR1726864	14.1957	-116.729	SRF	0.8	2000	metaG	KO relative abundance
	ERR1726669	14.1957	-116.729	SRF	5	20	metaG	KO relative abundance
	ERR1726692	14.1957	-116.729	SRF	20	180	metaG	KO relative abundance
	ERR1726738	14.1957	-116.729	SRF	180	2000	metaG	KO relative abundance
	ERR868398	6.3559	-103.06	DCM	0.8	5	metaG	KO relative abundance
	ERR1726560	6.3559	-103.06	DCM	5	20	metaG	KO relative abundance
	ERR1726650	6.3559	-103.06	DCM	180	2000	metaG	KO relative abundance
	ERR868467	6.3559	-103.06	MES	0.8	3	metaG	KO relative abundance
	ERR1700910	6.3559	-103.06	SRF	5	20	metaG	KO relative abundance
	ERR1726967,ERR1726948	6.3559	-103.06	SRF	20	180	metaG	KO relative abundance
	ERR1726619	6.3559	-103.06	SRF	180	2000	metaG	KO relative abundance
	ERR868420	6.4946	-95.0463	SRF	0.8	5	metaG	KO relative abundance
	ERR1726730	6.4946	-95.0463	SRF	0.8	2000	metaG	KO relative abundance
	ERR1726886	6.4946	-95.0463	SRF	5	20	metaG	KO relative abundance
	ERR1726536	6.4946	-95.0463	SRF	180	2000	metaG	KO relative abundance
	ERR868367	25.6168	-88.4532	DCM	0.8	5	metaG	KO relative abundance
	ERR1700891	25.6168	-88.4532	DCM	5	20	metaG	KO relative abundance
	ERR1726529	25.6168	-88.4532	DCM	20	180	metaG	KO relative abundance
	ERR1726957	25.6168	-88.4532	DCM	180	2000	metaG	KO relative abundance
	ERR868430	25.6168	-88.4532	SRF	0.8	5	metaG	KO relative abundance
	ERR1726676	25.6168	-88.4532	SRF	0.8	2000	metaG	KO relative abundance
	ERR1726768	25.6168	-88.4532	SRF	20	180	metaG	KO relative abundance
	ERR1726944	25.6168	-88.4532	SRF	180	2000	metaG	KO relative abundance
	ERR1726684	29.8253	-79.6833	DCM	5	20	metaG	KO relative abundance
	ERR1726893	29.8253	-79.6833	DCM	20	180	metaG	KO relative abundance
	ERR1726617	29.8253	-79.6833	DCM	180	2000	metaG	KO relative abundance
	ERR1700893	29.8253	-79.6833	SRF	5	20	metaG	KO relative abundance
	ERR1726737	29.8253	-79.6833	SRF	20	180	metaG	KO relative abundance
	ERR1726638	29.8253	-79.6833	SRF	180	2000	metaG	KO relative abundance
	ERR873964	36.345	-72.7586	SRF	0.8	5	metaG	KO relative abundance
	ERR1726835	36.345	-72.7586	SRF	0.8	2000	metaG	KO relative abundance
	ERR1700902	36.345	-72.7586	SRF	5	20	metaG	KO relative abundance
	ERR1726581	36.345	-72.7586	SRF	20	180	metaG	KO relative abundance
	ERR1726654	36.345	-72.7586	SRF	180	2000	metaG	KO relative abundance
	ERR868411	39.194	-70.0499	SRF	0.8	5	metaG	KO relative abundance
	ERR1726693	39.194	-70.0499	SRF	0.8	2000	metaG	KO relative abundance
	ERR1726547	39.194	-70.0499	SRF	5	20	metaG	KO relative abundance
	ERR1726971	39.194	-70.0499	SRF	20	180	metaG	KO relative abundance
	ERR1726885	39.194	-70.0499	SRF	180	2000	metaG	KO relative abundance
	ERR868351	34.8217	-71.21	SRF	0.8	5	metaG	KO relative abundance
	ERR1726548	34.8217	-71.21	SRF	5	20	metaG	KO relative abundance
	ERR1726757	34.8217	-71.21	SRF	20	180	metaG	KO relative abundance
	ERR1726764	34.8217	-71.21	SRF	180	2000	metaG	KO relative abundance
	ERR868366	32.9701	-66.5548	SRF	0.8	5	metaG	KO relative abundance
	ERR1726679	32.9701	-66.5548	SRF	0.8	2000	metaG	KO relative abundance
	ERR1726720	32.9701	-66.5548	SRF	20	180	metaG	KO relative abundance
	ERR1726877,ERR1726831	32.9701	-66.5548	SRF	180	2000	metaG	KO relative abundance
	ERR1726703	32.9701	-66.5548	SRF	5	20	metaG	KO relative abundance
	ERR1726863	31.8103	-64.1348	SRF	0.8	2000	metaG	KO relative abundance
	ERR1726534	31.8103	-64.1348	SRF	5	20	metaG	KO relative abundance
	ERR1726625	31.8103	-64.1348	SRF	20	180	metaG	KO relative abundance
	ERR1726889	31.8103	-64.1348	SRF	180	2000	metaG	KO relative abundance
	ERR868380	34.0771	-49.8233	MES	0.8	3	metaG	KO relative abundance
	ERR1726772	34.0771	-49.8233	SRF	5	20	metaG	KO relative abundance
	ERR1726867	34.0771	-49.8233	SRF	20	180	metaG	KO relative abundance
	ERR1726949	34.0771	-49.8233	SRF	180	2000	metaG	KO relative abundance
	ERR868511	35.7867	-37.0916	DCM	0.8	5	metaG	KO relative abundance
	ERR1726551	35.7867	-37.0916	DCM	5	20	metaG	KO relative abundance
	ERR1726852	35.7867	-37.0916	DCM	20	180	metaG	KO relative abundance
	ERR1726783	35.7867	-37.0916	DCM	180	2000	metaG	KO relative abundance
	ERR868354	35.7867	-37.0916	SRF	0.8	5	metaG	KO relative abundance
	ERR1726817	35.7867	-37.0916	SRF	0.8	2000	metaG	KO relative abundance
	ERR1726973	35.7867	-37.0916	SRF	5	20	metaG	KO relative abundance
	ERR1726860	35.7867	-37.0916	SRF	20	180	metaG	KO relative abundance
	ERR1726859	35.7867	-37.0916	SRF	180	2000	metaG	KO relative abundance
	ERR1726911	36.1811	-28.9373	DCM	20	180	metaG	KO relative abundance
	ERR1726824	36.1811	-28.9373	DCM	180	2000	metaG	KO relative abundance
	ERR1726596	36.1811	-28.9373	DCM	0.8	2000	metaG	KO relative abundance
	ERR868459	36.1811	-28.9373	SRF	0.8	5	metaG	KO relative abundance
	ERR1726589	36.1811	-28.9373	SRF	0.8	2000	metaG	KO relative abundance
	ERR1726847	36.1811	-28.9373	SRF	5	20	metaG	KO relative abundance
	ERR1726744	36.1811	-28.9373	SRF	20	180	metaG	KO relative abundance
	ERR1726712	36.1811	-28.9373	SRF	180	2000	metaG	KO relative abundance
	ERR1726761	43.7899	-16.9692	MXL	0.8	2000	metaG	KO relative abundance
	ERR1726972	43.7899	-16.9692	MXL	0.8	2000	metaG	KO relative abundance
	ERR1726707	43.7899	-16.9692	MXL	0.8	2000	metaG	KO relative abundance
	ERR868375	43.7899	-16.9692	MXL	0.8	5	metaG	KO relative abundance
	ERR1726629	43.7899	-16.9692	MXL	0.8	2000	metaG	KO relative abundance
	ERR1726545	43.7899	-16.9692	MXL	5	20	metaG	KO relative abundance
	ERR1726947	43.7899	-16.9692	MXL	20	180	metaG	KO relative abundance
	ERR868445	43.7899	-16.9692	SRF	0.8	5	metaG	KO relative abundance
	ERR1726980	43.7899	-16.9692	SRF	0.8	2000	metaG	KO relative abundance
	ERR1726861	43.7899	-16.9692	SRF	5	20	metaG	KO relative abundance
	ERR1726635	43.7899	-16.9692	SRF	20	180	metaG	KO relative abundance
	ERR1726553	43.7899	-16.9692	SRF	180	2000	metaG	KO relative abundance
	ERR868429	44.0497	-16.6034	MXL	0.8	5	metaG	KO relative abundance
	ERR1726919	44.0497	-16.6034	MXL	0.8	2000	metaG	KO relative abundance
	ERR1726803	44.0497	-16.6034	MXL	20	180	metaG	KO relative abundance
	ERR1726941	44.0497	-16.6034	MXL	180	2000	metaG	KO relative abundance
	ERR868410	44.0497	-16.6034	MXL	0.8	5	metaG	KO relative abundance
	ERR1726821	44.0497	-16.6034	MXL	0.8	2000	metaG	KO relative abundance
	ERR1726756	44.0497	-16.6034	MXL	5	20	metaG	KO relative abundance
	ERR1726653	44.0497	-16.6034	MXL	20	180	metaG	KO relative abundance
	ERR1726532	44.0497	-16.6034	MXL	180	2000	metaG	KO relative abundance
	ERR868488	35.7528	14.2765	DCM	0.8	5	metaG	KO relative abundance
	ERR1726585	35.7528	14.2765	DCM	5	20	metaG	KO relative abundance
	ERR1726811,ERR1726965	35.7528	14.2765	DCM	20	180	metaG	KO relative abundance
	ERR868393	35.7528	14.2765	SRF	0.8	5	metaG	KO relative abundance
	ERR1726555	35.7528	14.2765	SRF	5	20	metaG	KO relative abundance
	ERR1726956	35.7528	14.2765	SRF	20	180	metaG	KO relative abundance
	ERR1700896	#N/A	#N/A	SRF	5	20	metaG	KO relative abundance
	ERR1726786	#N/A	#N/A	SRF	180	2000	metaG	KO relative abundance
	ERR1726718	39.8312	17.3952	DCM	180	2000	metaG	KO relative abundance
	ERR868496	39.8312	17.3952	DCM	0.8	5	metaG	KO relative abundance
	ERR1726715	39.8312	17.3952	DCM	5	20	metaG	KO relative abundance
	ERR1726836,ERR1726743	39.8312	17.3952	DCM	20	180	metaG	KO relative abundance
	ERR1726802,ERR1726810	39.8312	17.3952	SRF	180	2000	metaG	KO relative abundance
	ERR868403	39.8312	17.3952	SRF	0.8	5	metaG	KO relative abundance
	ERR1726540,ERR1726929	39.8312	17.3952	SRF	5	20	metaG	KO relative abundance
	ERR1726613,ERR1726546	39.8312	17.3952	SRF	20	180	metaG	KO relative abundance
	ERR318605,ERR318603,ERR538175	42.1646	17.736	DCM	0.8	5	metaG	KO relative abundance
	ERR318593,ERR538177,ERR318595	42.1646	17.736	DCM	20	180	metaG	KO relative abundance
	ERR318615,ERR318598,ERR538174	42.1646	17.736	DCM	180	2000	metaG	KO relative abundance
	ERR538173,ERR318582	42.1646	17.736	SRF	0.8	5	metaG	KO relative abundance
	ERR318594,ERR318583,ERR538171	42.1646	17.736	SRF	20	180	metaG	KO relative abundance
	ERR538185,ERR318600	42.1646	17.736	SRF	180	2000	metaG	KO relative abundance
	ERR868418	39.3833	19.4183	DCM	0.8	5	metaG	KO relative abundance
	ERR1700913	39.3833	19.4183	DCM	5	20	metaG	KO relative abundance
	ERR1726855	39.3833	19.4183	DCM	20	180	metaG	KO relative abundance
	ERR1726618,ERR1726672	39.3833	19.4183	DCM	180	2000	metaG	KO relative abundance
	ERR868356	39.3833	19.4183	SRF	0.8	5	metaG	KO relative abundance
	ERR1726722	39.3833	19.4183	SRF	5	20	metaG	KO relative abundance
	ERR1726976	39.3833	19.4183	SRF	20	180	metaG	KO relative abundance
	ERR1726787	39.3833	19.4183	SRF	180	2000	metaG	KO relative abundance
	ERR868402	38.4735	20.1718	SRF	0.8	20	metaG	KO relative abundance
	ERR1726673	38.4735	20.1718	SRF	20	180	metaG	KO relative abundance
	ERR318592,ERR318617,ERR318612,ERR318588,ERR318606,ERR318591	33.9189	32.8532	DCM	20	180	metaG	KO relative abundance
	ERR538178,ERR318589,ERR318602	33.9189	32.8532	SRF	5	20	metaG	KO relative abundance
	ERR318616,ERR318585,ERR538189	33.9189	32.8532	SRF	20	180	metaG	KO relative abundance
	ERR318609,ERR318614,ERR318608,ERR318610,ERR318587,ERR318596	33.9189	32.8532	SRF	180	2000	metaG	KO relative abundance
	ERR868487,ERR868400	20.8222	63.5133	DCM	0.8	5	metaG	KO relative abundance
	ERR1700904	20.8222	63.5133	DCM	5	20	metaG	KO relative abundance
	ERR1726554	20.8222	63.5133	DCM	20	180	metaG	KO relative abundance
	ERR1726843,ERR1726920	20.8222	63.5133	DCM	180	2000	metaG	KO relative abundance
	ERR868428,ERR868406	20.8222	63.5133	SRF	0.8	5	metaG	KO relative abundance
	ERR1726951	20.8222	63.5133	SRF	20	180	metaG	KO relative abundance
	ERR1726809,ERR1726794	20.8222	63.5133	SRF	180	2000	metaG	KO relative abundance
	ERR868414	19.0284	64.5126	DCM	0.8	5	metaG	KO relative abundance
	ERR1726736	19.0284	64.5126	DCM	20	180	metaG	KO relative abundance
	ERR868498,ERR868503	19.0284	64.5126	SRF	0.8	5	metaG	KO relative abundance
	ERR1700914	19.0284	64.5126	SRF	20	180	metaG	KO relative abundance
	ERR1700906,ERR1700907	19.0284	64.5126	SRF	180	2000	metaG	KO relative abundance
	ERR868454	18.5839	66.4727	DCM	0.8	5	metaG	KO relative abundance
	ERR1726915	18.5839	66.4727	DCM	20	180	metaG	KO relative abundance
	ERR1726686,ERR1726526	18.5839	66.4727	DCM	180	2000	metaG	KO relative abundance
	ERR868368,ERR868484	18.5839	66.4727	OTH	0.8	5	metaG	KO relative abundance
	ERR868397,ERR868408	18.5839	66.4727	SRF	0.8	5	metaG	KO relative abundance
	ERR1700899	18.5839	66.4727	SRF	5	20	metaG	KO relative abundance
	ERR1726587,ERR1726979	18.5839	66.4727	SRF	20	180	metaG	KO relative abundance
	ERR1700889	18.5839	66.4727	SRF	180	2000	metaG	KO relative abundance
	ERR1726549	17.4831	68.0026	SRF	3	2000	metaG	KO relative abundance
	ERR1726940,ERR1726862	17.4831	68.0026	ZZZ	3	2000	metaG	KO relative abundance
	ERR1726591,ERR1726582	17.4831	68.0026	ZZZ	3	2000	metaG	KO relative abundance
	ERR1726908	17.4831	68.0026	ZZZ	3	2000	metaG	KO relative abundance
	ERR1700892	17.4831	68.0026	ZZZ	3	2000	metaG	KO relative abundance
	ERR868409	14.5536	70.0128	DCM	0.8	5	metaG	KO relative abundance
	ERR1700912	14.5536	70.0128	DCM	5	20	metaG	KO relative abundance
	ERR1726754,ERR1726925	14.5536	70.0128	DCM	20	180	metaG	KO relative abundance
	ERR868486	14.5536	70.0128	SRF	0.8	5	metaG	KO relative abundance
	ERR1700890	14.5536	70.0128	SRF	5	20	metaG	KO relative abundance
	ERR1726844	14.5536	70.0128	SRF	20	180	metaG	KO relative abundance
	ERR1726820,ERR1726652	14.5536	70.0128	SRF	180	2000	metaG	KO relative abundance
	ERR868478	-0.6623	73.1629	SRF	0.8	5	metaG	KO relative abundance
	ERR1726784	-0.6623	73.1629	SRF	5	20	metaG	KO relative abundance
	ERR1726729	-0.6623	73.1629	SRF	20	180	metaG	KO relative abundance
	ERR1726614	-0.6623	73.1629	SRF	180	2000	metaG	KO relative abundance
	ERR1726897	-2.0409	72.1645	DCM	0.8	2000	metaG	KO relative abundance
	ERR868399	-2.0409	72.1645	SRF	0.8	20	metaG	KO relative abundance
	ERR1726531	-2.0409	72.1645	SRF	180	2000	metaG	KO relative abundance
	ERR868355	-9.4153	66.303	SRF	0.8	20	metaG	KO relative abundance
	ERR1700909	-9.4153	66.303	SRF	180	2000	metaG	KO relative abundance
	ERR868510,ERR868437,ERR868435	36.5533	-6.5669	DCM	0.8	5	metaG	KO relative abundance
	ERR1700908,ERR1700900	36.5533	-6.5669	DCM	5	20	metaG	KO relative abundance
	ERR868369	36.5533	-6.5669	SRF	0.8	5	metaG	KO relative abundance
	ERR1726542	36.5533	-6.5669	SRF	5	20	metaG	KO relative abundance
	ERR1726827	36.5533	-6.5669	SRF	180	2000	metaG	KO relative abundance
	ERR1726671	-21.4689	54.3066	DCM	20	150	metaG	KO relative abundance
	ERR868370	-21.4689	54.3066	DCM	0.8	5	metaG	KO relative abundance
	ERR1726813	-21.4689	54.3066	DCM	180	2000	metaG	KO relative abundance
	ERR868391	-21.4689	54.3066	SRF	0.8	5	metaG	KO relative abundance
	ERR1726854	-21.4689	54.3066	SRF	5	20	metaG	KO relative abundance
	ERR1726726	-21.4689	54.3066	SRF	20	180	metaG	KO relative abundance
	ERR1726651	-21.4689	54.3066	SRF	180	2000	metaG	KO relative abundance
	ERR1726921	-21.4689	54.3066	SRF	5	20	metaG	KO relative abundance
	ERR1726697	-21.4689	54.3066	SRF	5	20	metaG	KO relative abundance
	ERR599328	-16.9534	53.9601	DCM	0.8	5	metaG	KO relative abundance
	ERR599296	-16.9534	53.9601	DCM	20	180	metaG	KO relative abundance
	ERR599249	-16.9534	53.9601	DCM	180	2000	metaG	KO relative abundance
	ERR599280	-16.9534	53.9601	SRF	0.8	5	metaG	KO relative abundance
	ERR599222	-16.9534	53.9601	SRF	5	20	metaG	KO relative abundance
	ERR599314,ERR1726808	-16.9534	53.9601	SRF	20	180	metaG	KO relative abundance
	ERR599294,ERR1726978	-16.9534	53.9601	SRF	180	2000	metaG	KO relative abundance
	ERR599226	-29.5015	37.9946	DCM	5	20	metaG	KO relative abundance
	ERR599299	-29.5015	37.9946	DCM	20	180	metaG	KO relative abundance
	ERR599244	-29.5015	37.9946	DCM	180	2000	metaG	KO relative abundance
	ERR599266	-29.5015	37.9946	SRF	0.8	5	metaG	KO relative abundance
	ERR599321	-29.5015	37.9946	SRF	20	180	metaG	KO relative abundance
	ERR1726649,ERR599247	-29.5015	37.9946	SRF	180	2000	metaG	KO relative abundance
	ERR599282	-29.5015	37.9946	SRF	5	20	metaG	KO relative abundance
	ERR599205	-35.2421	26.3048	DCM	5	20	metaG	KO relative abundance
	ERR599210,ERR1740328	-35.2421	26.3048	SRF	0.8	5	metaG	KO relative abundance
	ERR599218	-35.2421	26.3048	SRF	5	20	metaG	KO relative abundance
	ERR599320,ERR1726800	-35.2421	26.3048	SRF	20	180	metaG	KO relative abundance
	ERR599312	-35.2421	26.3048	SRF	180	2000	metaG	KO relative abundance
	ERR599318,ERR599300	-34.8901	18.0459	DCM	0.8	5	metaG	KO relative abundance
	ERR599231	-34.8901	18.0459	DCM	5	20	metaG	KO relative abundance
	ERR599261	-34.8901	18.0459	SRF	0.8	5	metaG	KO relative abundance
	ERR599208	-34.8901	18.0459	SRF	5	20	metaG	KO relative abundance
	ERR599301,ERR1726663	-34.8901	18.0459	SRF	20	180	metaG	KO relative abundance
	ERR1726689,ERR599277	-34.8901	18.0459	SRF	180	2000	metaG	KO relative abundance
	ERR599302	-32.12	17.6987	SRF	0.8	5	metaG	KO relative abundance
	ERR599238	-32.12	17.6987	SRF	0.8	2000	metaG	KO relative abundance
	ERR599295	-32.12	17.6987	SRF	5	20	metaG	KO relative abundance
	ERR599269	-32.12	17.6987	SRF	20	180	metaG	KO relative abundance
	ERR599255	-32.12	17.6987	SRF	180	2000	metaG	KO relative abundance
	ERR599284	-31.0536	4.6742	DCM	0.8	5	metaG	KO relative abundance
	ERR599236	-31.0536	4.6742	DCM	0.8	2000	metaG	KO relative abundance
	ERR599229	-31.0536	4.6742	DCM	5	20	metaG	KO relative abundance
	ERR599259,ERR1726630	-31.0536	4.6742	DCM	180	2000	metaG	KO relative abundance
	ERR599248	-31.0536	4.6742	MES	0.8	3	metaG	KO relative abundance
	ERR599257	-31.0536	4.6742	SRF	0.8	5	metaG	KO relative abundance
	ERR599223	-31.0536	4.6742	SRF	5	20	metaG	KO relative abundance
	ERR599304	-31.0536	4.6742	SRF	20	180	metaG	KO relative abundance
	ERR599243	-31.0536	4.6742	SRF	180	2000	metaG	KO relative abundance
	ERR599305	-20.4107	-3.1775	SRF	0.8	5	metaG	KO relative abundance
	ERR599331	-20.4107	-3.1775	SRF	0.8	2000	metaG	KO relative abundance
	ERR599241,ERR1726969	-20.4107	-3.1775	SRF	5	20	metaG	KO relative abundance
	ERR599258,ERR1726899	-20.4107	-3.1775	SRF	20	180	metaG	KO relative abundance
	ERR599313	-20.4107	-3.1775	SRF	180	2000	metaG	KO relative abundance
	ERR599307	-8.6831	-18.0095	DCM	0.8	5	metaG	KO relative abundance
	ERR599317	-8.6831	-18.0095	DCM	5	20	metaG	KO relative abundance
	ERR599292	-8.6831	-18.0095	DCM	20	180	metaG	KO relative abundance
	ERR599287	-8.6831	-18.0095	DCM	180	2000	metaG	KO relative abundance
	ERR599204	-8.6831	-18.0095	SRF	5	20	metaG	KO relative abundance
	ERR599256	-8.6831	-18.0095	SRF	20	180	metaG	KO relative abundance
	ERR599286	-8.6831	-18.0095	SRF	180	2000	metaG	KO relative abundance
	ERR599329,ERR1726780	-21.092	-35.417	DCM	5	20	metaG	KO relative abundance
	ERR1726950,ERR599333,ERR1726607	-21.092	-35.417	DCM	20	180	metaG	KO relative abundance
	ERR1726565,ERR599303	-21.092	-35.417	DCM	180	2000	metaG	KO relative abundance
	ERR599253,ERR1740326	-21.092	-35.417	SRF	0.8	2000	metaG	KO relative abundance
	ERR1726626,ERR599332	-21.092	-35.417	SRF	5	20	metaG	KO relative abundance
	ERR1726937,ERR599326,ERR1726731	-21.092	-35.417	SRF	20	180	metaG	KO relative abundance
	ERR1726678,ERR599336	-21.092	-35.417	SRF	180	2000	metaG	KO relative abundance
	ERR599240,ERR1740324	-30.1403	-43.2641	DCM	0.8	2000	metaG	KO relative abundance
	ERR599262	-30.1403	-43.2641	DCM	20	180	metaG	KO relative abundance
	ERR1726825,ERR599265	-30.1403	-43.2641	DCM	180	2000	metaG	KO relative abundance
	ERR599237	-30.1403	-43.2641	SRF	0.8	2000	metaG	KO relative abundance
	ERR599250	-30.1403	-43.2641	SRF	5	20	metaG	KO relative abundance
	ERR599263	-30.1403	-43.2641	SRF	20	180	metaG	KO relative abundance
	ERR599245	-30.1403	-43.2641	SRF	180	2000	metaG	KO relative abundance
	ERR315803,ERR315811,ERR538182	37.0112	1.946	DCM	0.8	5	metaG	KO relative abundance
	ERR538181	37.0112	1.946	DCM	5	20	metaG	KO relative abundance
	ERR315804,ERR315799,ERR315816,ERR315806,ERR315818	37.0112	1.946	DCM	5	20	metaG	KO relative abundance
	ERR538176,ERR315809	37.0112	1.946	DCM	20	180	metaG	KO relative abundance
	ERR315802,ERR315821	37.0112	1.946	SRF	0.8	5	metaG	KO relative abundance
	ERR538183,ERR315827	37.0112	1.946	SRF	20	180	metaG	KO relative abundance
	ERR868483	-40.6241	-51.9229	DCM	0.8	5	metaG	KO relative abundance
	ERR1726906	-40.6241	-51.9229	DCM	5	20	metaG	KO relative abundance
	ERR1726758	-40.6241	-51.9229	DCM	20	180	metaG	KO relative abundance
	ERR1726648	-40.6241	-51.9229	DCM	180	2000	metaG	KO relative abundance
	ERR1726733	-40.6241	-51.9229	SRF	0.8	2000	metaG	KO relative abundance
	ERR868387	-40.6241	-51.9229	SRF	0.8	5	metaG	KO relative abundance
	ERR1726636	-40.6241	-51.9229	SRF	20	180	metaG	KO relative abundance
	ERR1726819	-40.6241	-51.9229	SRF	180	2000	metaG	KO relative abundance
	ERR1726573	-44.6241	-52.1505	DCM	180	2000	metaG	KO relative abundance
	ERR1726530	-44.6241	-52.1505	DCM	5	20	metaG	KO relative abundance
	ERR1726706	-44.6241	-52.1505	DCM	20	180	metaG	KO relative abundance
	ERR868372	-44.6241	-52.1505	SRF	0.8	5	metaG	KO relative abundance
	ERR1726853	-44.6241	-52.1505	SRF	20	180	metaG	KO relative abundance
	ERR599209	-47.2007	-57.9446	DCM	20	150	metaG	KO relative abundance
	ERR599319	-47.2007	-57.9446	DCM	0.8	2000	metaG	KO relative abundance
	ERR599279	-47.2007	-57.9446	DCM	180	2000	metaG	KO relative abundance
	ERR599298	-47.2007	-57.9446	SRF	0.8	5	metaG	KO relative abundance
	ERR599293	-47.2007	-57.9446	SRF	0.8	2000	metaG	KO relative abundance
	ERR599232	-47.2007	-57.9446	SRF	5	20	metaG	KO relative abundance
	ERR599306	-47.2007	-57.9446	SRF	20	180	metaG	KO relative abundance
	ERR599234	-47.2007	-57.9446	SRF	180	2000	metaG	KO relative abundance
	ERR1700898	-54.3826	-65.051	SRF	5	20	metaG	KO relative abundance
	ERR1726928	-54.3826	-65.051	SRF	180	2000	metaG	KO relative abundance
	ERR868388	-54.3826	-65.051	SRF	0.8	5	metaG	KO relative abundance
	ERR1726572	-54.3826	-65.051	SRF	0.8	2000	metaG	KO relative abundance
	ERR599254	-60.4016	-60.4488	SRF	0.8	5	metaG	KO relative abundance
	ERR1740325,ERR599270	-60.4016	-60.4488	SRF	0.8	2000	metaG	KO relative abundance
	ERR599224	-60.4016	-60.4488	SRF	5	20	metaG	KO relative abundance
	ERR599283	-60.4016	-60.4488	SRF	20	180	metaG	KO relative abundance
	ERR599291	-60.4016	-60.4488	SRF	180	2000	metaG	KO relative abundance
	ERR599325	-62.2231	-49.2139	DCM	0.8	5	metaG	KO relative abundance
	ERR599239	-62.2231	-49.2139	DCM	0.8	2000	metaG	KO relative abundance
	ERR599206,ERR1740327	-62.2231	-49.2139	DCM	5	20	metaG	KO relative abundance
	ERR599310	-62.2231	-49.2139	DCM	180	2000	metaG	KO relative abundance
	ERR599288	-62.2231	-49.2139	DCM	20	180	metaG	KO relative abundance
	ERR599335	-62.2231	-49.2139	SRF	0.8	5	metaG	KO relative abundance
	ERR599281	-62.2231	-49.2139	SRF	0.8	2000	metaG	KO relative abundance
	ERR599214	-62.2231	-49.2139	SRF	180	2000	metaG	KO relative abundance
	ERR599264	-62.2231	-49.2139	SRF	20	180	metaG	KO relative abundance
	ERR868413	-33.6737	-71.9641	SRF	0.8	5	metaG	KO relative abundance
	ERR1726749,ERR1726645	-33.6737	-71.9641	SRF	0.8	2000	metaG	KO relative abundance
	ERR1726632	-33.6737	-71.9641	SRF	5	20	metaG	KO relative abundance
	ERR1726850	-33.6737	-71.9641	SRF	20	180	metaG	KO relative abundance
	ERR1726790,ERR1726895	-33.6737	-71.9641	SRF	180	2000	metaG	KO relative abundance
	ERR868358	-33.9116	-73.0537	DCM	0.8	5	metaG	KO relative abundance
	ERR1700901	-33.9116	-73.0537	DCM	5	20	metaG	KO relative abundance
	ERR1726627	-33.9116	-73.0537	DCM	180	2000	metaG	KO relative abundance
	ERR1726952	-33.9116	-73.0537	SRF	0.8	2000	metaG	KO relative abundance
	ERR868416	-33.9116	-73.0537	SRF	0.8	5	metaG	KO relative abundance
	ERR1726719	-33.9116	-73.0537	SRF	0.8	2000	metaG	KO relative abundance
	ERR1726878	-33.9116	-73.0537	SRF	5	20	metaG	KO relative abundance
	ERR1726876	-33.9116	-73.0537	SRF	180	2000	metaG	KO relative abundance
	ERR873966,ERR873961	-25.826	-111.729	DCM	0.8	5	metaG	KO relative abundance
	ERR1700897,ERR1700905	-25.826	-111.729	DCM	5	20	metaG	KO relative abundance
	ERR1726710,ERR1726603	-25.826	-111.729	DCM	20	180	metaG	KO relative abundance
	ERR1726900	-25.826	-111.729	DCM	180	2000	metaG	KO relative abundance
	ERR868379	-25.826	-111.729	MES	0.8	3	metaG	KO relative abundance
	ERR1726735,ERR1726896	-25.826	-111.729	SRF	5	20	metaG	KO relative abundance
	ERR1726970	-25.826	-111.729	SRF	20	180	metaG	KO relative abundance
	ERR1726541	-25.826	-111.729	SRF	180	2000	metaG	KO relative abundance
	ERR868473	39.0609	5.9422	DCM	0.8	5	metaG	KO relative abundance
	ERR1700894	39.0609	5.9422	DCM	5	20	metaG	KO relative abundance
	ERR868407	39.0609	5.9422	SRF	0.8	5	metaG	KO relative abundance
	ERR1726662,ERR1726681	39.0609	5.9422	SRF	180	2000	metaG	database construction, KO relative abundance
	ERR1740118,ERR1740132	-12.9119	-96.1101	DCM	0.8	5	metaT	database construction, KO relative abundance
	ERR1739847,ERR1739848	-12.9119	-96.1101	DCM	0.8	2000	metaT	database construction, KO relative abundance
	ERR1739849,ERR1739845	-12.9119	-96.1101	DCM	5	20	metaT	database construction, KO relative abundance
	ERR1739836,ERR1739837	-12.9119	-96.1101	DCM	20	180	metaT	database construction, KO relative abundance
	ERR1740140,ERR1740131	-12.9119	-96.1101	DCM	180	2000	metaT	database construction, KO relative abundance
	ERR1712104,ERR1711958	-12.9119	-96.1101	MES	0.8	3	metaT	database construction, KO relative abundance
	ERR1711961,ERR1712068	-12.9119	-96.1101	MES	3	2000	metaT	database construction, KO relative abundance
	ERR1719161,ERR1719388	-12.9119	-96.1101	SRF	0.8	5	metaT	database construction, KO relative abundance
	ERR1719156,ERR1719428	-12.9119	-96.1101	SRF	0.8	2000	metaT	database construction, KO relative abundance
	ERR1719254,ERR1719401	-12.9119	-96.1101	SRF	5	20	metaT	database construction, KO relative abundance
	ERR1711884,ERR1712214	-12.9119	-96.1101	SRF	20	180	metaT	database construction, KO relative abundance
	ERR1719403,ERR1719204	-12.9119	-96.1101	SRF	180	2000	metaT	database construction, KO relative abundance
	ERR1719321,ERR1719146	-5.2692	-85.2121	DCM	0.8	5	metaT	database construction, KO relative abundance
	ERR1719332,ERR1719420	-5.2692	-85.2121	DCM	0.8	2000	metaT	database construction, KO relative abundance
	ERR1711862,ERR1711982	-5.2692	-85.2121	DCM	5	20	metaT	database construction, KO relative abundance
	ERR1712095,ERR1711983	-5.2692	-85.2121	DCM	20	180	metaT	database construction, KO relative abundance
	ERR1711942,ERR1711875	-5.2692	-85.2121	DCM	180	2000	metaT	database construction, KO relative abundance
	ERR1719172,ERR1719375	-5.2692	-85.2121	SRF	0.8	5	metaT	database construction, KO relative abundance
	ERR1719443,ERR1719515	-5.2692	-85.2121	SRF	0.8	2000	metaT	database construction, KO relative abundance
	ERR1719279,ERR1719396	-5.2692	-85.2121	SRF	5	20	metaT	database construction, KO relative abundance
	ERR1719232,ERR1719438	-5.2692	-85.2121	SRF	20	180	metaT	database construction, KO relative abundance
	ERR1719312,ERR1719308	-5.2692	-85.2121	SRF	180	2000	metaT	database construction, KO relative abundance
	ERR1719147,ERR1719481	2.0299	-84.5546	DCM	20	180	metaT	database construction, KO relative abundance
	ERR1719335	2.0299	-84.5546	DCM	0.8	5	metaT	database construction, KO relative abundance
	ERR1719281,ERR1719299	2.0299	-84.5546	DCM	0.8	2000	metaT	database construction, KO relative abundance
	ERR1719245	2.0299	-84.5546	DCM	20	180	metaT	database construction, KO relative abundance
	ERR1712098,ERR1712058	2.0299	-84.5546	MES	0.8	3	metaT	database construction, KO relative abundance
	ERR1719235	2.0299	-84.5546	SRF	0.8	5	metaT	database construction, KO relative abundance
	ERR1719314,ERR1719379	2.0299	-84.5546	SRF	0.8	2000	metaT	database construction, KO relative abundance
	ERR1719373,ERR1719168	2.0299	-84.5546	SRF	5	20	metaT	database construction, KO relative abundance
	ERR1719208,ERR1719471	2.0299	-84.5546	SRF	20	180	metaT	database construction, KO relative abundance
	ERR1719286,ERR1719300	2.0299	-84.5546	SRF	180	2000	metaT	database construction, KO relative abundance
	ERR1712124,ERR1712224	-1.9002	-84.6265	DCM	0.8	5	metaT	database construction, KO relative abundance
	ERR1712201,ERR1712025	-1.9002	-84.6265	DCM	0.8	2000	metaT	database construction, KO relative abundance
	ERR1719347,ERR1719358	-1.9002	-84.6265	DCM	180	2000	metaT	database construction, KO relative abundance
	ERR1712078,ERR1711886	-1.9002	-84.6265	SRF	0.8	5	metaT	database construction, KO relative abundance
	ERR1712134,ERR1711937	-1.9002	-84.6265	SRF	0.8	2000	metaT	database construction, KO relative abundance
	ERR1712115,ERR1712177	-1.9002	-84.6265	SRF	5	20	metaT	database construction, KO relative abundance
	ERR1719170,ERR1719445	-1.9002	-84.6265	SRF	20	180	metaT	database construction, KO relative abundance
	ERR1711954,ERR1712081	-1.9002	-84.6265	SRF	180	2000	metaT	database construction, KO relative abundance
	ERR1719262,ERR1719355	-16.9763	-100.679	DCM	0.8	2000	metaT	database construction, KO relative abundance
	ERR1719211,ERR1719412	-16.9763	-100.679	DCM	20	180	metaT	database construction, KO relative abundance
	ERR1719290,ERR1719187	-16.9763	-100.679	DCM	180	2000	metaT	database construction, KO relative abundance
	ERR1712144,ERR1711977	-16.9763	-100.679	DCM	0.8	5	metaT	database construction, KO relative abundance
	ERR1712147,ERR1711885	-16.9763	-100.679	DCM	5	20	metaT	database construction, KO relative abundance
	ERR1719191,ERR1719236	-16.9763	-100.679	SRF	0.8	2000	metaT	database construction, KO relative abundance
	ERR1711992,ERR1712241	-16.9763	-100.679	SRF	20	180	metaT	database construction, KO relative abundance
	ERR1719447,ERR1719462	-16.9763	-100.679	SRF	180	2000	metaT	database construction, KO relative abundance
	ERR1711904,ERR1711985	-16.9763	-100.679	SRF	0.8	5	metaT	database construction, KO relative abundance
	ERR1719231,ERR1719164	41.6663	2.7994	SRF	0.8	2000	metaT	database construction, KO relative abundance
	ERR1712063,ERR1712137	41.6663	2.7994	SRF	5	20	metaT	database construction, KO relative abundance
	ERR1712049,ERR1711860	41.6663	2.7994	SRF	20	180	metaT	database construction, KO relative abundance
	ERR1711946,ERR1711911	41.6663	2.7994	SRF	180	2000	metaT	database construction, KO relative abundance
	ERR1712182,ERR1712118,ERR1711869	-8.996	-139.281	SRF	0.8	5	metaT	database construction, KO relative abundance
	ERR1712207,ERR1711933,ERR1711897	-8.996	-139.281	SRF	5	20	metaT	database construction, KO relative abundance
	ERR1712069,ERR1712197,ERR1711986	-8.996	-139.281	SRF	20	180	metaT	database construction, KO relative abundance
	ERR1712219,ERR1711929,ERR1711951	-8.996	-139.281	SRF	180	2000	metaT	database construction, KO relative abundance
	ERR1719463,ERR1719159	-8.996	-139.281	SRF	0.8	2000	metaT	database construction, KO relative abundance
	ERR1719393,ERR1719310	-8.9056	-140.279	SRF	0.8	2000	metaT	database construction, KO relative abundance
	ERR1719437,ERR1719413,ERR1719343	-8.9056	-140.279	SRF	5	20	metaT	database construction, KO relative abundance
	ERR1719297,ERR1719410,ERR1719307	-8.9056	-140.279	SRF	20	180	metaT	database construction, KO relative abundance
	ERR1719256,ERR1719298,ERR1719217	-8.9056	-140.279	SRF	0.8	5	metaT	database construction, KO relative abundance
	ERR1711914,ERR1711917	-8.9056	-140.279	SRF	180	2000	metaT	database construction, KO relative abundance
	ERR1719301,ERR1719160,ERR1719214	-9.1463	-140.515	SRF	0.8	5	metaT	database construction, KO relative abundance
	ERR1719448,ERR1719389,ERR1719194	-9.1463	-140.515	SRF	0.8	2000	metaT	database construction, KO relative abundance
	ERR1711949,ERR1712155	-9.1463	-140.515	SRF	20	180	metaT	database construction, KO relative abundance
	ERR1719391,ERR1719175,ERR1719381,ERR1719365	-9.1463	-140.515	SRF	180	2000	metaT	database construction, KO relative abundance
	ERR1711882,ERR1711999	-9.1463	-140.515	SRF	5	20	metaT	database construction, KO relative abundance
	ERR1719395,ERR1719316,ERR1719207	-8.9124	-142.56	SRF	0.8	5	metaT	database construction, KO relative abundance
	ERR1719404,ERR1719213,ERR1719459	-8.9124	-142.56	SRF	0.8	2000	metaT	database construction, KO relative abundance
	ERR1719356,ERR1719145,ERR1719293	-8.9124	-142.56	SRF	5	20	metaT	database construction, KO relative abundance
	ERR1712102,ERR1711923	-8.9124	-142.56	SRF	20	180	metaT	database construction, KO relative abundance
	ERR1719295,ERR1719249,ERR1719385	-8.9124	-142.56	SRF	180	2000	metaT	database construction, KO relative abundance
	ERR1719380,ERR1719324	0.0396	-153.807	DCM	0.8	5	metaT	database construction, KO relative abundance
	ERR1719439,ERR1719333	0.0396	-153.807	DCM	0.8	2000	metaT	database construction, KO relative abundance
	ERR1712176,ERR1712003	0.0396	-153.807	DCM	5	20	metaT	database construction, KO relative abundance
	ERR1711902,ERR1712152	0.0396	-153.807	DCM	20	180	metaT	database construction, KO relative abundance
	ERR1711867,ERR1712101	0.0396	-153.807	DCM	180	2000	metaT	database construction, KO relative abundance
	ERR1719364,ERR1719311,ERR1719405	0.0396	-153.807	SRF	0.8	5	metaT	database construction, KO relative abundance
	ERR1719243,ERR1719327	0.0396	-153.807	SRF	0.8	2000	metaT	database construction, KO relative abundance
	ERR1712157,ERR1712174	0.0396	-153.807	SRF	5	20	metaT	database construction, KO relative abundance
	ERR1712067,ERR1711952	0.0396	-153.807	SRF	20	180	metaT	database construction, KO relative abundance
	ERR1711989,ERR1712175	0.0396	-153.807	SRF	180	2000	metaT	database construction, KO relative abundance
	ERR1719169,ERR1719456	22.7091	-158.025	DCM	0.8	5	metaT	database construction, KO relative abundance
	ERR1711881,ERR1712036	22.7091	-158.025	DCM	0.8	2000	metaT	database construction, KO relative abundance
	ERR1712050,ERR1711979	22.7091	-158.025	DCM	5	20	metaT	database construction, KO relative abundance
	ERR1711895,ERR1712120	22.7091	-158.025	DCM	180	2000	metaT	database construction, KO relative abundance
	ERR1712077,ERR1712020	22.7091	-158.025	DCM	20	180	metaT	database construction, KO relative abundance
	ERR1712054,ERR1711975	22.7091	-158.025	SRF	0.8	5	metaT	database construction, KO relative abundance
	ERR1712178,ERR1711912	22.7091	-158.025	SRF	0.8	2000	metaT	database construction, KO relative abundance
	ERR1719493,ERR1719499	22.7091	-158.025	SRF	5	20	metaT	database construction, KO relative abundance
	ERR1712117,ERR1712027	22.7091	-158.025	SRF	20	180	metaT	database construction, KO relative abundance
	ERR1719202,ERR1719419	22.7091	-158.025	SRF	180	2000	metaT	database construction, KO relative abundance
	ERR1712132,ERR1712072	31.471	-159.101	DCM	0.8	5	metaT	database construction, KO relative abundance
	ERR1711883,ERR1711981	31.471	-159.101	DCM	0.8	2000	metaT	database construction, KO relative abundance
	ERR1712066,ERR1711930	31.471	-159.101	DCM	5	20	metaT	database construction, KO relative abundance
	ERR1719292,ERR1719228	31.471	-159.101	DCM	180	2000	metaT	database construction, KO relative abundance
	ERR1711988,ERR1711987	31.471	-159.101	SRF	0.8	5	metaT	database construction, KO relative abundance
	ERR1719372,ERR1719230	31.471	-159.101	SRF	0.8	2000	metaT	database construction, KO relative abundance
	ERR1712040,ERR1711972	31.471	-159.101	SRF	5	20	metaT	database construction, KO relative abundance
	ERR1719485,ERR1719200	31.471	-159.101	SRF	20	180	metaT	database construction, KO relative abundance
	ERR1711926,ERR1711973	31.471	-159.101	SRF	180	2000	metaT	database construction, KO relative abundance
	ERR1711903,ERR1712162	32.9903	-121.846	DCM	0.8	5	metaT	database construction, KO relative abundance
	ERR1711927,ERR1712091	32.9903	-121.846	DCM	0.8	2000	metaT	database construction, KO relative abundance
	ERR1719497,ERR1719476	32.9903	-121.846	DCM	5	20	metaT	database construction, KO relative abundance
	ERR1719205,ERR1719350	32.9903	-121.846	DCM	20	180	metaT	database construction, KO relative abundance
	ERR1719470,ERR1719318	32.9903	-121.846	DCM	180	2000	metaT	database construction, KO relative abundance
	ERR1712034,ERR1711925	32.9903	-121.846	MES	0.8	3	metaT	database construction, KO relative abundance
	ERR1711864,ERR1712059	32.9903	-121.846	MES	3	2000	metaT	database construction, KO relative abundance
	ERR1719181,ERR1719155	32.9903	-121.846	SRF	0.8	5	metaT	database construction, KO relative abundance
	ERR1712149,ERR1712193	32.9903	-121.846	SRF	0.8	2000	metaT	database construction, KO relative abundance
	ERR1719176,ERR1719480	32.9903	-121.846	SRF	5	20	metaT	database construction, KO relative abundance
	ERR1711940,ERR1712143	32.9903	-121.846	SRF	20	180	metaT	database construction, KO relative abundance
	ERR1719494,ERR1719505	32.9903	-121.846	SRF	180	2000	metaT	database construction, KO relative abundance
	ERR1719171,ERR1719241	17.0149	-118.917	SRF	0.8	5	metaT	database construction, KO relative abundance
	ERR1719441,ERR1719257	17.0149	-118.917	SRF	0.8	2000	metaT	database construction, KO relative abundance
	ERR1719277,ERR1719363	17.0149	-118.917	SRF	5	20	metaT	database construction, KO relative abundance
	ERR1719179,ERR1719422	17.0149	-118.917	SRF	20	180	metaT	database construction, KO relative abundance
	ERR1711889,ERR1712240	17.0149	-118.917	SRF	180	2000	metaT	database construction, KO relative abundance
	ERR1719158,ERR1719449	14.1957	-116.729	DCM	0.8	2000	metaT	database construction, KO relative abundance
	ERR1719188,ERR1719226	14.1957	-116.729	DCM	5	20	metaT	database construction, KO relative abundance
	ERR1719367,ERR1719288	14.1957	-116.729	DCM	20	180	metaT	database construction, KO relative abundance
	ERR1712112,ERR1712114	14.1957	-116.729	DCM	180	2000	metaT	database construction, KO relative abundance
	ERR1719387,ERR1719252	14.1957	-116.729	SRF	0.8	5	metaT	database construction, KO relative abundance
	ERR1719294	14.1957	-116.729	SRF	0.8	2000	metaT	database construction, KO relative abundance
	ERR1719394	14.1957	-116.729	SRF	5	20	metaT	database construction, KO relative abundance
	ERR1719270	14.1957	-116.729	SRF	20	180	metaT	database construction, KO relative abundance
	ERR1712163,ERR1711873	14.1957	-116.729	SRF	180	2000	metaT	database construction, KO relative abundance
	ERR1719359,ERR1719377	6.3559	-103.06	DCM	0.8	5	metaT	database construction, KO relative abundance
	ERR1719190,ERR1719436	6.3559	-103.06	DCM	5	20	metaT	database construction, KO relative abundance
	ERR1712239,ERR1712082	6.3559	-103.06	DCM	180	2000	metaT	database construction, KO relative abundance
	ERR1712169,ERR1712000	6.3559	-103.06	MES	0.8	3	metaT	database construction, KO relative abundance
	ERR1711877,ERR1712014	6.3559	-103.06	SRF	5	20	metaT	database construction, KO relative abundance
	ERR1719336,ERR1719166	6.3559	-103.06	SRF	20	180	metaT	database construction, KO relative abundance
	ERR1719167	6.3559	-103.06	SRF	180	2000	metaT	database construction, KO relative abundance
	ERR1719185,ERR1719313	6.4946	-95.0463	SRF	0.8	5	metaT	database construction, KO relative abundance
	ERR1719455,ERR1719406	6.4946	-95.0463	SRF	0.8	2000	metaT	database construction, KO relative abundance
	ERR1719282,ERR1719227	6.4946	-95.0463	SRF	5	20	metaT	database construction, KO relative abundance
	ERR1719304,ERR1719342	6.4946	-95.0463	SRF	180	2000	metaT	database construction, KO relative abundance
	ERR1712029,ERR1712111	25.6168	-88.4532	DCM	5	20	metaT	database construction, KO relative abundance
	ERR1712165,ERR1712038	25.6168	-88.4532	DCM	20	180	metaT	database construction, KO relative abundance
	ERR1719244	25.6168	-88.4532	DCM	180	2000	metaT	database construction, KO relative abundance
	ERR1712230,ERR1711939	25.6168	-88.4532	DCM	0.8	5	metaT	database construction, KO relative abundance
	ERR1719326	25.6168	-88.4532	SRF	0.8	2000	metaT	database construction, KO relative abundance
	ERR1711994	25.6168	-88.4532	SRF	20	180	metaT	database construction, KO relative abundance
	ERR1719474	25.6168	-88.4532	SRF	180	2000	metaT	database construction, KO relative abundance
	ERR1719165,ERR1719487	25.6168	-88.4532	SRF	0.8	5	metaT	database construction, KO relative abundance
	ERR1719229	29.8253	-79.6833	DCM	5	20	metaT	database construction, KO relative abundance
	ERR1719150	29.8253	-79.6833	DCM	20	180	metaT	database construction, KO relative abundance
	ERR1719309	29.8253	-79.6833	DCM	180	2000	metaT	database construction, KO relative abundance
	ERR1712113,ERR1712099	29.8253	-79.6833	SRF	5	20	metaT	database construction, KO relative abundance
	ERR1719192	29.8253	-79.6833	SRF	20	180	metaT	database construction, KO relative abundance
	ERR1719495	29.8253	-79.6833	SRF	180	2000	metaT	database construction, KO relative abundance
	ERR1712089,ERR1712041	36.345	-72.7586	SRF	0.8	5	metaT	database construction, KO relative abundance
	ERR1719197	36.345	-72.7586	SRF	0.8	2000	metaT	database construction, KO relative abundance
	ERR1712218	36.345	-72.7586	SRF	20	180	metaT	database construction, KO relative abundance
	ERR1719402	36.345	-72.7586	SRF	180	2000	metaT	database construction, KO relative abundance
	ERR1711915	36.345	-72.7586	SRF	5	20	metaT	database construction, KO relative abundance
	ERR1719199	39.194	-70.0499	SRF	0.8	5	metaT	database construction, KO relative abundance
	ERR1719183	39.194	-70.0499	SRF	0.8	2000	metaT	database construction, KO relative abundance
	ERR1719203	39.194	-70.0499	SRF	5	20	metaT	database construction, KO relative abundance
	ERR1712051	39.194	-70.0499	SRF	20	180	metaT	database construction, KO relative abundance
	ERR1719397	39.194	-70.0499	SRF	180	2000	metaT	database construction, KO relative abundance
	ERR1719409	34.8217	-71.21	SRF	0.8	5	metaT	database construction, KO relative abundance
	ERR1712228	34.8217	-71.21	SRF	5	20	metaT	database construction, KO relative abundance
	ERR1719273	34.8217	-71.21	SRF	20	180	metaT	database construction, KO relative abundance
	ERR1719425,ERR1719233	34.8217	-71.21	SRF	180	2000	metaT	database construction, KO relative abundance
	ERR1719514,ERR1719478	32.9701	-66.5548	SRF	0.8	5	metaT	database construction, KO relative abundance
	ERR1719366,ERR1719163	32.9701	-66.5548	SRF	0.8	2000	metaT	database construction, KO relative abundance
	ERR1712083	32.9701	-66.5548	SRF	5	20	metaT	database construction, KO relative abundance
	ERR1719338,ERR1719266	32.9701	-66.5548	SRF	20	180	metaT	database construction, KO relative abundance
	ERR1719177,ERR1719280	32.9701	-66.5548	SRF	180	2000	metaT	database construction, KO relative abundance
	ERR1719238	31.8103	-64.1348	SRF	0.8	2000	metaT	database construction, KO relative abundance
	ERR1711920	31.8103	-64.1348	SRF	5	20	metaT	database construction, KO relative abundance
	ERR1719189	31.8103	-64.1348	SRF	20	180	metaT	database construction, KO relative abundance
	ERR1719289,ERR1719193	31.8103	-64.1348	SRF	180	2000	metaT	database construction, KO relative abundance
	ERR1711969,ERR1711960	34.0771	-49.8233	MES	0.8	3	metaT	database construction, KO relative abundance
	ERR1712087	34.0771	-49.8233	SRF	5	20	metaT	database construction, KO relative abundance
	ERR1711997	34.0771	-49.8233	SRF	20	180	metaT	database construction, KO relative abundance
	ERR1712212	34.0771	-49.8233	SRF	180	2000	metaT	database construction, KO relative abundance
	ERR1719467	35.7867	-37.0916	DCM	0.8	5	metaT	database construction, KO relative abundance
	ERR1712060	35.7867	-37.0916	DCM	5	20	metaT	database construction, KO relative abundance
	ERR1719278	35.7867	-37.0916	DCM	20	180	metaT	database construction, KO relative abundance
	ERR1719430	35.7867	-37.0916	DCM	180	2000	metaT	database construction, KO relative abundance
	ERR1719258	35.7867	-37.0916	SRF	0.8	5	metaT	database construction, KO relative abundance
	ERR1711990	35.7867	-37.0916	SRF	0.8	2000	metaT	database construction, KO relative abundance
	ERR1719382	35.7867	-37.0916	SRF	5	20	metaT	database construction, KO relative abundance
	ERR1719400	35.7867	-37.0916	SRF	20	180	metaT	database construction, KO relative abundance
	ERR1719209	35.7867	-37.0916	SRF	180	2000	metaT	database construction, KO relative abundance
	ERR1712158,ERR1712088	36.1811	-28.9373	DCM	20	180	metaT	database construction, KO relative abundance
	ERR1712055	36.1811	-28.9373	DCM	180	2000	metaT	database construction, KO relative abundance
	ERR1719337,ERR1719371	36.1811	-28.9373	DCM	0.8	2000	metaT	database construction, KO relative abundance
	ERR1719440	36.1811	-28.9373	SRF	0.8	5	metaT	database construction, KO relative abundance
	ERR1719454	36.1811	-28.9373	SRF	0.8	2000	metaT	database construction, KO relative abundance
	ERR1719220	36.1811	-28.9373	SRF	20	180	metaT	database construction, KO relative abundance
	ERR1719370	36.1811	-28.9373	SRF	180	2000	metaT	database construction, KO relative abundance
	ERR1712203	36.1811	-28.9373	SRF	5	20	metaT	database construction, KO relative abundance
	ERR1719417,ERR1719178	43.7899	-16.9692	MXL	0.8	2000	metaT	database construction, KO relative abundance
	ERR1719305,ERR1719398	43.7899	-16.9692	MXL	0.8	2000	metaT	database construction, KO relative abundance
	ERR1711934,ERR1712010	43.7899	-16.9692	MXL	0.8	2000	metaT	database construction, KO relative abundance
	ERR1719426,ERR1719247	43.7899	-16.9692	MXL	0.8	5	metaT	database construction, KO relative abundance
	ERR1719472,ERR1719460	43.7899	-16.9692	MXL	0.8	2000	metaT	database construction, KO relative abundance
	ERR1719237,ERR1719275	43.7899	-16.9692	MXL	5	20	metaT	database construction, KO relative abundance
	ERR1719458,ERR1719490	43.7899	-16.9692	MXL	20	180	metaT	database construction, KO relative abundance
	ERR1719353	43.7899	-16.9692	SRF	0.8	5	metaT	database construction, KO relative abundance
	ERR1719331	43.7899	-16.9692	SRF	0.8	2000	metaT	database construction, KO relative abundance
	ERR1719362	43.7899	-16.9692	SRF	20	180	metaT	database construction, KO relative abundance
	ERR1719239	43.7899	-16.9692	SRF	180	2000	metaT	database construction, KO relative abundance
	ERR1712032,ERR1712222	43.7899	-16.9692	SRF	5	20	metaT	database construction, KO relative abundance
	ERR1719506	44.0497	-16.6034	MXL	0.8	5	metaT	database construction, KO relative abundance
	ERR1719174	44.0497	-16.6034	MXL	0.8	2000	metaT	database construction, KO relative abundance
	ERR1719263	44.0497	-16.6034	MXL	20	180	metaT	database construction, KO relative abundance
	ERR1719500	44.0497	-16.6034	MXL	180	2000	metaT	database construction, KO relative abundance
	ERR1719201,ERR1719182	44.0497	-16.6034	MXL	0.8	2000	metaT	database construction, KO relative abundance
	ERR1712037,ERR1712210	44.0497	-16.6034	MXL	5	20	metaT	database construction, KO relative abundance
	ERR1719151,ERR1719264	44.0497	-16.6034	MXL	20	180	metaT	database construction, KO relative abundance
	ERR1719339,ERR1719341	44.0497	-16.6034	MXL	180	2000	metaT	database construction, KO relative abundance
	ERR1711896,ERR1712139	35.7528	14.2765	DCM	0.8	5	metaT	database construction, KO relative abundance
	ERR1712015	35.7528	14.2765	DCM	5	20	metaT	database construction, KO relative abundance
	ERR1711993,ERR1712141	35.7528	14.2765	DCM	20	180	metaT	database construction, KO relative abundance
	ERR1712185	35.7528	14.2765	SRF	0.8	5	metaT	database construction, KO relative abundance
	ERR1711953	35.7528	14.2765	SRF	5	20	metaT	database construction, KO relative abundance
	ERR1712062	35.7528	14.2765	SRF	20	180	metaT	database construction, KO relative abundance
	ERR1711913,ERR1711874	#N/A	#N/A	SRF	5	20	metaT	database construction, KO relative abundance
	ERR1711905,ERR1712237	#N/A	#N/A	SRF	180	2000	metaT	database construction, KO relative abundance
	ERR1712148,ERR1712074	39.8312	17.3952	DCM	180	2000	metaT	database construction, KO relative abundance
	ERR1719303,ERR1719473	39.8312	17.3952	DCM	0.8	5	metaT	database construction, KO relative abundance
	ERR1712076,ERR1712226	39.8312	17.3952	DCM	5	20	metaT	database construction, KO relative abundance
	ERR1712150,ERR1712043	39.8312	17.3952	DCM	20	180	metaT	database construction, KO relative abundance
	ERR1712105,ERR1712090	39.8312	17.3952	SRF	180	2000	metaT	database construction, KO relative abundance
	ERR1719224,ERR1719453	39.8312	17.3952	SRF	0.8	5	metaT	database construction, KO relative abundance
	ERR1711909,ERR1712179	39.8312	17.3952	SRF	5	20	metaT	database construction, KO relative abundance
	ERR1711894,ERR1712140	39.8312	17.3952	SRF	20	180	metaT	database construction, KO relative abundance
	ERR550514	42.1646	17.736	DCM	0.8	5	metaT	database construction, KO relative abundance
	ERR550539,ERR550529	42.1646	17.736	DCM	20	180	metaT	database construction, KO relative abundance
	ERR550519	42.1646	17.736	DCM	180	2000	metaT	database construction, KO relative abundance
	ERR550521	42.1646	17.736	SRF	0.8	5	metaT	database construction, KO relative abundance
	ERR550532	42.1646	17.736	SRF	20	180	metaT	database construction, KO relative abundance
	ERR550534	42.1646	17.736	SRF	180	2000	metaT	database construction, KO relative abundance
	ERR1711898,ERR1712167	39.3833	19.4183	DCM	0.8	5	metaT	database construction, KO relative abundance
	ERR1712184,ERR1712110	39.3833	19.4183	DCM	5	20	metaT	database construction, KO relative abundance
	ERR1719216,ERR1719361	39.3833	19.4183	DCM	20	180	metaT	database construction, KO relative abundance
	ERR1711984,ERR1712030	39.3833	19.4183	DCM	180	2000	metaT	database construction, KO relative abundance
	ERR1712022,ERR1711998	39.3833	19.4183	SRF	0.8	5	metaT	database construction, KO relative abundance
	ERR1711910,ERR1711936	39.3833	19.4183	SRF	5	20	metaT	database construction, KO relative abundance
	ERR1719242	39.3833	19.4183	SRF	20	180	metaT	database construction, KO relative abundance
	ERR1711947,ERR1712208	39.3833	19.4183	SRF	180	2000	metaT	database construction, KO relative abundance
	ERR1712006,ERR1711918	38.4735	20.1718	SRF	0.8	20	metaT	database construction, KO relative abundance
	ERR1712052,ERR1712016	38.4735	20.1718	SRF	20	180	metaT	database construction, KO relative abundance
	ERR550392,ERR550397	33.9189	32.8532	DCM	20	180	metaT	database construction, KO relative abundance
	ERR550394,ERR550389	33.9189	32.8532	SRF	5	20	metaT	database construction, KO relative abundance
	ERR550525	33.9189	32.8532	SRF	20	180	metaT	database construction, KO relative abundance
	ERR550517	33.9189	32.8532	SRF	180	2000	metaT	database construction, KO relative abundance
	ERR1719465,ERR1719240	20.8222	63.5133	DCM	0.8	5	metaT	database construction, KO relative abundance
	ERR1711945,ERR1712064	20.8222	63.5133	DCM	5	20	metaT	database construction, KO relative abundance
	ERR1711955,ERR1712243	20.8222	63.5133	DCM	180	2000	metaT	database construction, KO relative abundance
	ERR1719511,ERR1719414	20.8222	63.5133	DCM	20	180	metaT	database construction, KO relative abundance
	ERR1719152,ERR1719488	20.8222	63.5133	SRF	0.8	5	metaT	database construction, KO relative abundance
	ERR1712011,ERR1712122	20.8222	63.5133	SRF	20	180	metaT	database construction, KO relative abundance
	ERR1719383,ERR1719374	20.8222	63.5133	SRF	180	2000	metaT	database construction, KO relative abundance
	ERR1719421,ERR1719274	19.0284	64.5126	DCM	0.8	5	metaT	database construction, KO relative abundance
	ERR1719328,ERR1719255	19.0284	64.5126	DCM	20	180	metaT	database construction, KO relative abundance
	ERR1719399,ERR1719248	19.0284	64.5126	DCM	0.8	5	metaT	database construction, KO relative abundance
	ERR1711871,ERR1711968	19.0284	64.5126	SRF	0.8	5	metaT	database construction, KO relative abundance
	ERR1719322,ERR1719351	19.0284	64.5126	SRF	20	180	metaT	database construction, KO relative abundance
	ERR1719259,ERR1719423	19.0284	64.5126	SRF	180	2000	metaT	database construction, KO relative abundance
	ERR1712196,ERR1711861	18.5839	66.4727	DCM	0.8	5	metaT	database construction, KO relative abundance
	ERR1719323,ERR1719429	18.5839	66.4727	DCM	20	180	metaT	database construction, KO relative abundance
	ERR1712126,ERR1712133	18.5839	66.4727	DCM	180	2000	metaT	database construction, KO relative abundance
	ERR1712065,ERR1711916	18.5839	66.4727	OTH	0.8	5	metaT	database construction, KO relative abundance
	ERR1711880,ERR1711991	18.5839	66.4727	OTH	0.8	5	metaT	database construction, KO relative abundance
	ERR1719502,ERR1719267	18.5839	66.4727	SRF	0.8	5	metaT	database construction, KO relative abundance
	ERR1712211,ERR1712107	18.5839	66.4727	SRF	5	20	metaT	database construction, KO relative abundance
	ERR1712209,ERR1712012	18.5839	66.4727	SRF	20	180	metaT	database construction, KO relative abundance
	ERR1712136,ERR1712135	18.5839	66.4727	SRF	180	2000	metaT	database construction, KO relative abundance
	ERR1719434,ERR1719284	17.4831	68.0026	SRF	3	2000	metaT	database construction, KO relative abundance
	ERR1711890,ERR1712080	17.4831	68.0026	ZZZ	3	2000	metaT	database construction, KO relative abundance
	ERR1719450,ERR1719392	17.4831	68.0026	ZZZ	3	2000	metaT	database construction, KO relative abundance
	ERR1712227,ERR1711868	17.4831	68.0026	ZZZ	3	2000	metaT	database construction, KO relative abundance
	ERR1712159,ERR1712164	14.5536	70.0128	DCM	0.8	5	metaT	database construction, KO relative abundance
	ERR1711996,ERR1712229	14.5536	70.0128	DCM	5	20	metaT	database construction, KO relative abundance
	ERR1712018,ERR1711944	14.5536	70.0128	DCM	20	180	metaT	database construction, KO relative abundance
	ERR1712023,ERR1712005	14.5536	70.0128	SRF	0.8	5	metaT	database construction, KO relative abundance
	ERR1712213,ERR1711963	14.5536	70.0128	SRF	5	20	metaT	database construction, KO relative abundance
	ERR1719210,ERR1719346	14.5536	70.0128	SRF	20	180	metaT	database construction, KO relative abundance
	ERR1712235,ERR1712131	14.5536	70.0128	SRF	180	2000	metaT	database construction, KO relative abundance
	ERR1719218,ERR1719498	-0.6623	73.1629	SRF	0.8	5	metaT	database construction, KO relative abundance
	ERR1712170,ERR1711976	-0.6623	73.1629	SRF	5	20	metaT	database construction, KO relative abundance
	ERR1711893,ERR1712044	-0.6623	73.1629	SRF	20	180	metaT	database construction, KO relative abundance
	ERR1712035,ERR1711980	-0.6623	73.1629	SRF	180	2000	metaT	database construction, KO relative abundance
	ERR1712026,ERR1711919	-2.0409	72.1645	DCM	0.8	2000	metaT	database construction, KO relative abundance
	ERR1712145,ERR1712198	-2.0409	72.1645	SRF	180	2000	metaT	database construction, KO relative abundance
	ERR1711901,ERR1712146	-2.0409	72.1645	SRF	0.8	20	metaT	database construction, KO relative abundance
	ERR1719378	-9.4153	66.303	SRF	0.8	20	metaT	database construction, KO relative abundance
	ERR1712189,ERR1712221	-9.4153	66.303	SRF	180	2000	metaT	database construction, KO relative abundance
	ERR1719507	36.5533	-6.5669	DCM	0.8	5	metaT	database construction, KO relative abundance
	ERR1719432,ERR1719222	36.5533	-6.5669	DCM	5	20	metaT	database construction, KO relative abundance
	ERR1719198	36.5533	-6.5669	SRF	0.8	5	metaT	database construction, KO relative abundance
	ERR1712004,ERR1712047	36.5533	-6.5669	SRF	5	20	metaT	database construction, KO relative abundance
	ERR1712116,ERR1711928	36.5533	-6.5669	SRF	180	2000	metaT	database construction, KO relative abundance
	ERR1712053,ERR1712173	-21.4689	54.3066	DCM	20	150	metaT	database construction, KO relative abundance
	ERR1712138,ERR1712171	-21.4689	54.3066	DCM	0.8	5	metaT	database construction, KO relative abundance
	ERR1712002,ERR1711921	-21.4689	54.3066	DCM	180	2000	metaT	database construction, KO relative abundance
	ERR1711866,ERR1712187	-21.4689	54.3066	SRF	5	20	metaT	database construction, KO relative abundance
	ERR1711978,ERR1712092	-21.4689	54.3066	SRF	20	180	metaT	database construction, KO relative abundance
	ERR1712234,ERR1711872	-21.4689	54.3066	SRF	180	2000	metaT	database construction, KO relative abundance
	ERR1719408,ERR1719306	-21.4689	54.3066	SRF	0.8	5	metaT	database construction, KO relative abundance
	ERR1712188,ERR1712017	-16.9534	53.9601	DCM	0.8	5	metaT	database construction, KO relative abundance
	ERR1719411,ERR1719415	-16.9534	53.9601	DCM	20	180	metaT	database construction, KO relative abundance
	ERR1712033,ERR1712121	-16.9534	53.9601	DCM	180	2000	metaT	database construction, KO relative abundance
	ERR1711907,ERR1712199	-16.9534	53.9601	SRF	0.8	5	metaT	database construction, KO relative abundance
	ERR1712019,ERR1712048	-16.9534	53.9601	SRF	5	20	metaT	database construction, KO relative abundance
	ERR1719349,ERR1719461	-16.9534	53.9601	SRF	20	180	metaT	database construction, KO relative abundance
	ERR1719283,ERR1719334	-16.9534	53.9601	SRF	180	2000	metaT	database construction, KO relative abundance
	ERR1712125,ERR1712232	-29.5015	37.9946	DCM	5	20	metaT	database construction, KO relative abundance
	ERR1711950,ERR1712024	-29.5015	37.9946	DCM	20	180	metaT	database construction, KO relative abundance
	ERR1711931,ERR1712168	-29.5015	37.9946	DCM	180	2000	metaT	database construction, KO relative abundance
	ERR1711943,ERR1712100	-29.5015	37.9946	SRF	0.8	5	metaT	database construction, KO relative abundance
	ERR1711878,ERR1712045	-29.5015	37.9946	SRF	20	180	metaT	database construction, KO relative abundance
	ERR1712042,ERR1712142	-29.5015	37.9946	SRF	180	2000	metaT	database construction, KO relative abundance
	ERR1712151,ERR1712084	-29.5015	37.9946	SRF	5	20	metaT	database construction, KO relative abundance
	ERR1712130,ERR1712233	-35.2421	26.3048	DCM	5	20	metaT	database construction, KO relative abundance
	ERR1712154,ERR1712244	-35.2421	26.3048	SRF	5	20	metaT	database construction, KO relative abundance
	ERR1719251,ERR1719384	-35.2421	26.3048	SRF	20	180	metaT	database construction, KO relative abundance
	ERR1719390,ERR1719261	-35.2421	26.3048	SRF	0.8	5	metaT	database construction, KO relative abundance
	ERR1719516,ERR1719348	-35.2421	26.3048	SRF	180	2000	metaT	database construction, KO relative abundance
	ERR1719352,ERR1719504	-34.8901	18.0459	DCM	0.8	5	metaT	database construction, KO relative abundance
	ERR1712192,ERR1712181	-34.8901	18.0459	DCM	5	20	metaT	database construction, KO relative abundance
	ERR1712216,ERR1712205	-34.8901	18.0459	SRF	0.8	5	metaT	database construction, KO relative abundance
	ERR1711971,ERR1712172	-34.8901	18.0459	SRF	5	20	metaT	database construction, KO relative abundance
	ERR1719464,ERR1719302	-34.8901	18.0459	SRF	20	180	metaT	database construction, KO relative abundance
	ERR1719234,ERR1719180	-34.8901	18.0459	SRF	180	2000	metaT	database construction, KO relative abundance
	ERR1719287,ERR1719253	-32.12	17.6987	SRF	0.8	2000	metaT	database construction, KO relative abundance
	ERR1719296,ERR1719416	-32.12	17.6987	SRF	5	20	metaT	database construction, KO relative abundance
	ERR1719319,ERR1719509	-32.12	17.6987	SRF	20	180	metaT	database construction, KO relative abundance
	ERR1719154,ERR1719452	-32.12	17.6987	SRF	180	2000	metaT	database construction, KO relative abundance
	ERR1711906,ERR1711966	-32.12	17.6987	SRF	0.8	5	metaT	database construction, KO relative abundance
	ERR1719269,ERR1719271	-31.0536	4.6742	DCM	0.8	5	metaT	database construction, KO relative abundance
	ERR1719407,ERR1719482	-31.0536	4.6742	DCM	0.8	2000	metaT	database construction, KO relative abundance
	ERR1712183,ERR1712119	-31.0536	4.6742	DCM	5	20	metaT	database construction, KO relative abundance
	ERR1719466,ERR1719427	-31.0536	4.6742	DCM	180	2000	metaT	database construction, KO relative abundance
	ERR1712202,ERR1712096	-31.0536	4.6742	MES	0.8	3	metaT	database construction, KO relative abundance
	ERR1719484,ERR1719344	-31.0536	4.6742	SRF	0.8	5	metaT	database construction, KO relative abundance
	ERR1719442,ERR1719291	-31.0536	4.6742	SRF	5	20	metaT	database construction, KO relative abundance
	ERR1719508,ERR1719186	-31.0536	4.6742	SRF	180	2000	metaT	database construction, KO relative abundance
	ERR1719418,ERR1719501	-31.0536	4.6742	SRF	20	180	metaT	database construction, KO relative abundance
	ERR1712094,ERR1711924	-20.4107	-3.1775	SRF	0.8	5	metaT	database construction, KO relative abundance
	ERR1719486,ERR1719451	-20.4107	-3.1775	SRF	0.8	2000	metaT	database construction, KO relative abundance
	ERR1719517,ERR1719221	-20.4107	-3.1775	SRF	5	20	metaT	database construction, KO relative abundance
	ERR1719225,ERR1719340	-20.4107	-3.1775	SRF	20	180	metaT	database construction, KO relative abundance
	ERR1719153,ERR1719260	-20.4107	-3.1775	SRF	180	2000	metaT	database construction, KO relative abundance
	ERR1712057,ERR1711959	-8.6831	-18.0095	DCM	0.8	5	metaT	database construction, KO relative abundance
	ERR1712190,ERR1712056	-8.6831	-18.0095	DCM	5	20	metaT	database construction, KO relative abundance
	ERR1711962,ERR1712180	-8.6831	-18.0095	DCM	20	180	metaT	database construction, KO relative abundance
	ERR1712236,ERR1712215	-8.6831	-18.0095	DCM	180	2000	metaT	database construction, KO relative abundance
	ERR1712156,ERR1712109	-8.6831	-18.0095	SRF	20	180	metaT	database construction, KO relative abundance
	ERR1711899,ERR1712223	-8.6831	-18.0095	SRF	180	2000	metaT	database construction, KO relative abundance
	ERR1711948,ERR1712039	-8.6831	-18.0095	SRF	5	20	metaT	database construction, KO relative abundance
	ERR1712186,ERR1712061	-21.092	-35.417	DCM	5	20	metaT	database construction, KO relative abundance
	ERR1719195,ERR1719325	-21.092	-35.417	DCM	20	180	metaT	database construction, KO relative abundance
	ERR1719369,ERR1719315	-21.092	-35.417	DCM	180	2000	metaT	database construction, KO relative abundance
	ERR1719357,ERR1719268	-21.092	-35.417	SRF	180	2000	metaT	database construction, KO relative abundance
	ERR1712031,ERR1712046	-21.092	-35.417	SRF	0.8	2000	metaT	database construction, KO relative abundance
	ERR1712079,ERR1712073	-21.092	-35.417	SRF	20	180	metaT	database construction, KO relative abundance
	ERR1712217,ERR1711870	-21.092	-35.417	SRF	5	20	metaT	database construction, KO relative abundance
	ERR1711887,ERR1711970	-30.1403	-43.2641	DCM	0.8	2000	metaT	database construction, KO relative abundance
	ERR1711863,ERR1712001	-30.1403	-43.2641	DCM	20	180	metaT	database construction, KO relative abundance
	ERR1711891,ERR1711888	-30.1403	-43.2641	DCM	180	2000	metaT	database construction, KO relative abundance
	ERR1712220,ERR1711908	-30.1403	-43.2641	SRF	0.8	2000	metaT	database construction, KO relative abundance
	ERR1013385,ERR1013384	-30.1403	-43.2641	SRF	5	20	metaT	database construction, KO relative abundance
	ERR1711876,ERR1712242	-30.1403	-43.2641	SRF	20	180	metaT	database construction, KO relative abundance
	ERR1719285,ERR1719173	-30.1403	-43.2641	SRF	180	2000	metaT	database construction, KO relative abundance
	ERR550537	37.0112	1.946	DCM	0.8	5	metaT	database construction, KO relative abundance
	ERR550388	37.0112	1.946	DCM	5	20	metaT	database construction, KO relative abundance
	ERR550387,ERR550402	37.0112	1.946	DCM	20	180	metaT	database construction, KO relative abundance
	ERR550396,ERR550403	37.0112	1.946	SRF	0.8	5	metaT	database construction, KO relative abundance
	ERR550381,ERR550393	37.0112	1.946	SRF	20	180	metaT	database construction, KO relative abundance
	ERR1739840,ERR1739842	-40.6241	-51.9229	DCM	5	20	metaT	database construction, KO relative abundance
	ERR1739844,ERR1739846	-40.6241	-51.9229	DCM	20	180	metaT	database construction, KO relative abundance
	ERR1719431,ERR1719435	-40.6241	-51.9229	DCM	180	2000	metaT	database construction, KO relative abundance
	ERR1711967,ERR1712070	-40.6241	-51.9229	SRF	0.8	5	metaT	database construction, KO relative abundance
	ERR1719475,ERR1719446	-40.6241	-51.9229	SRF	0.8	2000	metaT	database construction, KO relative abundance
	ERR1719330,ERR1719512	-40.6241	-51.9229	SRF	20	180	metaT	database construction, KO relative abundance
	ERR1719376,ERR1719489	-40.6241	-51.9229	SRF	180	2000	metaT	database construction, KO relative abundance
	ERR1740123,ERR1740116	-44.6241	-52.1505	DCM	180	2000	metaT	database construction, KO relative abundance
	ERR1740120,ERR1740121	-44.6241	-52.1505	DCM	5	20	metaT	database construction, KO relative abundance
	ERR1740129,ERR1740122	-44.6241	-52.1505	DCM	20	180	metaT	database construction, KO relative abundance
	ERR1740127,ERR1740138	-44.6241	-52.1505	SRF	0.8	5	metaT	database construction, KO relative abundance
	ERR1739839,ERR1739838	-44.6241	-52.1505	SRF	20	180	metaT	database construction, KO relative abundance
	ERR1712008,ERR1711956	-47.2007	-57.9446	DCM	20	150	metaT	database construction, KO relative abundance
	ERR1711935,ERR1712021	-47.2007	-57.9446	DCM	0.8	2000	metaT	database construction, KO relative abundance
	ERR1712128,ERR1712106	-47.2007	-57.9446	DCM	180	2000	metaT	database construction, KO relative abundance
	ERR1719149,ERR1719424	-47.2007	-57.9446	SRF	0.8	5	metaT	database construction, KO relative abundance
	ERR1712194,ERR1712085	-47.2007	-57.9446	SRF	5	20	metaT	database construction, KO relative abundance
	ERR1712123,ERR1711892	-47.2007	-57.9446	SRF	180	2000	metaT	database construction, KO relative abundance
	ERR1712153,ERR1712086	-47.2007	-57.9446	SRF	0.8	2000	metaT	database construction, KO relative abundance
	ERR1712129,ERR1712204	-47.2007	-57.9446	SRF	20	180	metaT	database construction, KO relative abundance
	ERR1740125,ERR1740126	-54.3826	-65.051	SRF	0.8	5	metaT	database construction, KO relative abundance
	ERR1712071,ERR1712191	-54.3826	-65.051	SRF	5	20	metaT	database construction, KO relative abundance
	ERR1740119,ERR1740128	-54.3826	-65.051	SRF	180	2000	metaT	database construction, KO relative abundance
	ERR1712127,ERR1712231	-54.3826	-65.051	SRF	0.8	2000	metaT	database construction, KO relative abundance
	ERR1711865,ERR1712028	-60.4016	-60.4488	SRF	0.8	5	metaT	database construction, KO relative abundance
	ERR1719162,ERR1719157	-60.4016	-60.4488	SRF	0.8	2000	metaT	database construction, KO relative abundance
	ERR1719148,ERR1719491	-60.4016	-60.4488	SRF	20	180	metaT	database construction, KO relative abundance
	ERR1719196,ERR1719483	-60.4016	-60.4488	SRF	180	2000	metaT	database construction, KO relative abundance
	ERR1712238,ERR1712161	-60.4016	-60.4488	SRF	5	20	metaT	database construction, KO relative abundance
	ERR1712166,ERR1712195	-62.2231	-49.2139	DCM	0.8	5	metaT	database construction, KO relative abundance
	ERR1719272,ERR1719345	-62.2231	-49.2139	DCM	0.8	2000	metaT	database construction, KO relative abundance
	ERR1711957,ERR1712160	-62.2231	-49.2139	DCM	5	20	metaT	database construction, KO relative abundance
	ERR1719469,ERR1719246	-62.2231	-49.2139	DCM	20	180	metaT	database construction, KO relative abundance
	ERR1740134,ERR1740137	-62.2231	-49.2139	DCM	180	2000	metaT	database construction, KO relative abundance
	ERR1740117,ERR1740115	-62.2231	-49.2139	SRF	0.8	2000	metaT	database construction, KO relative abundance
	ERR1740135,ERR1740139	-62.2231	-49.2139	SRF	20	180	metaT	database construction, KO relative abundance
	ERR1740136,ERR1740124	-62.2231	-49.2139	SRF	180	2000	metaT	database construction, KO relative abundance
	ERR1740133,ERR1740130	-62.2231	-49.2139	SRF	0.8	5	metaT	database construction, KO relative abundance
	ERR1719503,ERR1719329	-33.6737	-71.9641	SRF	0.8	5	metaT	database construction, KO relative abundance
	ERR1719223,ERR1719276	-33.6737	-71.9641	SRF	0.8	2000	metaT	database construction, KO relative abundance
	ERR1719215,ERR1719444	-33.6737	-71.9641	SRF	5	20	metaT	database construction, KO relative abundance
	ERR1719468,ERR1719360	-33.6737	-71.9641	SRF	20	180	metaT	database construction, KO relative abundance
	ERR1719354,ERR1719457	-33.6737	-71.9641	SRF	180	2000	metaT	database construction, KO relative abundance
	ERR1719386,ERR1719265	-33.9116	-73.0537	DCM	0.8	5	metaT	database construction, KO relative abundance
	ERR1719496,ERR1719250	-33.9116	-73.0537	DCM	180	2000	metaT	database construction, KO relative abundance
	ERR1712013	-33.9116	-73.0537	DCM	5	20	metaT	database construction, KO relative abundance
	ERR1719477,ERR1719206	-33.9116	-73.0537	SRF	0.8	2000	metaT	database construction, KO relative abundance
	ERR1711938,ERR1712009	-33.9116	-73.0537	SRF	0.8	2000	metaT	database construction, KO relative abundance
	ERR1719317,ERR1719513	-33.9116	-73.0537	SRF	5	20	metaT	database construction, KO relative abundance
	ERR1719320,ERR1719212	-33.9116	-73.0537	SRF	180	2000	metaT	database construction, KO relative abundance
	ERR1712103,ERR1711965	-33.9116	-73.0537	SRF	0.8	5	metaT	database construction, KO relative abundance
	ERR1712108,ERR1711974	-25.826	-111.729	DCM	5	20	metaT	database construction, KO relative abundance
	ERR1719479,ERR1719510	-25.826	-111.729	DCM	20	180	metaT	database construction, KO relative abundance
	ERR1719219	-25.826	-111.729	DCM	180	2000	metaT	database construction, KO relative abundance
	ERR1712093,ERR1712225	-25.826	-111.729	DCM	0.8	5	metaT	database construction, KO relative abundance
	ERR1711900,ERR1711964	-25.826	-111.729	MES	0.8	3	metaT	database construction, KO relative abundance
	ERR1711941,ERR1711879	-25.826	-111.729	SRF	5	20	metaT	database construction, KO relative abundance
	ERR1719433,ERR1719492	-25.826	-111.729	SRF	20	180	metaT	database construction, KO relative abundance
	ERR1719368,ERR1719184	-25.826	-111.729	SRF	180	2000	metaT	database construction, KO relative abundance
	ERR1712097,ERR1712075	39.0609	5.9422	DCM	0.8	5	metaT	database construction, KO relative abundance
	ERR1712007,ERR1712206	39.0609	5.9422	DCM	5	20	metaT	database construction, KO relative abundance
	ERR1711995,ERR1711932	39.0609	5.9422	SRF	0.8	5	metaT	database construction, KO relative abundance
	ERR1711922,ERR1712200	39.0609	5.9422	SRF	180	2000	metaT	database construction, KO relative abundance
Roux S, Brum JR, Dutilh BE, Sunagawa S, Duhaime MB, Loy A, et al. Ecogenomics and potential biogeochemical impacts of globally abundant ocean viruses. Nature. 2016;537(7622):689-93.	ERR594352	35.7528	14.2765	60	<	0.22	metaG	database construction, motu, miTAG, KO relative abundance
	ERR594358	35.759	14.2574	5	<	0.22	metaG	motu
	ERR594378|ERR594406	39.8386	17.4155	5	<	0.22	metaG	motu
	ERR594408	42.1735	17.7252	55	<	0.22	metaG	motu
	ERR594375	39.3991	19.3997	50	<	0.22	metaG	motu
	ERR594396	39.3888	19.3905	5	<	0.22	metaG	motu
	ERR594405	33.9235	32.8118	70	<	0.22	metaG	motu
	ERR594401|ERR594410	27.16	34.835	5	<	0.22	metaG	motu
	ERR594360	23.4183	37.245	80	<	0.22	metaG	motu
	ERR594393	23.36	37.2183	5	<	0.22	metaG	motu
	ERR594390	18.4417	39.8567	60	<	0.22	metaG	motu
	ERR594368|ERR594370	18.3967	39.875	5	<	0.22	metaG	motu
	ERR594402	20.8222	63.5133	17	<	0.22	metaG	motu
	ERR594369	20.8183	63.5047	5	<	0.22	metaG	motu
	ERR594386|ERR594399	19.0284	64.5126	25	<	0.22	metaG	motu
	ERR594374|ERR594400	19.0393	64.4913	5	<	0.22	metaG	motu
	ERR594363|ERR594397	18.5839	66.4727	25	<	0.22	metaG	motu
	ERR594356|ERR594365	18.5918	66.622	5	<	0.22	metaG	motu
	ERR594366|ERR594367|ERR594371|ERR594372|ERR594373	14.5536	70.0128	60	<	0.22	metaG	motu
	ERR594384	14.6059	69.9776	5	<	0.22	metaG	motu
	ERR594413	5.9998	73.9067	80	<	0.22	metaG	motu
	ERR594398|ERR594403	6.0001	73.8955	5	<	0.22	metaG	motu
	ERR594376	-0.6625	73.161	5	<	0.22	metaG	motu
	ERR594394	-16.9534	53.9601	75	<	0.22	metaG	motu
	ERR594385	-29.5333	37.9117	65	<	0.22	metaG	motu
	ERR594392	-29.5019	37.9889	5	<	0.22	metaG	motu
	ERR594382|ERR594414	-35.2421	26.3048	30	<	0.22	metaG	motu
	ERR594359|ERR594361	-35.1728	26.2868	5	<	0.22	metaG	motu
	ERR594389	-34.8901	18.0459	30	<	0.22	metaG	motu
	ERR594362	-34.9449	17.9189	5	<	0.22	metaG	motu
	ERR594395|ERR594404	-32.2401	17.7103	5	<	0.22	metaG	motu
	ERR594415	-31.027	4.6802	50	<	0.22	metaG	motu
	ERR594391	-31.0266	4.665	5	<	0.22	metaG	motu
	ERR594407	-20.4075	-3.1641	800	<	0.22	metaG	motu
	ERR594353	-20.4091	-3.1759	5	<	0.22	metaG	motu
	ERR594379	-8.7296	-17.9604	100	<	0.22	metaG	motu
	ERR594388	-8.7986	-17.9034	800	<	0.22	metaG	motu
	ERR594364	-8.7789	-17.9099	5	<	0.22	metaG	motu
	ERR594355	-21.0292	-35.3498	150	<	0.22	metaG	motu
	ERR594354	-20.9354	-35.1803	5	<	0.22	metaG	motu
	ERR594411	-30.1367	-43.2899	5	<	0.22	metaG	motu
	ERR594409	-47.2007	-57.9446	40	<	0.22	metaG	motu
	ERR594377	-62.2231	-49.2139	90	<	0.22	metaG	motu
	ERR594357|ERR594380|ERR594381|ERR594383|ERR594387	2.0299	-84.5546	30	<	0.22	metaG	motu
	ERR594412	1.9928	-84.5766	5	<	0.22	metaG	motu
Salazar G, Paoli L, Alberti A, Huerta-Cepas J, Ruscheweyh HJ, Cuenca M, et al. Gene Expression Changes and Community Turnover Differentially Shape the Global Ocean Metatranscriptome. Cell. 2019;179(5):1068-83 e21.	ERR1336911|ERR1336912	41.6686	2.7996	9	0.22	1.6	metaT	motu, KO relative abundance
	ERR3586985|ERR3587078	40.0154	13.9069	5	0.22	1.6	metaT	motu, KO relative abundance
	ERR3586986|ERR3587079	37.4956	15.4945	5	0.22	1.6	metaT	motu, KO relative abundance
	ERR3586987|ERR3587080	35.759	14.2574	5	0.22	1.6	metaT	motu, KO relative abundance
	ERR3586988|ERR3587081	34.2116	13.7684	5	0.22	1.6	metaT	motu, KO relative abundance
	ERR3586989|ERR3587082	39.5705	17.4101	30	0.22	1.6	metaT	motu, KO relative abundance
	ERR3586990|ERR3587083	39.3991	19.3997	50	0.22	1.6	metaT	motu, KO relative abundance
	ERR3586961|ERR3587084	27.16	34.835	5	0.22	1.6	metaT	motu, KO relative abundance
	ERR3586752|ERR3586753|ERR3586754|ERR3586755|ERR3587085	23.36	37.2183	5	0.22	1.6	metaT	motu, KO relative abundance
	ERR3586962|ERR3587086	21.9467	38.2517	5	0.22	1.6	metaT	motu, KO relative abundance
	ERR3587145|ERR3587163	20.8457	63.5851	600	0.22	1.6	metaT	motu, KO relative abundance
	ERR3587146|ERR3587155	19.0351	64.5638	340	0.22	1.6	metaT	motu, KO relative abundance
	ERR1328123|ERR1328124	18.5839	66.4727	25	0.22	1.6	metaT	motu, KO relative abundance
	ERR3587148|ERR3587194	18.7341	66.3896	270	0.22	1.6	metaT	motu, KO relative abundance
	ERR3587147|ERR3587168	18.5918	66.622	5	0.22	1.6	metaT	motu, KO relative abundance
	ERR3586967|ERR3587090	17.4855	68.0247	285	0.22	1.6	metaT	motu, KO relative abundance
	ERR3586963|ERR3587087	17.5294	67.9576	5	0.22	1.6	metaT	motu, KO relative abundance
	ERR3586935|ERR3586992|ERR3587035	17.4847	67.9997	75	0.22	1.6	metaT	motu, KO relative abundance
	ERR3587150|ERR3587156	14.5536	70.0128	60	0.22	1.6	metaT	motu, KO relative abundance
	ERR3587149|ERR3587169	14.6059	69.9776	5	0.22	1.6	metaT	motu, KO relative abundance
	ERR3586969|ERR3587092	5.9998	73.9067	80	0.22	1.6	metaT	motu, KO relative abundance
	ERR3586968|ERR3587091	6.0001	73.8955	5	0.22	1.6	metaT	motu, KO relative abundance
	ERR3586970|ERR3587093	4.6599	73.4856	5	0.22	1.6	metaT	motu, KO relative abundance
	ERR3586971|ERR3587094	2.815	71.534	5	0.22	1.6	metaT	motu, KO relative abundance
	ERR3586936|ERR3586993|ERR3587037	-0.6625	73.161	5	0.22	1.6	metaT	motu, KO relative abundance
	ERR3587131|ERR3587165	-2.0465	72.1568	5	0.22	1.6	metaT	motu, KO relative abundance
	ERR3586785|ERR3586786|ERR3586787|ERR3586788|ERR3586994|ERR3587038	-16.8084	59.5043	5	0.22	1.6	metaT	motu, KO relative abundance
	ERR3586937|ERR3586995|ERR3587039	-21.4966	56.9011	5	0.22	1.6	metaT	motu, KO relative abundance
	ERR3586972|ERR3587040	-21.5043	54.3563	5	0.22	1.6	metaT	motu, KO relative abundance
	ERR3587133|ERR3587158	-16.9534	53.9601	75	0.22	1.6	metaT	motu, KO relative abundance
	ERR3587132|ERR3587157	-16.957	53.9801	5	0.22	1.6	metaT	motu, KO relative abundance
	ERR3586938|ERR3587041	-13.0833	46.971	5	0.22	1.6	metaT	motu, KO relative abundance
	ERR3586939|ERR3587042	-12.807	45.2247	5	0.22	1.6	metaT	motu, KO relative abundance
	ERR3586940|ERR3586996|ERR3587043	-32.2401	17.7103	5	0.22	3	metaT	motu, KO relative abundance
	ERR3586974|ERR3587096	-31.027	4.6802	50	0.22	3	metaT	motu, KO relative abundance
	ERR3586973|ERR3587095	-31.0266	4.665	5	0.22	3	metaT	motu, KO relative abundance
	ERR3586942|ERR3587045	-20.4075	-3.1641	800	0.22	3	metaT	motu, KO relative abundance
	ERR3586941|ERR3587044	-20.4091	-3.1759	5	0.22	3	metaT	motu, KO relative abundance
	ERR3586943|ERR3587046	-9.3	-9.5587	5	0.22	3	metaT	motu, KO relative abundance
	ERR3586945|ERR3587048	-8.7296	-17.9604	100	0.22	3	metaT	motu, KO relative abundance
	ERR3586944|ERR3587047	-8.7789	-17.9099	5	0.22	3	metaT	motu, KO relative abundance
	ERR3586946|ERR3587049	-21.0292	-35.3498	150	0.22	3	metaT	motu, KO relative abundance
	ERR3586947|ERR3587050	-20.9315	-35.1794	800	0.22	3	metaT	motu, KO relative abundance
	ERR1001626|ERR3587134	-20.9354	-35.1803	5	0.22	3	metaT	motu, KO relative abundance
	ERR3586975|ERR3587097	-30.1484	-43.2705	120	0.22	3	metaT	motu, KO relative abundance
	ERR1001627|ERR3587135	-30.1367	-43.2899	5	0.22	3	metaT	motu, KO relative abundance
	ERR3586976|ERR3587098	-40.6511	-52.182	5	0.22	3	metaT	motu, KO relative abundance
	ERR3586789|ERR3586790|ERR3586791|ERR3586792|ERR3586997|ERR3587052	-44.5913	-52.1804	35	0.22	3	metaT	motu, KO relative abundance
	ERR3586948|ERR3587051	-44.5342	-52.455	5	0.22	3	metaT	motu, KO relative abundance
	ERR3587137|ERR3587196	-47.2007	-57.9446	40	0.22	3	metaT	motu, KO relative abundance
	ERR3587136|ERR3587195	-47.1863	-58.2902	5	0.22	3	metaT	motu, KO relative abundance
	ERR3586949|ERR3586998|ERR3587053	-54.3739	-65.1342	5	0.22	3	metaT	motu, KO relative abundance
	ERR3587138|ERR3587191	-60.2287	-60.6476	5	0.22	3	metaT	motu, KO relative abundance
	ERR3587140|ERR3587193	-62.2231	-49.2139	90	0.22	3	metaT	motu, KO relative abundance
	ERR3587139|ERR3587192	-62.0385	-49.529	5	0.22	3	metaT	motu, KO relative abundance
	ERR3586951|ERR3587055	-64.3183	-53.1081	35	0.22	3	metaT	motu, KO relative abundance
	ERR3586950|ERR3586999|ERR3587054	-64.3595	-53.0063	5	0.22	3	metaT	motu, KO relative abundance
	ERR3586952|ERR3587000|ERR3587056	-63.8768	-56.0916	5	0.22	3	metaT	motu, KO relative abundance
	ERR3586977|ERR3587099	-63.4015	-56.7938	5	0.22	3	metaT	motu, KO relative abundance
	ERR3586978|ERR3587100	-57.7338	-67.1084	5	0.22	3	metaT	motu, KO relative abundance
	ERR3586953|ERR3587057	-39.6466	-76.9634	5	0.22	3	metaT	motu, KO relative abundance
	ERR3586954|ERR3587058	-34.161	-73.0995	5	0.22	3	metaT	motu, KO relative abundance
	ERR3586955|ERR3587059	-33.6895	-71.998	9	0.22	3	metaT	motu, KO relative abundance
	ERR3586957|ERR3587061	-33.9116	-73.0537	35	0.22	3	metaT	motu, KO relative abundance
	ERR3586956|ERR3587060	-34.0614	-73.1066	5	0.22	3	metaT	motu, KO relative abundance
	ERR3586891|ERR3587063	-29.668	-101.228	155	0.22	3	metaT	motu, KO relative abundance
	ERR3586890|ERR3587062	-29.7238	-101.16	5	0.22	3	metaT	motu, KO relative abundance
	ERR3586894|ERR3587066	-28.1874	-107.638	175	0.22	3	metaT	motu, KO relative abundance
	ERR3586893|ERR3587065	-28.1762	-107.402	310	0.22	3	metaT	motu, KO relative abundance
	ERR3586892|ERR3587064	-28.1698	-107.383	5	0.22	3	metaT	motu, KO relative abundance
	ERR3586896|ERR3587068	-25.826	-111.729	188	0.22	3	metaT	motu, KO relative abundance
	ERR3586897|ERR3587069	-25.8076	-111.691	488	0.22	3	metaT	motu, KO relative abundance
	ERR3586895|ERR3587067	-25.8051	-111.72	5	0.22	3	metaT	motu, KO relative abundance
	ERR3586898|ERR3587004	-21.146	-104.787	5	0.22	3	metaT	motu, KO relative abundance
	ERR3587142|ERR3587184	-12.9723	-96.0122	50	0.22	3	metaT	motu, KO relative abundance
	ERR3587141|ERR3587183	-12.9794	-96.0232	177	0.22	3	metaT	motu, KO relative abundance
	ERR3587143|ERR3587185	-13.0023	-95.9759	5	0.22	3	metaT	motu, KO relative abundance
	ERR3587144|ERR3587186	-5.2669	-85.2732	40	0.22	3	metaT	motu, KO relative abundance
	ERR3587118|ERR3587159	-5.261	-85.1678	480	0.22	3	metaT	motu, KO relative abundance
	ERR3587119|ERR3587187	-5.2529	-85.1545	5	0.22	3	metaT	motu, KO relative abundance
	ERR3586959|ERR3587070	0.0307	-84.612	40	0.22	3	metaT	motu, KO relative abundance
	ERR3586960|ERR3587006	0.0063	-84.585	380	0.22	3	metaT	motu, KO relative abundance
	ERR3586958|ERR3587005	-0.0283	-84.5862	5	0.22	3	metaT	motu, KO relative abundance
	ERR3587120|ERR3587188	2.0299	-84.5546	30	0.22	3	metaT	motu, KO relative abundance
	ERR3587122|ERR3587189	2.0649	-84.5546	380	0.22	3	metaT	motu, KO relative abundance
	ERR3587121|ERR3587170	1.9928	-84.5766	5	0.22	3	metaT	motu, KO relative abundance
	ERR3586751|ERR3587008	-1.9002	-84.6265	50	0.22	3	metaT	motu, KO relative abundance
	ERR3586900|ERR3587071	-1.8902	-84.6141	380	0.22	3	metaT	motu, KO relative abundance
	ERR3586899|ERR3587007	-2.0133	-84.589	5	0.22	3	metaT	motu, KO relative abundance
	ERR3587123|ERR3587190	-16.9587	-100.675	90	0.22	3	metaT	motu, KO relative abundance
	ERR3587124|ERR3587171	-16.9601	-100.633	5	0.22	3	metaT	motu, KO relative abundance
	ERR3586902|ERR3587010	-23.2189	-129.5	155	0.22	3	metaT	motu, KO relative abundance
	ERR3586901|ERR3587009	-23.2811	-129.395	5	0.22	3	metaT	motu, KO relative abundance
	ERR3586756|ERR3586757|ERR3586758|ERR3586759|ERR3587011	-23.1108	-134.933	5	0.22	3	metaT	motu, KO relative abundance
	ERR3587125|ERR3587151|ERR3587172	-9.0063	-139.139	115	0.22	3	metaT	motu, KO relative abundance
	ERR3587126|ERR3587160	-8.9729	-139.239	600	0.22	3	metaT	motu, KO relative abundance
	ERR3587197|ERR3587201	-8.9971	-139.196	5	0.22	3	metaT	motu, KO relative abundance
	ERR3587127|ERR3587161	-8.9109	-140.285	150	0.22	3	metaT	motu, KO relative abundance
	ERR3587198|ERR3587202	-8.9068	-140.283	5	0.22	3	metaT	motu, KO relative abundance
	ERR3587128|ERR3587173	-9.0714	-140.597	120	0.22	3	metaT	motu, KO relative abundance
	ERR3562601|ERR3587199|ERR3587203	-9.1504	-140.522	5	0.22	3	metaT	motu, KO relative abundance
	ERR3587129|ERR3587174	-8.8999	-142.546	140	0.22	3	metaT	motu, KO relative abundance
	ERR3587200|ERR3587204	-8.9111	-142.557	5	0.22	3	metaT	motu, KO relative abundance
	ERR3586760|ERR3586761|ERR3586762|ERR3586763|ERR3587012	-6.628	-152.461	100	0.22	3	metaT	motu, KO relative abundance
	ERR3586979|ERR3587101	-6.6499	-152.424	5	0.22	3	metaT	motu, KO relative abundance
	ERR3586981|ERR3587103	0.0222	-153.686	40	0.22	3	metaT	motu, KO relative abundance
	ERR3586980|ERR3587102	0.0003	-153.676	5	0.22	3	metaT	motu, KO relative abundance
	ERR3586793|ERR3586794|ERR3586795|ERR3586796|ERR3587014	6.6112	-153.054	85	0.22	3	metaT	motu, KO relative abundance
	ERR3586764|ERR3586765|ERR3586766|ERR3586767|ERR3587013	6.671	-153.066	5	0.22	3	metaT	motu, KO relative abundance
	ERR3586840|ERR3586841|ERR3586842|ERR3586843|ERR3586844|ERR3586845|ERR3587016	22.7901	-157.944	110	0.22	3	metaT	motu, KO relative abundance
	ERR3586846|ERR3586847|ERR3586848|ERR3586849|ERR3586850|ERR3586851|ERR3587017	22.7546	-158.007	746	0.22	3	metaT	motu, KO relative abundance
	ERR3586834|ERR3586835|ERR3586836|ERR3586837|ERR3586838|ERR3586839|ERR3587015	22.7598	-157.957	5	0.22	3	metaT	motu, KO relative abundance
	ERR3586797|ERR3586798|ERR3586799|ERR3586800|ERR3587019	31.5168	-159.046	115	0.22	3	metaT	motu, KO relative abundance
	ERR3586852|ERR3586853|ERR3586854|ERR3586855|ERR3586856|ERR3586857|ERR3587020	31.528	-159.022	550	0.22	3	metaT	motu, KO relative abundance
	ERR3586903|ERR3586904|ERR3586905|ERR3586906|ERR3586907|ERR3586908|ERR3586909|ERR3586910|ERR3587018	31.5213	-158.996	5	0.22	3	metaT	motu, KO relative abundance
	ERR3586911|ERR3586912|ERR3586913|ERR3586914|ERR3586915|ERR3586916|ERR3586917|ERR3586918|ERR3587021	35.4002	-127.75	45	0.22	3	metaT	motu, KO relative abundance
	ERR3586801|ERR3586802|ERR3586803|ERR3586804|ERR3587001|ERR3587072	35.3671	-127.742	5	0.22	3	metaT	motu, KO relative abundance
	ERR3586805|ERR3586806|ERR3586807|ERR3586808|ERR3587073	32.7526	-122.001	5	0.22	3	metaT	motu, KO relative abundance
	ERR3586813|ERR3586814|ERR3586815|ERR3586816|ERR3587002|ERR3587075	32.931	-121.865	30	0.22	3	metaT	motu, KO relative abundance
	ERR3586809|ERR3586810|ERR3586811|ERR3586812|ERR3587074	32.9986	-121.77	5	0.22	3	metaT	motu, KO relative abundance
	ERR3586817|ERR3586818|ERR3586819|ERR3586820|ERR3586982|ERR3586991	17.0854	-118.891	5	0.22	3	metaT	motu, KO relative abundance
	ERR3587130|ERR3587164	14.2075	-116.647	40	0.22	3	metaT	motu, KO relative abundance
	ERR3587113|ERR3587176	14.2025	-116.643	375	0.22	3	metaT	motu, KO relative abundance
	ERR3587112|ERR3587175	14.2035	-116.626	5	0.22	3	metaT	motu, KO relative abundance
	ERR3587114|ERR3587177	6.3378	-102.954	60	0.22	3	metaT	motu, KO relative abundance
	ERR3587115|ERR3587166	6.3559	-103.06	450	0.22	3	metaT	motu, KO relative abundance
	ERR3587116|ERR3587178	6.3332	-102.943	5	0.22	3	metaT	motu, KO relative abundance
	ERR3586821|ERR3586822|ERR3586823|ERR3586824|ERR3587003|ERR3587076	6.4998	-94.9527	5	0.22	3	metaT	motu, KO relative abundance
	ERR3586825|ERR3586826|ERR3586827|ERR3586828|ERR3587077	7.4122	-79.3017	5	0.22	3	metaT	motu, KO relative abundance
	ERR3586919|ERR3586920|ERR3586921|ERR3586922|ERR3586923|ERR3586924|ERR3586925|ERR3586926|ERR3587022	9.8481	-80.0454	5	0.22	3	metaT	motu, KO relative abundance
	ERR3586768|ERR3586769|ERR3586770|ERR3586771|ERR3587024	25.6168	-88.4532	125	0.22	3	metaT	motu, KO relative abundance
	ERR3586772|ERR3586773|ERR3586774|ERR3586775|ERR3587025	25.6236	-88.45	640	0.22	3	metaT	motu, KO relative abundance
	ERR3586927|ERR3586928|ERR3586929|ERR3586930|ERR3586931|ERR3586932|ERR3586933|ERR3586934|ERR3587023	25.5264	-88.394	5	0.22	3	metaT	motu, KO relative abundance
	ERR3586776|ERR3586777|ERR3586778|ERR3586779|ERR3587027	29.851	-79.7064	40	0.22	3	metaT	motu, KO relative abundance
	ERR3586858|ERR3586859|ERR3586860|ERR3586861|ERR3586862|ERR3586863|ERR3586864|ERR3586865|ERR3587026	29.6394	-79.5395	5	0.22	3	metaT	motu, KO relative abundance
	ERR3586866|ERR3586867|ERR3586868|ERR3586869|ERR3586870|ERR3586871|ERR3586872|ERR3586873|ERR3587028	36.3698	-72.9669	5	0.22	3	metaT	motu, KO relative abundance
	ERR3587029	39.2392	-70.0343	590	0.22	3	metaT	motu, KO relative abundance
	ERR3587111|ERR3587154	39.2305	-70.0377	5	0.22	3	metaT	motu, KO relative abundance
	ERR3587117|ERR3587179	33.061	-66.5435	5	0.22	3	metaT	motu, KO relative abundance
	ERR3587106|ERR3587167	31.6948	-64.2489	5	0.22	3	metaT	motu, KO relative abundance
	ERR3587107|ERR3587180	34.1504	-56.9684	250	0.22	3	metaT	motu, KO relative abundance
	ERR3587109|ERR3587162	34.0771	-49.8233	740	0.22	3	metaT	motu, KO relative abundance
	ERR3587108|ERR3587181	34.1132	-49.9181	5	0.22	3	metaT	motu, KO relative abundance
	ERR3586983|ERR3587104	35.8427	-37.1526	40	0.22	3	metaT	motu, KO relative abundance
	ERR3587110|ERR3587182	35.9346	-37.3032	5	0.22	3	metaT	motu, KO relative abundance
	ERR3586780|ERR3586781|ERR3586782|ERR3586783|ERR3587030	36.1811	-28.9373	80	0.22	3	metaT	motu, KO relative abundance
	ERR1328122|ERR1328125	36.1715	-29.023	5	0.22	3	metaT	motu, KO relative abundance
	ERR3586829|ERR3586830|ERR3586831|ERR3586832|ERR3587031	43.7056	-16.8794	25	0.22	3	metaT	motu, KO relative abundance
	ERR3586984|ERR3587105	43.6792	-16.8344	5	0.22	3	metaT	motu, KO relative abundance
	ERR3586784	44.0342	-16.5455	100	0.22	3	metaT	motu, KO relative abundance
	ERR3586709|ERR3586732	54.5451	-16.7943	40	0.22	3	metaT	motu, KO relative abundance
	ERR3586708|ERR3586731	54.5305	-16.9377	5	0.22	3	metaT	motu, KO relative abundance
	ERR3586711|ERR3586716	67.161	0.3964	25	0.22	3	metaT	motu, KO relative abundance
	ERR3586710|ERR3586715	67.141	0.2355	5	0.22	3	metaT	motu, KO relative abundance
	ERR3586713|ERR3586747	76.1246	1.3648	499	0.22	3	metaT	motu, KO relative abundance
	ERR3586712|ERR3586717	76.1825	1.3918	5	0.22	3	metaT	motu, KO relative abundance
	ERR3586696|ERR3586718	72.5432	44.102	40	0.22	3	metaT	motu, KO relative abundance
	ERR3586697|ERR3586749	72.5199	44.0552	10-100	0.22	3	metaT	motu, KO relative abundance
	ERR3586695|ERR3586748	72.5128	44.0775	5	0.22	3	metaT	motu, KO relative abundance
	ERR3586699|ERR3586719	78.9354	79.0604	35	0.22	3	metaT	motu, KO relative abundance
	ERR3586698|ERR3586750	78.9564	79.4201	5	0.22	3	metaT	motu, KO relative abundance
	ERR3586702|ERR3586740	79.3349	66.2954	10-100	0.22	3	metaT	motu, KO relative abundance
	ERR3586700|ERR3586720	79.2233	66.3435	5	0.22	3	metaT	motu, KO relative abundance
	ERR3586701|ERR3586739	79.2026	66.4827	199	0.22	3	metaT	motu, KO relative abundance
	ERR3586703|ERR3586721	77.1604	73.2057	5	0.22	3	metaT	motu, KO relative abundance
	ERR3586704|ERR3586722	74.8023	76.1478	5	0.22	3	metaT	motu, KO relative abundance
	ERR3586705|ERR3586723	74.8283	76.2096	30	0.22	3	metaT	motu, KO relative abundance
	ERR3586707|ERR3586725	78.3555	91.6084	17	0.22	3	metaT	motu, KO relative abundance
	ERR3586706|ERR3586724	78.2518	91.8557	5	0.22	3	metaT	motu, KO relative abundance
	ERR3586680|ERR3586727	77.9668	116.656	20	0.22	3	metaT	motu, KO relative abundance
	ERR3586679|ERR3586726	77.9028	117.154	5	0.22	3	metaT	motu, KO relative abundance
	ERR3586681|ERR3586741	78.0391	116.41	299	0.22	3	metaT	motu, KO relative abundance
	ERR3586682|ERR3586742	71.5955	160.938	5	0.22	3	metaT	motu, KO relative abundance
	ERR3586683|ERR3586743	71.0704	174.992	5	0.22	3	metaT	motu, KO relative abundance
	ERR3586693|ERR3586736	73.3275	-168.814	35	0.22	3	metaT	motu, KO relative abundance
	ERR3586684|ERR3586744	73.3833	-168.133	5	0.22	3	metaT	motu, KO relative abundance
	ERR3586685|ERR3586728	71.8895	-154.91	5	0.22	3	metaT	motu, KO relative abundance
	ERR3586686|ERR3586745	74.3386	-85.6208	36	0.22	3	metaT	motu, KO relative abundance
	ERR3586694|ERR3586737	74.2987	-85.7806	5	0.22	3	metaT	motu, KO relative abundance
	ERR3586687|ERR3586746	72.4693	-71.892	5	0.22	3	metaT	motu, KO relative abundance
	ERR3586677|ERR3586738	70.9433	-53.5127	411	0.22	3	metaT	motu, KO relative abundance
	ERR3586688|ERR3586729	70.9574	-53.5989	5	0.22	3	metaT	motu, KO relative abundance
	ERR3586678|ERR3586714	69.1136	-51.5086	5	0.22	3	metaT	motu, KO relative abundance
	ERR3586690|ERR3586733	64.7	-52.996	351	0.22	3	metaT	motu, KO relative abundance
	ERR3586689|ERR3586730	64.7127	-53.0106	5	0.22	3	metaT	motu, KO relative abundance
	ERR3586692|ERR3586735	61.5754	-55.9846	391	0.22	3	metaT	motu, KO relative abundance
	ERR3586691|ERR3586734	61.5427	-55.9869	5	0.22	3	metaT	motu, KO relative abundance
Sunagawa S, Coelho LP, Chaffron S, Kultima JR, Labadie K, Salazar G, et al. Ocean plankton. Structure and function of the global ocean microbiome. Science. 2015;348(6237):1261359.	ERR598950|ERR599095	36.5533	-6.5669	40	0.22	1.6	metaG	database construction, motu, miTAG, KO relative abundance
	ERR598955|ERR599003	36.5533	-6.5669	5	0.22	1.6	metaG	database construction, motu, miTAG, KO relative abundance
	ERR315856	37.0541	1.9478	42	0.22	1.6	metaG	database construction, motu, miTAG, KO relative abundance
	ERR315857	37.051	1.9378	5	0.22	1.6	metaG	database construction, motu, miTAG, KO relative abundance
	ERR594315|ERR594329	39.0609	5.9422	55	0.22	1.6	metaG	database construction, motu, miTAG, KO relative abundance
	ERR594288|ERR594316|ERR594317	39.1633	5.916	5	0.22	1.6	metaG	database construction, motu, miTAG, KO relative abundance
	ERR599073|ERR599092	35.7528	14.2765	60	0.22	1.6	metaG	database construction, motu, miTAG, KO relative abundance
	ERR598993|ERR599140	35.759	14.2574	5	0.22	1.6	metaG	database construction, motu, miTAG, KO relative abundance
	ERR315859|ERR315860	42.1735	17.7252	55	0.22	1.6	metaG	database construction, motu, miTAG, KO relative abundance
	ERR315858|ERR315861	42.2038	17.715	5	0.22	1.6	metaG	database construction, motu, miTAG, KO relative abundance
	ERR599094|ERR599153	39.3991	19.3997	50	0.22	1.6	metaG	database construction, motu, miTAG, KO relative abundance
	ERR598951|ERR599043	39.3888	19.3905	5	0.22	1.6	metaG	database construction, motu, miTAG, KO relative abundance
	ERR318618|ERR318619|ERR318620|ERR318621	33.9235	32.8118	70	0.22	1.6	metaG	database construction, motu, miTAG, KO relative abundance
	ERR315862|ERR315863	33.9179	32.898	5	0.22	1.6	metaG	database construction, motu, miTAG, KO relative abundance
	ERR598969|ERR599106	27.16	34.835	5	0.22	1.6	metaG	database construction, motu, miTAG, KO relative abundance
	ERR599061|ERR599097	23.4183	37.245	80	0.22	1.6	metaG	database construction, motu, miTAG, KO relative abundance
	ERR599041|ERR599116|ERR599155	23.36	37.2183	5	0.22	1.6	metaG	database construction, motu, miTAG, KO relative abundance
	ERR599049|ERR599134	21.9467	38.2517	5	0.22	1.6	metaG	database construction, motu, miTAG, KO relative abundance
	ERR598975|ERR599111	18.4417	39.8567	60	0.22	1.6	metaG	database construction, motu, miTAG, KO relative abundance
	ERR598959|ERR598991	18.3967	39.875	5	0.22	1.6	metaG	database construction, motu, miTAG, KO relative abundance
	ERR598974|ERR599028	20.8222	63.5133	17	0.22	1.6	metaG	database construction, motu, miTAG, KO relative abundance
	ERR598966|ERR599143	20.8183	63.5047	5	0.22	1.6	metaG	database construction, motu, miTAG, KO relative abundance
	ERR599031|ERR599062	20.8457	63.5851	600	0.22	1.6	metaG	database construction, motu, miTAG, KO relative abundance
	ERR598949|ERR599082	19.0284	64.5126	25	0.22	1.6	metaG	database construction, motu, miTAG, KO relative abundance
	ERR599109|ERR599167	19.0351	64.5638	340	0.22	1.6	metaG	database construction, motu, miTAG, KO relative abundance
	ERR599102|ERR599158	19.0393	64.4913	5	0.22	1.6	metaG	database construction, motu, miTAG, KO relative abundance
	ERR599145	18.5839	66.4727	25	0.22	1.6	metaG	database construction, motu, miTAG, KO relative abundance
	ERR599037|ERR599172	18.7341	66.3896	270	0.22	1.6	metaG	database construction, motu, miTAG, KO relative abundance
	ERR598977|ERR599053	14.5536	70.0128	60	0.22	1.6	metaG	database construction, motu, miTAG, KO relative abundance
	ERR599011|ERR599074	14.6059	69.9776	5	0.22	1.6	metaG	database construction, motu, miTAG, KO relative abundance
	ERR599013|ERR599130	5.9998	73.9067	80	0.22	1.6	metaG	database construction, motu, miTAG, KO relative abundance
	ERR599075|ERR599141	6.0001	73.8955	5	0.22	1.6	metaG	database construction, motu, miTAG, KO relative abundance
	ERR599045|ERR599054	0.0033	71.6428	5	0.22	1.6	metaG	database construction, motu, miTAG, KO relative abundance
	ERR599019|ERR599138	-9.3921	66.4228	5	0.22	1.6	metaG	database construction, motu, miTAG, KO relative abundance
	ERR599002|ERR599016	-16.9534	53.9601	75	0.22	1.6	metaG	database construction, motu, miTAG, KO relative abundance
	ERR599098|ERR599139	-16.957	53.9801	5	0.22	1.6	metaG	database construction, motu, miTAG, KO relative abundance
	ERR599112	-15.3379	43.2948	1000	0.22	3	metaG	database construction, motu, miTAG, KO relative abundance
	ERR599057	-15.3424	43.2965	5	0.22	3	metaG	database construction, motu, miTAG, KO relative abundance
	ERR599058	-17.0248	42.7401	5	0.22	3	metaG	database construction, motu, miTAG, KO relative abundance
	ERR599026	-17.2855	42.2866	66	0.22	3	metaG	database construction, motu, miTAG, KO relative abundance
	ERR599012	-22.3368	40.3412	5	0.22	3	metaG	database construction, motu, miTAG, KO relative abundance
	ERR598972|ERR599023|ERR599025	-29.5333	37.9117	65	0.22	3	metaG	database construction, motu, miTAG, KO relative abundance
	ERR599021|ERR599164	-29.5046	37.9599	1000	0.22	3	metaG	database construction, motu, miTAG, KO relative abundance
	ERR598970|ERR599088|ERR599150	-29.5019	37.9889	5	0.22	3	metaG	database construction, motu, miTAG, KO relative abundance
	ERR598990|ERR599018|ERR599110	-35.2421	26.3048	30	0.22	3	metaG	database construction, motu, miTAG, KO relative abundance
	ERR598960|ERR599034	-35.1889	26.2905	850	0.22	3	metaG	database construction, motu, miTAG, KO relative abundance
	ERR598979|ERR599146	-35.1728	26.2868	5	0.22	3	metaG	database construction, motu, miTAG, KO relative abundance
	ERR598982|ERR599107	-34.8901	18.0459	30	0.22	3	metaG	database construction, motu, miTAG, KO relative abundance
	ERR598973|ERR599068|ERR599173	-34.9449	17.9189	5	0.22	3	metaG	database construction, motu, miTAG, KO relative abundance
	ERR598994|ERR599144	-32.2401	17.7103	5	0.22	3	metaG	database construction, motu, miTAG, KO relative abundance
	ERR594313	-32.2401	17.7103	5	0.22	0.45	metaG	database construction, motu, miTAG, KO relative abundance
	ERR599017|ERR599056|ERR599103	-31.027	4.6802	50	0.22	3	metaG	database construction, motu, miTAG, KO relative abundance
	ERR594294	-31.027	4.6802	50	0.22	0.45	metaG	database construction, motu, miTAG, KO relative abundance
	ERR598947|ERR599131	-31.0198	4.6685	700	0.22	3	metaG	database construction, motu, miTAG, KO relative abundance
	ERR599129|ERR599171|ERR599174	-31.0266	4.665	5	0.22	3	metaG	database construction, motu, miTAG, KO relative abundance
	ERR594318	-31.0266	4.665	5	0.22	0.45	metaG	database construction, motu, miTAG, KO relative abundance
	ERR599044|ERR599149	-20.4075	-3.1641	800	0.22	3	metaG	database construction, motu, miTAG, KO relative abundance
	ERR594299|ERR594308	-20.4075	-3.1641	800	0.22	0.45	metaG	database construction, motu, miTAG, KO relative abundance
	ERR599135|ERR599165	-20.4091	-3.1759	5	0.22	3	metaG	database construction, motu, miTAG, KO relative abundance
	ERR594349	-20.4091	-3.1759	5	0.22	0.45	metaG	database construction, motu, miTAG, KO relative abundance
	ERR599133|ERR599137	-8.7296	-17.9604	100	0.22	3	metaG	database construction, motu, miTAG, KO relative abundance
	ERR599005|ERR599048	-8.7986	-17.9034	800	0.22	3	metaG	database construction, motu, miTAG, KO relative abundance
	ERR598984|ERR599105	-8.7789	-17.9099	5	0.22	3	metaG	database construction, motu, miTAG, KO relative abundance
	ERR599040|ERR599148	-21.0292	-35.3498	150	0.22	3	metaG	database construction, motu, miTAG, KO relative abundance
	ERR594321	-21.0292	-35.3498	150	0.22	0.45	metaG	database construction, motu, miTAG, KO relative abundance
	ERR599000|ERR599154	-20.9315	-35.1794	800	0.22	3	metaG	database construction, motu, miTAG, KO relative abundance
	ERR599010|ERR599126	-20.9354	-35.1803	5	0.22	3	metaG	database construction, motu, miTAG, KO relative abundance
	ERR594310	-20.9354	-35.1803	5	0.22	0.45	metaG	database construction, motu, miTAG, KO relative abundance
	ERR599046|ERR599101	-30.1484	-43.2705	120	0.22	3	metaG	database construction, motu, miTAG, KO relative abundance
	ERR594336	-30.1484	-43.2705	120	0.22	0.45	metaG	database construction, motu, miTAG, KO relative abundance
	ERR599124|ERR599159	-30.1471	-43.2915	800	0.22	3	metaG	database construction, motu, miTAG, KO relative abundance
	ERR599006|ERR599022	-30.1367	-43.2899	5	0.22	3	metaG	database construction, motu, miTAG, KO relative abundance
	ERR594340	-30.1367	-43.2899	5	0.22	0.45	metaG	database construction, motu, miTAG, KO relative abundance
	ERR599027|ERR599122	-47.2007	-57.9446	40	0.22	3	metaG	database construction, motu, miTAG, KO relative abundance
	ERR599009|ERR599035	-47.1863	-58.2902	5	0.22	3	metaG	database construction, motu, miTAG, KO relative abundance
	ERR598945|ERR599059	-60.2287	-60.6476	5	0.22	3	metaG	database construction, motu, miTAG, KO relative abundance
	ERR599104|ERR599121	-62.2231	-49.2139	90	0.22	3	metaG	database construction, motu, miTAG, KO relative abundance
	ERR599008|ERR599125	-61.9689	-49.5017	790	0.22	3	metaG	database construction, motu, miTAG, KO relative abundance
	ERR599090|ERR599176	-62.0385	-49.529	5	0.22	3	metaG	database construction, motu, miTAG, KO relative abundance
	ERR598965	-33.9116	-73.0537	35	0.22	3	metaG	database construction, motu, miTAG, KO relative abundance
	ERR599064	-34.0614	-73.1066	5	0.22	3	metaG	database construction, motu, miTAG, KO relative abundance
	ERR599050	-32.7971	-87.0693	5	0.22	3	metaG	database construction, motu, miTAG, KO relative abundance
	ERR598967	-29.7238	-101.16	5	0.22	3	metaG	database construction, motu, miTAG, KO relative abundance
	ERR599042|ERR599079	-25.826	-111.729	188	0.22	3	metaG	database construction, motu, miTAG, KO relative abundance
	ERR599071|ERR599085	-25.8076	-111.691	488	0.22	3	metaG	database construction, motu, miTAG, KO relative abundance
	ERR599093|ERR599120	-25.8051	-111.72	5	0.22	3	metaG	database construction, motu, miTAG, KO relative abundance
	ERR599024	-21.146	-104.787	5	0.22	3	metaG	database construction, motu, miTAG, KO relative abundance
	ERR599081|ERR599113	-12.9723	-96.0122	50	0.22	3	metaG	database construction, motu, miTAG, KO relative abundance
	ERR598946|ERR598953|ERR598981	-12.9794	-96.0232	177	0.22	3	metaG	database construction, motu, miTAG, KO relative abundance
	ERR599063|ERR599163|ERR599169	-13.0023	-95.9759	5	0.22	3	metaG	database construction, motu, miTAG, KO relative abundance
	ERR598962|ERR599007|ERR599168	-5.2669	-85.2732	40	0.22	3	metaG	database construction, motu, miTAG, KO relative abundance
	ERR599055|ERR599128|ERR599132	-5.261	-85.1678	480	0.22	3	metaG	database construction, motu, miTAG, KO relative abundance
	ERR598943|ERR598978	-5.2529	-85.1545	5	0.22	3	metaG	database construction, motu, miTAG, KO relative abundance
	ERR598952|ERR599065|ERR599108	2.0299	-84.5546	30	0.22	3	metaG	database construction, motu, miTAG, KO relative abundance
	ERR598971|ERR599067	2.0649	-84.5546	380	0.22	3	metaG	database construction, motu, miTAG, KO relative abundance
	ERR598997|ERR599118	1.9928	-84.5766	5	0.22	3	metaG	database construction, motu, miTAG, KO relative abundance
	ERR599014	-1.9002	-84.6265	50	0.22	3	metaG	database construction, motu, miTAG, KO relative abundance
	ERR599020	-1.8902	-84.6141	380	0.22	3	metaG	database construction, motu, miTAG, KO relative abundance
	ERR599039	-2.0133	-84.589	5	0.22	3	metaG	database construction, motu, miTAG, KO relative abundance
	ERR598961	-16.9587	-100.675	90	0.22	3	metaG	database construction, motu, miTAG, KO relative abundance
	ERR599086	-16.9486	-100.671	350	0.22	3	metaG	database construction, motu, miTAG, KO relative abundance
	ERR599077	-16.9601	-100.633	5	0.22	3	metaG	database construction, motu, miTAG, KO relative abundance
	ERR598957	-23.2189	-129.5	155	0.22	3	metaG	database construction, motu, miTAG, KO relative abundance
	ERR599072	-23.2232	-129.599	696	0.22	3	metaG	database construction, motu, miTAG, KO relative abundance
	ERR598954	-23.2811	-129.395	5	0.22	3	metaG	database construction, motu, miTAG, KO relative abundance
	ERR598948	-9.0063	-139.139	115	0.22	3	metaG	database construction, motu, miTAG, KO relative abundance
	ERR594304	-9.0063	-139.139	115	0.22	0.45	metaG	database construction, motu, miTAG, KO relative abundance
	ERR598999|ERR599033|ERR599083|ERR599096	-8.9729	-139.239	600	0.22	3	metaG	database construction, motu, miTAG, KO relative abundance
	ERR594305	-8.9729	-139.239	600	0.22	0.45	metaG	database construction, motu, miTAG, KO relative abundance
	ERR598992	-8.9971	-139.196	5	0.22	3	metaG	database construction, motu, miTAG, KO relative abundance
	ERR594307	-8.9971	-139.196	5	0.22	0.45	metaG	database construction, motu, miTAG, KO relative abundance
	ERR598956|ERR598998|ERR599117|ERR599157	-8.9109	-140.285	150	0.22	3	metaG	database construction, motu, miTAG, KO relative abundance
	ERR594337	-8.9109	-140.285	150	0.22	0.45	metaG	database construction, motu, miTAG, KO relative abundance
	ERR599160	-8.9068	-140.283	5	0.22	3	metaG	database construction, motu, miTAG, KO relative abundance
	ERR594326	-8.9068	-140.283	5	0.22	0.45	metaG	database construction, motu, miTAG, KO relative abundance
	ERR598988|ERR599084|ERR599089|ERR599161	-9.0714	-140.597	120	0.22	3	metaG	database construction, motu, miTAG, KO relative abundance
	ERR594343	-9.0714	-140.597	120	0.22	0.45	metaG	database construction, motu, miTAG, KO relative abundance
	ERR588857|ERR599036|ERR599069|ERR599080|ERR599151	-9.1504	-140.522	5	0.22	3	metaG	database construction, motu, miTAG, KO relative abundance
	ERR594311	-9.1504	-140.522	5	0.22	0.45	metaG	database construction, motu, miTAG, KO relative abundance
	ERR599156	-8.8999	-142.546	140	0.22	3	metaG	database construction, motu, miTAG, KO relative abundance
	ERR594342	-8.8999	-142.546	140	0.22	0.45	metaG	database construction, motu, miTAG, KO relative abundance
	ERR599066|ERR599091|ERR599114|ERR599119	-8.9111	-142.557	5	0.22	3	metaG	database construction, motu, miTAG, KO relative abundance
	ERR594339	-8.9111	-142.557	5	0.22	0.45	metaG	database construction, motu, miTAG, KO relative abundance
	ERR599032	0.0222	-153.686	40	0.22	3	metaG	database construction, motu, miTAG, KO relative abundance
	ERR599038	0.0003	-153.676	5	0.22	3	metaG	database construction, motu, miTAG, KO relative abundance
	ERR598995	31.5168	-159.046	115	0.22	3	metaG	database construction, motu, miTAG, KO relative abundance
	ERR598980	31.528	-159.022	550	0.22	3	metaG	database construction, motu, miTAG, KO relative abundance
	ERR599142	31.5213	-158.996	5	0.22	3	metaG	database construction, motu, miTAG, KO relative abundance
	ERR598942	35.4002	-127.75	45	0.22	3	metaG	database construction, motu, miTAG, KO relative abundance
	ERR599115	35.2698	-127.727	650	0.22	3	metaG	database construction, motu, miTAG, KO relative abundance
	ERR599052	35.3671	-127.742	5	0.22	3	metaG	database construction, motu, miTAG, KO relative abundance
	ERR598987|ERR599070|ERR599099|ERR599147	14.2075	-116.647	40	0.22	3	metaG	database construction, motu, miTAG, KO relative abundance
	ERR599015|ERR599076|ERR599127|ERR599152	14.2025	-116.643	375	0.22	3	metaG	database construction, motu, miTAG, KO relative abundance
	ERR598989	14.2035	-116.626	5	0.22	3	metaG	database construction, motu, miTAG, KO relative abundance
	ERR599087	6.3378	-102.954	60	0.22	3	metaG	database construction, motu, miTAG, KO relative abundance
	ERR599004|ERR599051|ERR599060|ERR599175	6.3559	-103.06	450	0.22	3	metaG	database construction, motu, miTAG, KO relative abundance
	ERR599030	6.3332	-102.943	5	0.22	3	metaG	database construction, motu, miTAG, KO relative abundance
	ERR599162	7.4122	-79.3017	5	0.22	3	metaG	database construction, motu, miTAG, KO relative abundance
	ERR599029	9.8481	-80.0454	5	0.22	3	metaG	database construction, motu, miTAG, KO relative abundance
	ERR599100	25.6168	-88.4532	125	0.22	3	metaG	database construction, motu, miTAG, KO relative abundance
	ERR598985	25.6236	-88.45	640	0.22	3	metaG	database construction, motu, miTAG, KO relative abundance
	ERR599136	25.5264	-88.394	5	0.22	3	metaG	database construction, motu, miTAG, KO relative abundance
	ERR599166	39.2392	-70.0343	590	0.22	3	metaG	database construction, motu, miTAG, KO relative abundance
	ERR598983	39.2305	-70.0377	5	0.22	3	metaG	database construction, motu, miTAG, KO relative abundance
	ERR599047	34.6663	-71.2907	640	0.22	3	metaG	database construction, motu, miTAG, KO relative abundance
	ERR598968	34.6712	-71.3093	5	0.22	3	metaG	database construction, motu, miTAG, KO relative abundance
	ERR599123	31.6948	-64.2489	5	0.22	3	metaG	database construction, motu, miTAG, KO relative abundance
	ERR598958	34.1504	-56.9684	250	0.22	3	metaG	database construction, motu, miTAG, KO relative abundance
	ERR598964	34.0771	-49.8233	740	0.22	3	metaG	database construction, motu, miTAG, KO relative abundance
	ERR598963	34.1132	-49.9181	5	0.22	3	metaG	database construction, motu, miTAG, KO relative abundance
	ERR598996	35.8427	-37.1526	40	0.22	3	metaG	database construction, motu, miTAG, KO relative abundance
	ERR599170	35.9346	-37.3032	5	0.22	3	metaG	database construction, motu, miTAG, KO relative abundance
	ERR598986	36.1811	-28.9373	80	0.22	3	metaG	database construction, motu, miTAG, KO relative abundance
	ERR598976	36.1715	-29.023	5	0.22	3	metaG	database construction, motu, miTAG, KO relative abundance
	ERR598944	43.7182	-16.8714	800	0.22	3	metaG	database construction, motu, miTAG, KO relative abundance
	ERR599001	43.7056	-16.8794	25	0.22	3	metaG	database construction, motu, miTAG, KO relative abundance
	ERR599078	43.6792	-16.8344	5	0.22	3	metaG	database construction, motu, miTAG, KO relative abundance
Tsementzi D, Wu J, Deutsch S, Nath S, Rodriguez RL, Burns AS, et al. SAR11 bacteria linked to ocean anoxia and nitrogen loss. Nature. 2016;536(7615):179-83.	SRR1509792	18.9	104.5	85	0.2	?	metaG	database construction, motu, miTAG, KO relative abundance
	SRR1509793	18.9	104.5	100	0.2	?	metaG	database construction, motu, miTAG, KO relative abundance
	SRR1509794	18.9	104.5	125	0.2	?	metaG	database construction, motu, miTAG, KO relative abundance
	SRR1509796	18.9	104.5	300	0.2	?	metaG	database construction, motu, miTAG, KO relative abundance
	SRR1509798	18.9	104.5	80	0.2	?	metaG	database construction, motu, miTAG, KO relative abundance
	SRR1509799	18.9	104.5	125	0.2	?	metaG	database construction, motu, miTAG, KO relative abundance
	SRR1509800	18.9	104.5	300	0.2	?	metaG	database construction, motu, miTAG, KO relative abundance
Zhao Z, Baltar F, Herndl GJ. Linking extracellular enzymes to phylogeny indicates a predominantly particle-associated lifestyle of deep-sea prokaryotes. Sci Adv. 2020;6(16):eaaz4354.	SRR8159433	10.34	-36.96	2000	0.2	0.8	metaG	database construction, motu, miTAG, KO relative abundance
	SRR8159434	0	180	100	0.2	0.8	metaG	database construction, motu, miTAG, KO relative abundance
	SRR8159435	23.55	-48.08	2000	0.2	0.8	metaG	database construction, motu, miTAG, KO relative abundance
	SRR8159436	15.88	-68.91	2000	0.2	0.8	metaG	database construction, motu, miTAG, KO relative abundance
	SRR8159437	-10.33	-176.47	2000	0.2	0.8	metaG	database construction, motu, miTAG, KO relative abundance
	SRR8159438	45	178.5	2000	0.2	0.8	metaG	database construction, motu, miTAG, KO relative abundance
	SRR8159439	0	180	400	0.2	0.8	metaG	database construction, motu, miTAG, KO relative abundance
	SRR8159440	50	179.55	500	0.2	0.8	metaG	database construction, motu, miTAG, KO relative abundance
