# Supplementary material for: Metaproteomic analysis decodes trophic interactions of microorganisms in the dark ocean
Source: Nat Commun. 2024 Jul 30;15:6411. doi: 10.1038/s41467-024-50867-z (PMC11289388; doi:10.1038/s41467-024-50867-z)
Supplement: Supplementary file 3 — Supplementary Data 1–12 [file 41467_2024_50867_MOESM3_ESM.zip › Supplementary Data 3.xlsx]

## Sheet: Supplementary dataset3
sample	station	fraction	depth	Relative abundance (%) of KO
				K00001	K00002	K00003	K00004	K00006	K00008	K00010	K00011	K00012	K00013	K00014	K00015	K00016	K00018	K00019	K00020	K00021	K00022	K00023	K00024	K00025	K00026	K00027	K00029	K00030	K00031	K00033	K00034	K00036	K00038	K00042	K00043	K00046	K00052	K00053	K00054	K00055	K00057	K00058	K00059	K00060	K00065	K00066	K00067	K00068	K00069
A1_Exo_Bathy	A1	<0.2um	Bathy	0.000614564	0	0.000476911	3.07e-05	0	0	0	0	0.0373464	5.42e-05	0.000441269	0	8.6e-05	0	0.00254377	0.00658482	0.0350792	0	0.00329994	0.017368	4.44e-05	0.0238708	0.0112811	0.0114929	0.0204568	0.174551	0.0031274	5.49e-05	0.0463819	0	0.00510127	2.54e-05	5.36e-05	0.0136535	0.0961997	0	0.000150998	4.78e-06	0.127725	0.0215155	0.000897052	0	0	0.00721273	0	0
A1_FL_Bathy	A1	0.2-0.8um	Bathy	0.00397756	0	0.000524185	0	0	0	0	0	0.0172825	0	0	0.00283919	0.000126146	0.00533624	0.043366	0.0455416	0.00741513	0	0.0133918	0.427513	6.27e-05	0.00599615	0.0774161	0.0717392	0.0073313	0.742158	0.00911947	0	0.001327	0.00579124	0.0437347	0	0.000335553	0.000328299	1.28163	0	0.000480734	0.00211547	0.0280684	0.0223406	0.0674737	0	0	0	0	0
A1_PA_Bathy	A1	>0.8um	Bathy	0.000326701	3.61e-05	4.48e-05	4.19e-05	0	0	0	3.61e-05	0.0557538	0.00139268	0	0.00399323	0.00032651	0.00401502	0	0.00051158	5.39e-05	4.29e-05	0.00800143	0.0166928	0.00189586	0.049627	0.00203222	0.00232167	9.71e-05	0.0267315	0.00331603	0	0.000528436	0.000259552	0.000212271	0	0	0.000326645	0.0842614	0	0.000584327	0	0.0176055	0.00608402	0	7.07e-05	0	0	0	1.43e-06
A3_Exo_Bathy	A3	<0.2um	Bathy	0.00151575	0	0.000112845	0	0	0	0	0	0.050991	8.83e-05	0.000694379	0	0.0024126	0	0.0149047	0.0151511	0.103545	0	0.0014269	0.177423	0.000115055	0.0182377	0.038478	0.0391721	0.0557092	0.575919	0.00343158	3.94e-05	0.0528336	0.000170254	0.00997179	0	0.00214537	0.0298206	0.231724	0	0.00125316	0.00250861	0.177714	0.0500255	0.00791753	0	0	0.0130423	0	0.000231649
A3_FL_Bathy	A3	0.2-0.8um	Bathy	0.0512328	0	0.014745	0.000643153	0	0	0	0	0.0439228	0.00219493	0	0.01019	0.00193135	0.0174082	0.0207972	0.0124734	0.00751398	0	0.0523902	0.529374	0.00169249	0.0851903	0.151589	0.151516	0.0757228	0.640785	0.0569142	0	0.239365	0.000208318	0.00955917	0	0.000129118	0.00960653	0.2333	0	0.00939414	0.00245241	0.178349	0.114615	0.008228	0	0	0	0	0.000625861
A3_PA_Bathy	A3	>0.8um	Bathy	0.000163443	0.000305664	0.00430491	0	0	0	0	0.000305664	0.129896	0.0605334	0	0.00770746	0.000195047	0.00810075	0.000598535	0.0607835	0.00439079	7.98e-05	0.0120619	0.185338	0.00218439	0.0234095	0.230578	0.464947	0.00726951	0.346622	0.0247404	0	0.00526798	0.00245401	0.0564073	0	0	0.00781956	0.428343	0.000378985	0.00529324	0	0.071421	0.0314383	0.000196825	0	0	0	0	0.000536534
A5_Exo_Bathy	A5	<0.2um	Bathy	0.0020869	0	0.0317037	0.000305643	0	0	0	0	0.0531497	0.000462573	0.000121166	0	0.0220447	1.85e-05	0.00208411	0.00705259	0.0436233	0	0.00149717	1.14186	6.09e-05	0.184956	0.0220406	0.0281916	0.0172	0.379469	0.0425687	2.57e-05	0.0286284	0.000103313	0.00620008	0	0.0302102	0.0301964	0.0536502	0	0.000126837	6.92e-06	0.0858981	0.0402535	0	0	0	0.00211992	8.04e-06	0.000265031
A5_FL_Bathy	A5	0.2-0.8um	Bathy	0.0659817	0	0.0233844	0.000282577	0	0	0	0	0.0409909	0.00305754	0	0.0184762	0.00183797	0.0237801	0.0167641	0.00902391	0.0119366	0	0.0317581	0.416469	0.000609795	0.119032	0.172067	0.154143	0.0592785	0.761249	0.01953	0	0.203904	0.000256421	0.00713778	0	0.000253361	0.015133	0.259974	0	0.0141959	0.00393754	0.269386	0.132803	0.00267598	0	0	0	0	0.000806163
A5_PA_Bathy	A5	>0.8um	Bathy	0	0.000111912	3.07e-05	0	0	0	0	0.000111912	0.0743538	0.0705778	0	0.00183315	0.000176017	0.00183783	0	0.000653877	0	0.000165748	0.00124089	0.152366	0.00492268	0.00926561	0.112625	0.233721	0.00454011	0.282336	0.00705256	0	0.00165604	0.000663417	0.000379138	0	0	0.0048965	1.17081	0	0.00471685	0	0.00515046	0.0129171	0	0.00022008	0	0	0	0.000452839
BR_Exo_Epi	BR	<0.2um	Epi	0.0168264	0	0.000324286	0	0	0	0	0	0.0439217	0.00147768	0	0.0145019	0.000870857	0	0.00134603	0.00339432	0.01234	0	0.000248749	0.214686	0.00322051	0.212563	0.00732087	0.00943995	0.03813	3.54366	0	0	0.019929	0	0.00335957	0.000804715	0	0.0126275	0.153051	0	0.000222993	0.000933451	0.102612	0.00388698	0	0	0	7.23e-05	0	6.41e-05
BR_FL_Epi	BR	0.2-0.8um	Epi	0.0116663	0	0.0201237	0	0.00691166	0	0	0	0.0493484	0	0	0.00951927	0.00772725	0.00954802	0	0.00409439	0.000230295	0	0.00624445	0.144188	3.94e-05	0.00428102	0.0603427	0.0628383	0.203346	0.141513	0.0604743	0	0.0546261	5.93e-06	0.00192326	0	0.00166135	0.0243541	0.541998	0	0.000291421	0	0.115632	0.0610877	0.00025272	0	0.000121137	0	0	0
BR_PA_Epi	BR	>0.8um	Epi	0.000291341	2.71e-05	8.53e-06	0	0	0	6.41e-05	2.71e-05	0.00746765	0.000348152	0	0.0131885	0.000117678	0.0132588	0	0.0004336	0.000764246	2.25e-05	0.00204752	0.0126998	0.00236927	0.0197721	0.00484269	0.00831194	0.000509139	0.221925	0.0143316	0	0.00147589	0.00037981	0.000194339	0	0.000215094	0.0110575	0.608265	3.13e-05	0.000132156	0	0.0625468	0.0535781	0	0.000380061	0	0	0	0
CH_Exo_Epi	CH	<0.2um	Epi	0.0383221	0	4.98e-05	0	0	0	0	0	0.0304609	0.000658305	0	0.00946491	0.00026973	0.000511274	0	0.00784061	0.00614098	0	0.00082991	0.305416	0.00373202	0.0475661	0.0119768	0.0140848	0.00572597	3.70462	0.00258239	0	0.0284525	9.78e-05	0.00765647	0.0015028	0	0.0282239	0.238731	0	0.000172275	0.00244615	0.299144	0.021151	0	0	0.000115573	0.00608379	0	0
CH_FL_Epi	CH	0.2-0.8um	Epi	0.0283399	0	0.000216418	0	0.0219884	0	0	0	0.0540258	0	0	0.00471585	0.00598643	0.0050032	0	0.000263549	0.00247398	0	0.0090237	0.227351	0.000110087	0.0115857	0.0498141	0.0483309	0.329248	0.150825	0.0977663	0	0.0294175	0.000261316	0	0	0.0033452	0.00269128	0.363033	0	0.00104176	0	0.0986693	0.0395894	9.04e-05	0	0.000769149	0	0	0
CH_PA_Epi	CH	>0.8um	Epi	0.00289564	0	0.000458981	4.11e-05	0	0	0.000320129	0	0.0189906	0.00244733	0	0.00740287	1.6e-05	0.00740287	0.000107491	0.000679111	0.000613449	1.66e-05	0.00425022	0.0129746	0.00183668	0.0054884	0.389627	0.826977	0.000341664	0.0416241	0.00214652	0	0.00341763	0.000810484	0.00034258	0	0.000505575	0.0297128	0.211865	0	0.000362107	0	0.114586	0.125139	0	0.00329885	0	0	0	4.65e-06
M2_400m_Exo_Meso	M2_400m	<0.2um	Meso	0.0182088	0	0.000428208	0	0	0	0	0	0.00674467	0	1.79e-05	3.22e-05	0.000652826	0	1.35e-06	0.000360195	0.000965781	0	0.000110347	0.281689	6.72e-05	0.000837636	0.00193022	0.00232355	0.00242388	0.0490342	0	0	0.000975452	0	0.000331214	2.08e-05	0	0.00244107	0.0266062	0	0	0.000871549	0.0231035	0.00612671	0	0	3.84e-05	0.000741325	1.29e-05	0
M2_400m_FL_Meso	M2_400m	0.2-0.8um	Meso	0.0185363	0	0.00523177	0	0.00871814	0.000382858	0	0	0.0862721	8.86e-05	0	0.00177441	0.00373904	0.00208042	2.19e-05	0.0947363	0.00290246	0	0.00172298	0.175369	0.000273836	0.0164708	0.0516136	0.10488	0.00476593	0.0990328	0.0191074	0.000367705	0.035099	0.015002	0.0937247	0	0	0.00179732	0.158011	0	0.00155014	0.000274636	0.0283349	0.0184738	0.00273749	0	2.13e-05	0	0	0
M2_400m_PA_Meso	M2_400m	>0.8um	Meso	0	9.41e-05	0	0	0	0	0	9.41e-05	0.0223674	0	0	0.00447822	0	0.00448526	0	1.74e-05	0.000238296	0	0.00320365	0.0225619	0.00261007	0.0109374	0.0526487	0.00508198	0.000290432	0.849446	0.00671182	0	0.00334867	0	1.74e-05	0	0	0.000422821	0.0679182	0	0.00134423	0	0.0130066	0.00144687	0	0	0	0	0	0
M2_450m_Exo_Meso	M2_450m	<0.2um	Meso	0.318385	0	0	0.00301326	0	0	0	0	0.0128586	0.000880416	0.000145926	5.29e-05	0.00168541	0.00462678	0	0.00054187	0.0138699	0	0.000276343	9.32831	0.000194305	0.000558706	0.0100049	0.0100069	0.00212402	0.124509	0	0	0.0325269	0.000428861	0.00054187	1.44e-05	0	0.00345708	0.0221475	0	0	0.00364523	0.00639981	0.00115315	0	0	0.000107668	0	0	0
M2_450m_FL_Meso	M2_450m	0.2-0.8um	Meso	0.0262965	0	0.00207664	0	0.0051737	0.000245266	0	0	0.0486474	7.47e-06	0	0.00114975	0.00341048	0.00144148	0.000281786	0.0721256	0.00196163	0	0.00166481	0.12752	8.75e-05	0.0163579	0.0383977	0.0678069	0.00149223	0.0608062	0.0266642	0.000186238	0.104289	0.0239637	0.0718997	0	0	0.000948004	0.109525	0	0.00166501	0.000498032	0.0187735	0.0136048	0.00141378	0	4.05e-05	0	0	0
M2_450m_PA_Meso	M2_450m	>0.8um	Meso	0	0	0	0	0	0	0	0	0.000255051	0	0	0	0	0	0	8.7e-05	0	0	0.0091522	0.000726709	0.00817223	0.000351717	0	0	0.000213513	0.00167599	0.000178239	0	0	0	8.7e-05	0	0	0.00470661	0	0	0.000576908	0	0	0.00310816	0	0	0	0	0	0
M3_1500m_Exo_Bathy	M3_1500m	<0.2um	Bathy	0.00902025	0	0.0276761	0	0	0	0	0	0.00204805	0	0	0	0	0	0	0.00195732	0.000358077	0	0	0.618903	0	0.000187363	0.0167409	0.0195598	0.00393136	0.109517	0	0	0.000121467	0.000855757	0.00195732	0	0	0.00331291	0.0514548	0	4.11e-05	0	0.0515225	0.02953	0	0	0	0.00313224	1.66e-05	0
M3_1500m_FL_Bathy	M3_1500m	0.2-0.8um	Bathy	0.0587303	0	0.0145045	0	0.0090505	0	0	0	0.022721	8.89e-05	0	0.00482604	0.00643928	0.00530474	0.000211179	0.0439183	0.000981405	0	0.00960059	0.178274	5.59e-05	0.0142766	0.0377922	0.0200681	0.00402382	0.0607466	0.00304309	0.000184335	0.0359173	0.0230868	0.0422122	0	0	0.00101149	0.13949	0	0.00188773	0.000671121	0.0361795	0.0138388	0.00174185	0	0.000110629	0	0	0
M3_1500m_PA_Bathy	M3_1500m	>0.8um	Bathy	0	0	0.00180456	0	0	0	0	0	0.0412161	0.00437137	0	0.00800486	0	0.00800486	0	0.000868549	0	0	0.000207579	0.103769	0.00902464	0.00245442	0.00989689	0.00150826	0.00178562	0.115359	0.000824287	0	0.000941389	0.0024393	0	0	0	0.00110389	0.0785092	0	1.01e-05	0	0.0214086	0.0586516	0	0.000452691	0	0	0	6.45e-05
M4_3500m_Exo_Bathy	M4_3500m	<0.2um	Bathy	0.0238887	0	0.00119698	0	0	0	0	0	0.00702052	3.03e-05	0.000868409	0.00365609	0.0221033	7.78e-05	0	0.0010814	0.0359863	0	0.000591847	0.258131	0.00145119	0.0209508	0.00416414	0.00454529	0.0478807	1.60727	0.00200989	0	0.0026874	0.00084312	0.0010814	0	0	0.00382115	0.0779631	0	0.00202291	0.00660413	0.0197497	0.00905374	0	0	0	0.000375025	0	0.000182622
M4_3500m_FL_Bathy	M4_3500m	0.2-0.8um	Bathy	0.00910144	0	0.00425566	0	0.0821088	0	0	0	0.0131205	0	0	0.00900972	0.00150273	0.00989846	0	0.0845016	0.000424791	0	0.0016818	0.198221	0	0.0187488	0.0132669	0.0549243	0.00444157	0.0617162	0.0715274	0	0.0118423	0.0365628	0.0840943	0	0	0.000149385	0.0874958	0	0.000971412	0	0.0256089	0.010778	0.0013501	0	0	0	0	0
M4_3500m_PA_Bathy	M4_3500m	>0.8um	Bathy	0	0	0.000512832	0	0	0	0	0	0.041009	0.000520372	0	7.32e-05	0.000103106	0.000314677	0	0	0	0	0	0.0939108	0.00698691	0.00261715	9.8e-05	0	8.47e-05	0.0646813	0.00170104	0	0.000204384	0.000799123	0	0	0	0	2.18911	0	0.000145398	0	0.016549	0.00132298	0	0	0	0	0	0
M4_4000m_Exo_Bathy	M4_4000m	<0.2um	Bathy	0.256711	0	0.102711	0	0	0	0	0	0.0218116	0.000200625	0.000154877	0	0.000132818	0	0	0.000163313	0.000243008	0	0.000202981	0.225975	0.00100788	0.000666217	0.00910354	0.00922883	0.0170766	2.35868	0.000482354	0	0.000508054	9.97e-05	0.000163313	0	0	0.00708278	0.0337767	0	8.64e-05	0.00118695	0.243243	0.0158052	0	0	0.000383479	0.00310182	4.63e-05	0
M4_4000m_FL_Bathy	M4_4000m	0.2-0.8um	Bathy	0.0560035	0	0.00790049	0	0.0852899	0	0	0	0.0486461	0	0	0.0139754	0.00205667	0.0145432	0	0.116385	0.00145814	0	0.00305148	0.178639	0	0.0112424	0.0144704	0.0143952	0.00561244	0.109529	0.00429968	0	0.0253091	0.0517094	0.114993	0	0	0.000155639	0.120061	0	0.000403804	0.000374611	0.0402396	0.0064088	0.000373443	0	0	0	0	0
M4_4000m_PA_Bathy	M4_4000m	>0.8um	Bathy	0	0	0.00039044	0	0	0	0	0	0.0463245	0.01696	0	0.000180959	3.66e-05	0.000181417	0	0.00222111	0.00011198	0	2.64e-05	0.127664	0.00998377	0.00144225	0.0150805	0.0316489	0.00145849	0.0697875	0.000991234	0	0.00108603	0.000853758	0	0	0	0	1.98382	0	7.58e-05	0	0.00455647	0.00450961	0	0	0	0	0	6.47e-05
OO_Exo_Epi	OO	<0.2um	Epi	0.0258853	0	0.00100976	0	0	0	0	0	0.0192111	0.000138304	0	0.00082353	0	0.000175267	0	0.00152313	0.00604995	0	0.00026052	0.46284	0.00211018	0.00166365	0.0144514	0.0159608	0.020443	2.33031	0	0	0.0298297	0	0.001219	0.0110611	0	0.00655356	0.183946	0	2.55e-05	0.000119562	0.00399978	0.0350437	0	0	0	0.001615	2.04e-05	0
OO_FL_Epi	OO	0.2-0.8um	Epi	0.0210858	0	0.000207456	0	0	0	0	0	0.264356	0	0	0.00066928	0.000170407	0.000722068	2.1e-05	0.00381957	0.00142606	0	0.0129033	0.303519	0.000313251	0.0974655	0.0794532	0.105303	0.166105	0.10146	0.00296167	0	0.0321263	0.000730599	0	0	0.00927752	0.00184576	0.0928442	0	0.0023807	0	0.178564	0.0515196	0.000645407	0	3.48e-05	0	0	0
OO_PA_Epi	OO	>0.8um	Epi	0.00412677	0.000127485	0.000169523	1.13e-06	0	0	5.15e-06	0.000127485	0.0150251	0.00571086	0	0.0373681	0	0.0372177	0	0.000696488	0.000381708	5.11e-06	0.00246888	0.0197488	0.0160382	0.0138071	0.016243	0.0105394	0.00120472	0.212267	0.0137617	0	0.00489072	0.000753957	0.000509099	0	0.000269264	0.00507423	0.0498086	0.000231775	5.18e-05	0	0.0551566	0.0724625	0	0.000946757	0	0	0	0
ST10_200m_FL_Meso	ST10_200m	0.2-0.8um	Meso	0.00569197	0	1.09e-05	0	0	0	0	0	0.0353952	3.45e-05	0	0.000860307	0.000693504	0.00121553	8.71e-05	0.0349781	0.00640982	0	0.00437337	0.245337	0.000107234	0.0121643	0.0306836	0.035045	0.0123511	0.130228	0.02412	0.000126581	0.0792267	7.57e-05	0.033736	0	0.000607463	0.000812393	0.151751	0	0.000903404	0.000566222	0.0422808	0.0180749	0.00336323	0	0.000265953	0	0	0
ST10_200m_PA_Meso	ST10_200m	>0.8um	Meso	0.00411781	0	0.000200563	1.11e-05	0	0	0.000696206	0	0.0244676	8.98e-05	0	0.0107724	0.000269753	0.0108175	0.000105523	0.00150682	0	0	0.00406631	0.010647	0.0042145	0.0137496	0.0139189	0.0202882	0.00163481	0.0492484	0.00162822	0	0.00421849	0.00102992	0.00145436	0	0.000386332	0.0190909	0.18894	0.000317735	0.000536944	0	0.0860634	0.103876	0	0.00131871	0	0	0	0
ST13_75m_Exo_Epi	ST13_75m	<0.2um	Epi	0.0484849	0	2.92e-05	0	0	0	0	0	0.00786422	0.00156912	0	0	0	0.000846286	1.14e-05	0.00564268	0.0018955	0	4.16e-05	0.544628	0.000727662	0.550445	0.00505405	0.00582429	0.0145909	0.214301	2.05e-05	0	0.0017108	0	0.00522313	0.000297216	0	0.0145361	0.362121	0	0.000213544	0.000182575	0.0176133	0.0129644	0	0	0	0.000407013	0.00021286	0
ST13_75m_FL_Epi	ST13_75m	0.2-0.8um	Epi	0.0140352	0	0.00202832	0	0.0192727	0.000898952	0	0	0.0431292	0.000437617	0	0.00523662	0.000459997	0.00548816	0.000263822	0.0277171	0.00772548	0	0.00352294	0.174948	0	0.0255273	0.016978	0.0388558	0.0155806	0.0929892	0.0569746	0.000468437	0.0656139	0.01013	0.0266188	0	0.000536216	0.00227918	0.365389	0	0.000100669	0.000135442	0.0574665	0.0239981	0.0105127	0	0.000101421	0	0	0
ST13_75m_PA_Epi	ST13_75m	>0.8um	Epi	0	0	0	0	0	0	0	0	0.0153428	0	0	0	0	0	0	0	0	0	0	0.00736432	0	0	0	0	0	0	6.08e-05	0	0.00425869	0	0	0	0	0.000783587	0.244819	0	0	0	0.00594472	0	0	0	0	0	0	0
ST14_2000m_Exo_Bathy	ST14_2000m	<0.2um	Bathy	0.00559704	0	0.00333021	2.25e-05	0	0	0	0	0.0199044	0.00499289	0.00032251	0.00105195	0.0284938	3.6e-06	0.00178222	0.010686	0.00797507	0	0.00347565	0.502877	0.000327247	0.0208718	0.0484312	0.0491673	0.0351742	0.980203	0.000527181	2.54e-05	0.0146674	0.000757518	0.0092412	0.000458492	0.000317967	0.0451201	0.278538	0	0.000564757	0.000251305	0.116141	0.0388682	0.000435756	0	0	0.00151066	2.97e-05	8.17e-05
ST14_2000m_FL_Bathy	ST14_2000m	0.2-0.8um	Bathy	0.00211197	0	0.00190882	0	0	0	0	0	0.025148	0.00030395	0	0.0224359	0.0156807	0.02286	0.00606125	0.000256345	0.000753506	0	0.00903459	0.16256	1.26e-06	0.00498033	0.0166287	0.0191031	0.00675789	0.187317	0.0105407	0	0.0274414	2.86e-05	0.000218427	0	0.00153401	0.00576567	0.161828	0.00721056	5.02e-05	0	0.0649116	0.038544	0.00965489	0	9.04e-05	0	0	0
ST15_600m_Exo_Meso	ST15_600m	<0.2um	Meso	0.0269601	0	0.0145686	0	0	0	0	0	0.00419219	0.00500015	0	0.000274753	0.000315727	0	0	0.010088	0.00591861	0	0.00032575	2.18488	0.0143782	0.171756	0.0246481	0.027186	0.00748627	0.235888	0.000107901	0	0.00298659	0.00037042	0.00892151	0	0	0.0522673	0.44439	0	0.000234827	0.00152103	0.0241979	0.0169964	0	0	3.18e-05	5.11e-05	0.000853252	0
ST15_600m_FL_Meso	ST15_600m	0.2-0.8um	Meso	0.0108148	0	5.63e-05	0	0.0195952	0	0	0	0.069771	0	0	0.000127215	0.00706677	0.000207888	0.000108964	0.0242076	0.00589945	0	0.0015163	0.328804	5.52e-05	0.0266417	0.0330202	0.033512	0.025736	0.131305	0.0374187	6.42e-05	0.170542	0.061316	0.0229926	0	0	0.00134908	0.123098	0	0.000726866	0.000318422	0.0486919	0.0224292	0.0188319	0	0.000294533	0	0	0
ST15_600m_PA_Meso	ST15_600m	>0.8um	Meso	0	0	0	0	0	0	0	0	0	0	0	0	0	0	0	0	0	0	0	0.0319555	0	0.00341608	0	0	0	0.00261154	0	0	0	0	0	0	0	0	0.899468	0	0	0	0.00234679	0	0	0	0	0	0	0
ST16_1000m_FL_Bathy	ST16_1000m	0.2-0.8um	Bathy	0.00442994	0	0	0	0	0	0	0	0.0691327	7.05e-06	0	0.00017113	0.000312975	0.000916541	0.000105853	0.0314459	0.00440978	0	0.000492441	0.230032	0.000229888	0.0120104	0.0387388	0.0315236	0.0199628	0.0629874	0.0260707	0.000112345	0.0914729	0.000120879	0.0314459	0	0	0.000329318	0.080336	0	0.000631323	0.00028328	0.0286318	0.0115945	0.0051285	0	0.000144047	0	0	0
ST16_1000m_PA_Bathy	ST16_1000m	>0.8um	Bathy	0	0	0	0	0	0	0	0	0	0	0	0	0	0	0	0	0.257801	0	0	0	0	0	0	0	0	0	0	0	0	0	0	0	0	0	0	0	0	0	0.0150671	0	0	0	0	0	0	0
ST16_500m_Exo_Meso	ST16_500m	<0.2um	Meso	0.00985236	0	0.00282658	0	0	0	0	0	0.0285524	0.00468495	0.000938416	0.00107315	0.00825302	2.5e-05	5.32e-05	0.00994688	0.0134665	0	0.000117225	0.280804	0.00020481	0.0771512	0.0430939	0.0435763	0.0364834	0.258578	0.00070654	0.000152691	0.0228265	0.00278861	0.00976568	8.51e-05	8.75e-05	0.0694251	0.230521	0	0.00135873	0.000415317	0.116902	0.0330456	0.000223911	0	4.07e-05	0.000886555	4.77e-05	0.000352809
ST16_500m_FL_Meso	ST16_500m	0.2-0.8um	Meso	0.00282453	0	0.000311851	0	0	0	0	0	0.00756795	0.000225752	0	0.00428483	0.0301541	0.00495078	0.000614022	0.00107983	0.000605105	0	0.00305339	0.330783	0	0.00423089	0.0256191	0.0348312	0.0121807	0.231336	0.0197205	0	0.0226009	3.58e-05	0.00107107	0	0.0014769	0.00290158	0.587005	0	0.000103067	1.65e-05	0.0486493	0.00531427	0.000826211	0	8.11e-06	0	0	0
ST17_1500m_Exo_Bathy	ST17_1500m	<0.2um	Bathy	0.286189	0	0.00319917	0	0	0	0	0	0.0424365	0.00409526	8.16e-05	0.00147827	0.000558721	0.00107491	0	0.0034178	0.00504453	0	0.000748475	1.21136	0.0689521	0.015503	0.0195103	0.0261047	0.00328529	0.852841	0.0186189	0	0.00210202	0	0.00307315	0.00711447	0.000353098	0.0529967	0.386542	0	0.00108893	0.00103052	0.062278	0.0433194	0	0	0.000597351	0.000951632	0.00283568	0
ST17_1500m_FL_Bathy	ST17_1500m	0.2-0.8um	Bathy	0.0434599	0	0.00175576	0	0.0160429	0	0	0	0.071368	0.000106034	0	0.000421502	0.00459338	0.000535213	9.9e-05	0.0565245	0.00474845	0	0.00280098	0.448155	0.00163016	0.101894	0.0368506	0.0392461	0.0156316	0.134365	0.103397	0.000407211	0.102639	0.0305083	0.0559368	0	0	0.00109927	0.140352	0	0.00038319	0.000275415	0.0719144	0.0364275	0.0138206	0	0.000279607	0	0	0
ST17_1500m_PA_Bathy	ST17_1500m	>0.8um	Bathy	0	0	0	0	0	0	0	0	0	0	0	0	0	0	0	0	0	0	0	0	0	0	0	0	0	0	0	0	0	0	0	0	0	0	1.47658	0	0	0	0	0	0	0	0	0	0	0
ST4_2000m_Exo_Bathy	ST4_2000m	<0.2um	Bathy	0.000537233	2.3e-06	7.94e-06	0	0	0	0	6.82e-07	0.00494004	0.000127344	2.91e-05	0	0.000883545	6.6e-06	6.66e-06	0.000809325	0.000339009	0	0.000268236	0.0526142	2.82e-05	0.00288424	0.0246365	0.0246948	0.0290667	0.0328737	4.76e-05	0	0.00390942	8.9e-06	0.000800608	1.55e-05	0.00063481	0.00240867	0.554426	0	3.87e-06	3.32e-06	0.0160332	0.00510417	5.16e-06	0	8.53e-07	2.77e-05	1.71e-06	0
ST4_2000m_FL_Bathy	ST4_2000m	0.2-0.8um	Bathy	0.00261645	0	8.61e-05	0	0	0	0	0	0.0510459	0	0	0.000108813	0.000970631	0.000755808	0.000549355	0.000522153	0.000279395	0	0.000968161	0.0218106	0	0.00143884	0.00226447	0.00734794	0.00132516	0.152444	0.0171699	0	0.00426976	0.00017901	4.49e-06	0	0	0.00366294	0.128729	0	0.000431891	5.01e-05	0.00554612	0.00144086	0.000467828	0	0	0	0	0
ST6_100m_Exo_Epi	ST6_100m	<0.2um	Epi	0.00692553	0	0.00126563	0	0	0	0	0	0.00723775	0.0034867	0.000424113	0.000401157	0.0351106	1.09e-05	0	0.001715	0.00333804	0	0.000452288	0.557832	0.000211394	0.018201	0.0481579	0.050658	0.0465227	0.912669	0.00012043	6.87e-05	0.00491414	3.49e-05	0.001715	0	0.000569353	0.131622	0.232574	0	0.00239798	4.44e-06	0.0268634	0.0489897	0.00270166	0	1.36e-05	7.28e-05	3.25e-05	0
ST6_100m_FL_Epi	ST6_100m	0.2-0.8um	Epi	0.0017756	0	0.00160395	0	0	0	0	0	0.0357707	0.000130778	0	0.00176059	0.0239227	0.00183433	0.000405876	0.000557793	9.06e-05	0	0.00185566	0.195316	1.15e-05	0.00341728	0.0199012	0.0267663	0.00152956	0.0776907	0.0095584	0	0.0212528	0.000940808	0.000100319	0	0	0.00235112	0.104909	0.000567687	0.00133211	0	0.0477564	0.0225248	0.000433362	0	0.000225404	0	0	0
ST6_100m_PA_Epi	ST6_100m	>0.8um	Epi	0	0	0	0	0	0	0	0	0.000795252	0	0	0	0	0	0	0	0	0	0	0.0254889	0	0	0	0	0.00141948	0.00763529	0	0	0	0	0	0	0	0	0.162203	0	0	0	0.0180042	0.00828515	0	0	0	0	0	0
ST6_400m_Exo_Meso	ST6_400m	<0.2um	Meso	0.00265007	0.00109216	0.0043362	1.71e-05	0	0	0	0.000324409	0.0425726	0.00320077	0.00185155	0.000206718	0.000335714	6.67e-05	0.00210918	0.0127241	0.0227228	0	0.00852483	0.286775	0.000350671	0.0507115	0.0521674	0.0535411	0.0460984	0.265169	0.00301843	0.000138897	0.0228407	2.5e-05	0.0126355	0.000124564	0.000277691	0.144866	0.21685	0	0.00024087	0.000758777	0.170776	0.0538231	0.000984233	0	7.16e-05	0.00253517	5.82e-05	1.07e-05
ST6_400m_FL_Meso	ST6_400m	0.2-0.8um	Meso	0.0241229	0	0.00293584	0	0	0	0	0	0.130479	0	0	0.00918708	0.0829472	0.00999392	0.00361883	0	0.00187943	0	0.0161052	0.759211	1.85e-05	0.00303761	0.0485867	0.0628251	0.00744292	0.125183	0.0174913	0	0.111869	0.000234878	0	0	0.00435316	0.00466128	0.479051	0	1.71e-05	0.000343102	0.0683114	0.119208	0.000313789	0	1.86e-05	0	0	0
ST6_400m_PA_Meso	ST6_400m	>0.8um	Meso	0	0	0	0	0	0	0	0	0.0104914	0	0	0	0	0	0	0	0	0	0	0	0	0	0	0	0	0	0	0	0	0	0	0	0	0	0.248796	0	0	0	0	0	0	0	0	0	0	0
ST7_2000m_Exo_Bathy	ST7_2000m	<0.2um	Bathy	0.0141382	0	0.00115257	0	0	0	0	0	0.00687829	0.00444544	0.000311525	6.36e-05	0.00248346	0	0.000537016	0.0353787	0.0244403	0	0.000687974	0.211111	0.0018884	0.052875	0.0269704	0.0329237	0.0063951	0.0764318	0.00129795	0	0.00731539	0.000190659	0.0340773	0.00113578	2.97e-05	0.0372763	0.115667	0	0.000478298	1.88e-05	0.0817197	0.0240813	0	0	5.32e-05	0.000743518	0	0
ST7_2000m_FL_Bathy	ST7_2000m	0.2-0.8um	Bathy	0.0188603	0	0.000469233	0.000257349	0	0	0	0	0.0212501	0	0	0.000556705	0.000728388	0.000604387	0.000401311	0.00341384	0.00392974	0	0.0149222	0.145144	0.00026792	0.018617	0.0175163	0.0471675	0.00260435	0.264524	0.0203312	9.21e-05	0.0449705	2.8e-05	0.00341384	0	0.0028913	0.00130017	0.147918	0	0.000715709	0.000537861	0.0343297	0.00770613	0.000635994	0	0	0	0	0
ST7_2000m_PA_Bathy	ST7_2000m	>0.8um	Bathy	0	0	0	0	0	0	0	0	0	0	0	0	0	0	0	0	0.120481	0	0	0.0209176	0	0.000526138	0	0	0	0	0.000161324	0	0	0	0	0	0	0	1.04369	0	0	0	0.00255443	0.00726309	0	0	0	0	0	0
[truncated: 3,771 more columns]
