# Supplementary material for: Metaproteomic analysis decodes trophic interactions of microorganisms in the dark ocean
Source: Nat Commun. 2024 Jul 30;15:6411. doi: 10.1038/s41467-024-50867-z (PMC11289388; doi:10.1038/s41467-024-50867-z)
Supplement: Supplementary file 3 — Supplementary Data 1–12 [file 41467_2024_50867_MOESM3_ESM.zip › Supplementary Data 5.csv]

sample	station	fraction	depth	Archaea	Bacteria	Eukaryota	Viruses	unclassified
A1_Exo_Bathy	A1	<0.2um	Bathy	0.040681802	96.86799762	2.185816305	0.350831838	0.55467243
A1_FL_Bathy	A1	0.2-0.8um	Bathy	2.535829185	71.67428471	20.28056832	0.22443343	5.284884359
A1_PA_Bathy	A1	>0.8um	Bathy	0.053794921	36.58584022	38.44607692	0.3526597	24.56162824
A3_Exo_Bathy	A3	<0.2um	Bathy	0.103163297	95.71143824	2.862208227	0.684545486	0.638644751
A3_FL_Bathy	A3	0.2-0.8um	Bathy	1.47250966	80.97002086	10.28981567	0.571725047	6.695928765
A3_PA_Bathy	A3	>0.8um	Bathy	0.111987933	55.86055856	23.21370314	0.264462816	20.54928755
A5_Exo_Bathy	A5	<0.2um	Bathy	0.074994619	76.3909069	21.69276264	0.442638011	1.398697827
A5_FL_Bathy	A5	0.2-0.8um	Bathy	1.328841228	84.20253421	9.861418651	0.214756414	4.392449498
A5_PA_Bathy	A5	>0.8um	Bathy	0.156656134	45.08759822	24.81661061	1.530468127	28.40866691
BR_Exo_Epi	BR	<0.2um	Epi	0.070969467	84.8986427	8.876320607	2.06792792	4.086139304
BR_FL_Epi	BR	0.2-0.8um	Epi	2.291555595	74.42786249	14.00841205	1.044078099	8.228091768
BR_PA_Epi	BR	>0.8um	Epi	0.140431052	42.29515852	52.19372581	0.847679633	4.523004985
CH_Exo_Epi	CH	<0.2um	Epi	0.374917639	76.27477881	15.00321646	2.178795207	6.168291884
CH_FL_Epi	CH	0.2-0.8um	Epi	3.434085651	75.84022582	15.10038404	1.230101379	4.39520311
CH_PA_Epi	CH	>0.8um	Epi	0.139962529	66.69271018	29.62247517	0.80454983	2.740302298
M2_400m_Exo_Meso	M2_400m	<0.2um	Meso	0.194401935	22.84839005	75.91506266	0.191165251	0.850980101
M2_400m_FL_Meso	M2_400m	0.2-0.8um	Meso	6.21984332	65.1508504	15.495388	1.38317407	11.75074422
M2_400m_PA_Meso	M2_400m	>0.8um	Meso	0.110723129	11.55387812	61.33128363	0.171770872	26.83234425
M2_450m_Exo_Meso	M2_450m	<0.2um	Meso	0.03280893	57.63955	39.32805745	1.592254562	1.407329055
M2_450m_FL_Meso	M2_450m	0.2-0.8um	Meso	5.085020052	51.73143746	21.77934265	1.046713401	20.35748643
M2_450m_PA_Meso	M2_450m	>0.8um	Meso	0.00496095	7.319353075	68.50522079	0.159914291	24.0105509
M3_1500m_Exo_Bathy	M3_1500m	<0.2um	Bathy	0.141803197	72.03695022	23.04797483	3.969640535	0.803631213
M3_1500m_FL_Bathy	M3_1500m	0.2-0.8um	Bathy	3.501607716	58.49106163	21.48274625	1.134164914	15.39041948
M3_1500m_PA_Bathy	M3_1500m	>0.8um	Bathy	0.091684736	19.47379785	64.31679974	0.148507849	15.96920983
M4_3500m_Exo_Bathy	M4_3500m	<0.2um	Bathy	0.184705787	49.6592119	41.26111476	3.278122731	5.616844819
M4_3500m_FL_Bathy	M4_3500m	0.2-0.8um	Bathy	5.212493783	50.16723707	22.4989131	0.702819983	21.41853607
M4_3500m_PA_Bathy	M4_3500m	>0.8um	Bathy	0.079057546	24.8420609	52.23852373	0.174604834	22.66575299
M4_4000m_Exo_Bathy	M4_4000m	<0.2um	Bathy	0.121567829	81.81734127	10.99419477	0.653490135	6.413405994
M4_4000m_FL_Bathy	M4_4000m	0.2-0.8um	Bathy	2.059334483	48.04918516	25.04009541	1.542190987	23.30919396
M4_4000m_PA_Bathy	M4_4000m	>0.8um	Bathy	0.034152585	35.66893106	32.75483469	0.065980746	31.47610091
OO_Exo_Epi	OO	<0.2um	Epi	0.233668435	84.54996849	7.461736123	2.066708785	5.687918165
OO_FL_Epi	OO	0.2-0.8um	Epi	2.73282887	73.95784007	17.49938107	1.728814114	4.08113588
OO_PA_Epi	OO	>0.8um	Epi	0.192113869	30.67894976	60.78735899	0.988829317	7.352748068
ST10_200m_FL_Meso	ST10_200m	0.2-0.8um	Meso	2.261404163	46.64269842	23.01414882	1.467892303	26.61385629
ST10_200m_PA_Meso	ST10_200m	>0.8um	Meso	0.230899325	61.30773319	33.77143166	1.027512441	3.66242339
ST13_75m_Exo_Epi	ST13_75m	<0.2um	Epi	0.069179389	84.69595348	11.01636973	1.950652911	2.267844495
ST13_75m_FL_Epi	ST13_75m	0.2-0.8um	Epi	0.632640073	41.54182638	23.38840711	1.747535007	32.68959143
ST13_75m_PA_Epi	ST13_75m	>0.8um	Epi	0.337853069	60.71312629	25.15605877	2.330592038	11.46236983
ST14_2000m_Exo_Bathy	ST14_2000m	<0.2um	Bathy	0.140249307	84.55613808	11.79638465	2.291426975	1.215800993
ST14_2000m_FL_Bathy	ST14_2000m	0.2-0.8um	Bathy	2.405829148	59.59716251	21.34340443	3.961158021	12.69244589
ST15_600m_Exo_Meso	ST15_600m	<0.2um	Meso	0.098937154	92.71872636	4.217340133	0.621899595	2.343096754
ST15_600m_FL_Meso	ST15_600m	0.2-0.8um	Meso	3.269927956	58.63200508	20.27491528	1.442987441	16.38016424
ST15_600m_PA_Meso	ST15_600m	>0.8um	Meso	0.765291285	75.38044436	12.15435945	3.593539357	8.106365554
ST16_1000m_FL_Bathy	ST16_1000m	0.2-0.8um	Bathy	1.63649867	53.47101131	22.92445046	1.037337351	20.9307022
ST16_1000m_PA_Bathy	ST16_1000m	>0.8um	Bathy	0.004765765	53.34437889	28.52181927	0.04314428	18.0858918
ST16_500m_Exo_Meso	ST16_500m	<0.2um	Meso	0.160379698	75.16187733	21.75104436	1.920319227	1.006379389
ST16_500m_FL_Meso	ST16_500m	0.2-0.8um	Meso	2.768686043	67.42319133	18.47470486	1.115870663	10.21754711
ST17_1500m_Exo_Bathy	ST17_1500m	<0.2um	Bathy	0.192993481	94.68358135	3.592233463	0.480722287	1.050469422
ST17_1500m_FL_Bathy	ST17_1500m	0.2-0.8um	Bathy	1.233527247	66.39725647	19.26070344	0.818621888	12.28989095
ST17_1500m_PA_Bathy	ST17_1500m	>0.8um	Bathy	0	40.91410024	58.07595645	0.120128291	0.88981502
ST4_2000m_Exo_Bathy	ST4_2000m	<0.2um	Bathy	0.006237994	96.03631202	3.239961944	0.294638108	0.42284993
ST4_2000m_FL_Bathy	ST4_2000m	0.2-0.8um	Bathy	0.932842435	33.53351998	29.37989581	5.989538471	30.1642033
ST6_100m_Exo_Epi	ST6_100m	<0.2um	Epi	0.10345544	63.70064767	19.5119387	14.42899055	2.254967639
ST6_100m_FL_Epi	ST6_100m	0.2-0.8um	Epi	1.355904871	47.73577029	38.5373974	4.921796928	7.44913051
ST6_100m_PA_Epi	ST6_100m	>0.8um	Epi	0.147082328	73.58574497	24.66517927	0.225549572	1.376443859
ST6_400m_Exo_Meso	ST6_400m	<0.2um	Meso	0.126051442	91.51563609	7.150243133	0.587843199	0.620226135
ST6_400m_FL_Meso	ST6_400m	0.2-0.8um	Meso	3.957544732	65.82254929	16.97207372	1.733502028	11.51433022
ST6_400m_PA_Meso	ST6_400m	>0.8um	Meso	0.067885854	26.75438233	45.00372504	0.298995695	27.87501109
ST7_2000m_Exo_Bathy	ST7_2000m	<0.2um	Bathy	0.057823183	87.96688115	8.194084083	1.002538968	2.778672614
ST7_2000m_FL_Bathy	ST7_2000m	0.2-0.8um	Bathy	1.690726258	39.73325353	29.50110647	0.795712318	28.27920142
ST7_2000m_PA_Bathy	ST7_2000m	>0.8um	Bathy	0.424795427	43.84153998	34.344536	2.24957989	19.1395487
