# Supplementary material for: Metaproteomic analysis decodes trophic interactions of microorganisms in the dark ocean
Source: Nat Commun. 2024 Jul 30;15:6411. doi: 10.1038/s41467-024-50867-z (PMC11289388; doi:10.1038/s41467-024-50867-z)
Supplement: Supplementary file 3 — Supplementary Data 1–12 [file 41467_2024_50867_MOESM3_ESM.zip › Supplementary Data 6.csv]

depth	fraction	category	mean	sd	median	IQR	IQR_25th	IQR_75th
Epi	>0.8um	Algae	14.05155772	7.427076355	13.98740885	5.809053541	12.65024229	18.45929583
Epi	>0.8um	Fungi	1.005713492	0.681132119	1.136095038	0.853343215	0.394473031	1.247816246
Epi	>0.8um	Zooplankton	14.22679502	4.932186766	16.13930916	5.230644629	12.08487097	17.3155156
Epi	0.2-0.8um	Algae	7.093474929	2.209488782	7.084032792	2.847858395	5.352299807	8.200158202
Epi	0.2-0.8um	Fungi	1.431603986	0.965398279	1.160835103	0.591500637	0.808373734	1.399874371
Epi	0.2-0.8um	Zooplankton	28.00823755	11.76306054	25.89763688	13.6696484	18.24981117	31.91945957
Epi	<0.2um	Algae	5.961045137	3.687064215	4.988055649	2.052731882	4.742661676	6.795393557
Epi	<0.2um	Fungi	2.069070858	1.50157099	2.114154322	2.124887447	0.688568502	2.813455948
Epi	<0.2um	Zooplankton	12.77007135	13.0340827	7.883448922	3.254050404	5.845323254	9.099373657
Meso	>0.8um	Algae	11.44387468	5.11822357	13.6497578	6.02128577	8.205112093	14.22639786
Meso	>0.8um	Fungi	0.790946175	0.683070264	0.553872943	1.261106357	0.226553834	1.487660191
Meso	>0.8um	Zooplankton	33.21562643	18.0523117	30.83034288	8.378733975	29.88464637	38.26338034
Meso	0.2-0.8um	Algae	6.717820734	3.640136267	6.06531982	4.368956805	3.862903137	8.231859942
Meso	0.2-0.8um	Fungi	0.565917648	0.357206946	0.396014241	0.276729933	0.364936024	0.641665957
Meso	0.2-0.8um	Zooplankton	38.31236939	11.50110739	40.55801721	14.64515765	32.84847975	47.49363741
Meso	<0.2um	Algae	5.34638665	4.000187581	5.558779266	3.133711065	3.278898466	6.41260953
Meso	<0.2um	Fungi	1.940215867	1.740471577	1.836939114	3.031356264	0.413877366	3.44523363
Meso	<0.2um	Zooplankton	7.275352744	2.105801436	7.769083015	2.387085513	6.283210766	8.670296279
Bathy	>0.8um	Algae	5.6442801	3.061659221	6.288104364	2.967304257	3.989926068	6.957230325
Bathy	>0.8um	Fungi	0.321177564	0.157228298	0.325037269	0.202295232	0.223715192	0.426010424
Bathy	>0.8um	Zooplankton	35.91597664	19.579878	38.30079263	12.63054132	34.13636094	46.76690226
Bathy	0.2-0.8um	Algae	5.313097552	2.306749731	4.719076264	2.653084189	3.586089482	6.239173671
Bathy	0.2-0.8um	Fungi	0.739996275	0.381607679	0.712675221	0.473067142	0.497233837	0.970300979
Bathy	0.2-0.8um	Zooplankton	40.80827721	9.592117179	44.3118621	11.67553596	35.70001825	47.37555421
Bathy	<0.2um	Algae	5.881034544	3.040970193	5.610378771	3.836085399	4.238522423	8.074607822
Bathy	<0.2um	Fungi	2.675692062	3.146605027	2.22573502	2.138891318	0.789364152	2.92825547
Bathy	<0.2um	Zooplankton	15.10653051	14.26230778	9.338809333	8.891617271	6.57346515	15.46508242
