# Supplementary material for: Metaproteomic analysis decodes trophic interactions of microorganisms in the dark ocean
Source: Nat Commun. 2024 Jul 30;15:6411. doi: 10.1038/s41467-024-50867-z (PMC11289388; doi:10.1038/s41467-024-50867-z)
Supplement: Supplementary file 3 — Supplementary Data 1–12 [file 41467_2024_50867_MOESM3_ESM.zip › Supplementary Data 7.csv]

depth	fraction	taxon	mean	sd	median	IQR	IQR_25th	IQR_75th
Epi	>0.8um	Alphaproteobacteria	5.13367023229351	1.48018600416803	4.52072010064764	1.39860566732544	4.12924296801835	5.52784863534379
Epi	>0.8um	Bacteroidetes	0.982501294680057	0.400407214401886	1.01886990300253	0.235478947427093	1.003355822895	1.23883477032209
Epi	>0.8um	Cyanobacteria	31.4639478962069	18.5259711704201	30.9689299668385	24.5110500766689	18.2812091015239	42.7922591781928
Epi	>0.8um	Gammaproteobacteria	12.4408179991326	19.9953748194415	3.19755481980596	2.20917945009083	3.17183531231586	5.38101476240668
Epi	0.2-0.8um	Alphaproteobacteria	14.2024969676361	3.99465202103495	14.8932343174852	5.24803808231125	12.3246249402024	17.5726630225136
Epi	0.2-0.8um	Bacteroidetes	2.67190312744256	1.43633264121054	2.59858172459378	1.7427247829841	1.57524855074368	3.31797333372777
Epi	0.2-0.8um	Cyanobacteria	8.18668867535441	6.18149729772612	7.16168472726949	7.0395608303179	3.90523158881306	10.944792419131
Epi	0.2-0.8um	Gammaproteobacteria	27.1126861956363	13.8761086451082	25.9972856595177	19.6951105332842	15.9221308895491	35.6172414228333
Epi	<0.2um	Alphaproteobacteria	11.1444751809635	4.51668883937186	8.8813545382214	5.75022181289453	8.47357644740472	14.2237982602993
Epi	<0.2um	Bacteroidetes	2.77290774477963	1.89121384975619	3.25896234743974	3.12282440103731	1.12896808037645	4.25179248141376
Epi	<0.2um	Cyanobacteria	1.25462802858564	0.865700224406632	0.956188427508635	1.65699772158412	0.51260307339046	2.16960079497458
Epi	<0.2um	Gammaproteobacteria	57.452280990739	9.18672066535519	54.4280842132325	15.3881608021107	50.3221393869896	65.7103001891004
Meso	>0.8um	Alphaproteobacteria	4.63693586930674	3.10757097474667	5.17673751187195	3.7885129277723	1.85124197537939	5.6397549031517
Meso	>0.8um	Bacteroidetes	0.831108722561592	0.956612873523887	0.54265481530623	0.791334421698692	0.1678830949487	0.959217516647392
Meso	>0.8um	Cyanobacteria	23.4089966970664	26.7332400069008	8.81386564539112	42.1841792151409	3.07262213469621	45.2568013498372
Meso	>0.8um	Gammaproteobacteria	4.33569400716887	0.455333889677365	4.31163566443838	0.211152032030088	4.13841658100822	4.34956861303831
Meso	0.2-0.8um	Alphaproteobacteria	14.8203827835196	3.6019109202494	15.1772875922527	5.72322816513201	12.1903928575468	17.9136210226788
Meso	0.2-0.8um	Bacteroidetes	1.54898829336523	0.72305437582118	1.31291155364589	0.966010778952563	1.03398281044228	1.99999358939484
Meso	0.2-0.8um	Cyanobacteria	1.08142224538892	0.346016443983903	1.05769042216411	0.345854879969579	0.839275583282493	1.18513046325207
Meso	0.2-0.8um	Gammaproteobacteria	23.6430208585272	7.28541286647183	21.8286581073709	3.12382254425826	20.6419836115391	23.7658061557974
Meso	<0.2um	Alphaproteobacteria	4.81429276253383	1.46254278531856	5.00312740721415	1.09812001732746	4.62321914472675	5.72133916205421
Meso	<0.2um	Bacteroidetes	1.81363826863303	1.35836005473878	1.51668709309945	0.788351798611321	0.885910446888346	1.67426224549967
Meso	<0.2um	Cyanobacteria	0.416953498816838	0.183601953841165	0.394594025360365	0.33623150839032	0.251904463218063	0.588135971608383
Meso	<0.2um	Gammaproteobacteria	56.7054240961594	25.2973144964155	64.0738626553188	28.4272851715778	47.2369080640432	75.664193235621
Bathy	>0.8um	Alphaproteobacteria	8.63022481603908	4.11542747829043	8.77521820200612	5.25110601290204	6.266608806239	11.517714819141
Bathy	>0.8um	Bacteroidetes	0.462960258914415	0.292318496506363	0.343044834292304	0.287690794414151	0.287063111438868	0.574753905853019
Bathy	>0.8um	Cyanobacteria	13.3465432499504	5.31781151608048	15.2807783191576	8.13789205294313	9.56415491975874	17.7020469727019
Bathy	>0.8um	Gammaproteobacteria	12.0405826768014	8.98629588268648	11.2419383996059	10.4797253111831	5.37502193812627	15.8547472493093
Bathy	0.2-0.8um	Alphaproteobacteria	15.521820576955	3.59655453193277	15.1040618679866	2.33054331718455	13.7109384945016	16.0414818116861
Bathy	0.2-0.8um	Bacteroidetes	1.00155620087006	0.248336038641604	1.04701148990482	0.209490906181026	0.904722975659623	1.11421388184065
Bathy	0.2-0.8um	Cyanobacteria	1.38309423008747	0.502372603809438	1.38599205776058	0.719662570194762	1.01388512474188	1.73354769493664
Bathy	0.2-0.8um	Gammaproteobacteria	27.6412807711289	15.232336142678	21.5066544037161	22.0260722148671	16.4642940019325	38.4903662167996
Bathy	<0.2um	Alphaproteobacteria	9.82010767481015	4.32158631685316	8.03053456215849	2.65678453610899	7.39296085526838	10.0497453913774
Bathy	<0.2um	Bacteroidetes	2.60307134527117	1.91231323273701	2.183568387531	1.26367939841879	1.45805792186968	2.72173732028847
Bathy	<0.2um	Cyanobacteria	0.572080551453631	0.309882769980911	0.511711872461886	0.330662280212103	0.374162346369942	0.704824626582045
Bathy	<0.2um	Gammaproteobacteria	64.0914264813942	15.2568788435819	65.2533107590821	15.178278851759	59.4942840290919	74.6725628808509
