# Supplementary material for: Metaproteomic analysis decodes trophic interactions of microorganisms in the dark ocean
Source: Nat Commun. 2024 Jul 30;15:6411. doi: 10.1038/s41467-024-50867-z (PMC11289388; doi:10.1038/s41467-024-50867-z)
Supplement: Supplementary file 3 — Supplementary Data 1–12 [file 41467_2024_50867_MOESM3_ESM.zip › Supplementary Data 8.xlsx]

## Sheet: Sheet1
		Similarity against viral sequence with putative host
depth	fraction	0.7	0.75	0.8	0.85	0.9	0.95	1
Epi	[<0.2um]	44.4996	40.5893	12.507	7.72778	5.37303	2.45729	0.834466
Meso	[<0.2um]	70.3617	58.6639	29.9011	26.231	13.8629	4.72952	0.912201
Bathy	[<0.2um]	56.0024	46.7176	41.9294	26.7372	17.1646	8.30276	2.10416
Epi	[0.2-0.8um]	60.1739	35.5232	19.5198	11.013	7.03438	3.36659	1.95226
Meso	[0.2-0.8um]	82.0175	62.6669	36.2332	13.2802	7.08785	3.2288	1.60358
Bathy	[0.2-0.8um]	37.6742	58.8784	53.8621	30.1043	18.6457	9.22364	3.37041
Epi	[>0.8um]	28.9595	14.903	8.158	9.76505	2.97758	1.34607	0.818819
Meso	[>0.8um]	46.4813	38.8512	23.9949	13.4801	11.8857	10.3716	5.55455
Bathy	[>0.8um]	46.5695	40.8726	34.9395	23.9875	14.7345	9.61032	5.70226
