# Supplementary material for: Metaproteomic analysis decodes trophic interactions of microorganisms in the dark ocean
Source: Nat Commun. 2024 Jul 30;15:6411. doi: 10.1038/s41467-024-50867-z (PMC11289388; doi:10.1038/s41467-024-50867-z)
Supplement: Supplementary file 3 — Supplementary Data 1–12 [file 41467_2024_50867_MOESM3_ESM.zip › Supplementary Data 9.csv]

fraction	depth	group1	group2	p	p.signif	method
<0.2um	Bathy	Alphaproteobacteria	Bacteroidetes	0.020521962	*	Wilcoxon
<0.2um	Bathy	Alphaproteobacteria	Cyanobacteria	0.043257053	*	Wilcoxon
<0.2um	Bathy	Alphaproteobacteria	Gammaproteobacteria	0.165493949	ns	Wilcoxon
<0.2um	Bathy	Bacteroidetes	Cyanobacteria	0.45975593	ns	Wilcoxon
<0.2um	Bathy	Bacteroidetes	Gammaproteobacteria	0.000182824	***	Wilcoxon
<0.2um	Bathy	Cyanobacteria	Gammaproteobacteria	0.000129901	***	Wilcoxon
<0.2um	Epi	Alphaproteobacteria	Bacteroidetes	0.19047619	ns	Wilcoxon
<0.2um	Epi	Alphaproteobacteria	Cyanobacteria	0.69047619	ns	Wilcoxon
<0.2um	Epi	Alphaproteobacteria	Gammaproteobacteria	1	ns	Wilcoxon
<0.2um	Epi	Bacteroidetes	Cyanobacteria	0.412698413	ns	Wilcoxon
<0.2um	Epi	Bacteroidetes	Gammaproteobacteria	0.412698413	ns	Wilcoxon
<0.2um	Epi	Cyanobacteria	Gammaproteobacteria	1	ns	Wilcoxon
<0.2um	Meso	Alphaproteobacteria	Bacteroidetes	0.007936508	**	Wilcoxon
<0.2um	Meso	Alphaproteobacteria	Cyanobacteria	0.015873016	*	Wilcoxon
<0.2um	Meso	Alphaproteobacteria	Gammaproteobacteria	0.69047619	ns	Wilcoxon
<0.2um	Meso	Bacteroidetes	Cyanobacteria	0.111111111	ns	Wilcoxon
<0.2um	Meso	Bacteroidetes	Gammaproteobacteria	0.007936508	**	Wilcoxon
<0.2um	Meso	Cyanobacteria	Gammaproteobacteria	0.015873016	*	Wilcoxon
0.2-0.8um	Bathy	Alphaproteobacteria	Bacteroidetes	0.033596435	*	Wilcoxon
0.2-0.8um	Bathy	Alphaproteobacteria	Cyanobacteria	0.000125691	***	Wilcoxon
0.2-0.8um	Bathy	Alphaproteobacteria	Gammaproteobacteria	0.047307182	*	Wilcoxon
0.2-0.8um	Bathy	Bacteroidetes	Cyanobacteria	0.044117647	*	Wilcoxon
0.2-0.8um	Bathy	Bacteroidetes	Gammaproteobacteria	8.51E-05	****	Wilcoxon
0.2-0.8um	Bathy	Cyanobacteria	Gammaproteobacteria	6.28E-05	****	Wilcoxon
0.2-0.8um	Epi	Alphaproteobacteria	Bacteroidetes	0.412698413	ns	Wilcoxon
0.2-0.8um	Epi	Alphaproteobacteria	Cyanobacteria	0.111111111	ns	Wilcoxon
0.2-0.8um	Epi	Alphaproteobacteria	Gammaproteobacteria	0.007936508	**	Wilcoxon
0.2-0.8um	Epi	Bacteroidetes	Cyanobacteria	0.114285714	ns	Wilcoxon
0.2-0.8um	Epi	Bacteroidetes	Gammaproteobacteria	0.015873016	*	Wilcoxon
0.2-0.8um	Epi	Cyanobacteria	Gammaproteobacteria	0.015873016	*	Wilcoxon
0.2-0.8um	Meso	Alphaproteobacteria	Bacteroidetes	0.008658009	**	Wilcoxon
0.2-0.8um	Meso	Alphaproteobacteria	Cyanobacteria	0.035714286	*	Wilcoxon
0.2-0.8um	Meso	Alphaproteobacteria	Gammaproteobacteria	0.017316017	*	Wilcoxon
0.2-0.8um	Meso	Bacteroidetes	Cyanobacteria	0.261904762	ns	Wilcoxon
0.2-0.8um	Meso	Bacteroidetes	Gammaproteobacteria	0.002164502	**	Wilcoxon
0.2-0.8um	Meso	Cyanobacteria	Gammaproteobacteria	0.023809524	*	Wilcoxon
>0.8um	Bathy	Alphaproteobacteria	Bacteroidetes	0.17965368	ns	Wilcoxon
>0.8um	Bathy	Alphaproteobacteria	Cyanobacteria	0.17965368	ns	Wilcoxon
>0.8um	Bathy	Alphaproteobacteria	Gammaproteobacteria	0.034965035	*	Wilcoxon
>0.8um	Bathy	Bacteroidetes	Cyanobacteria	0.937229437	ns	Wilcoxon
>0.8um	Bathy	Bacteroidetes	Gammaproteobacteria	0.001165501	**	Wilcoxon
>0.8um	Bathy	Cyanobacteria	Gammaproteobacteria	0.001165501	**	Wilcoxon
>0.8um	Epi	Alphaproteobacteria	Bacteroidetes	0.028571429	*	Wilcoxon
>0.8um	Epi	Alphaproteobacteria	Cyanobacteria	0.028571429	*	Wilcoxon
>0.8um	Epi	Alphaproteobacteria	Gammaproteobacteria	0.031746032	*	Wilcoxon
>0.8um	Epi	Bacteroidetes	Cyanobacteria	0.114285714	ns	Wilcoxon
>0.8um	Epi	Bacteroidetes	Gammaproteobacteria	0.015873016	*	Wilcoxon
>0.8um	Epi	Cyanobacteria	Gammaproteobacteria	0.015873016	*	Wilcoxon
>0.8um	Meso	Alphaproteobacteria	Bacteroidetes	0.114285714	ns	Wilcoxon
>0.8um	Meso	Alphaproteobacteria	Cyanobacteria	0.028571429	*	Wilcoxon
>0.8um	Meso	Alphaproteobacteria	Gammaproteobacteria	0.19047619	ns	Wilcoxon
>0.8um	Meso	Bacteroidetes	Cyanobacteria	0.2	ns	Wilcoxon
>0.8um	Meso	Bacteroidetes	Gammaproteobacteria	0.063492063	ns	Wilcoxon
>0.8um	Meso	Cyanobacteria	Gammaproteobacteria	0.015873016	*	Wilcoxon
