# Supplementary material for: Metaproteomic analysis decodes trophic interactions of microorganisms in the dark ocean
Source: Nat Commun. 2024 Jul 30;15:6411. doi: 10.1038/s41467-024-50867-z (PMC11289388; doi:10.1038/s41467-024-50867-z)
Supplement: Supplementary file 5 — Source Data [file 41467_2024_50867_MOESM5_ESM.zip › Fig1.xlsx]

## Sheet: Fig.1A
# scatter plot												#stackbar chart
taxid	gene_occurrence	protein_occurrence	superkingdom	phylum	class	order	family	genus	species	taxon		type	superkingdom	rel
10662	0.925381	0.965306	Viruses	Uroviricota	Caudoviricetes	Caudovirales	Myoviridae			Myoviridae		gene_occurrence	Archaea	2.26685
1117	1.99685	3.65296	Bacteria	Cyanobacteria						Cyano-		protein_occurrence	Archaea	2.4116
116569	0.329345	0.417184	Eukaryota	Arthropoda	Hexanauplia					Neocopepoda		gene_occurrence	Bacteria	64.8572
1169540	0.0458034	0.408736	Eukaryota				Vitrellaceae	Vitrella	Vitrella brassicaformis	Vitrella.b		protein_occurrence	Bacteria	68.2882
1218	1.28346	1.66191	Bacteria	Cyanobacteria		Synechococcales	Prochlorococcaceae	Prochlorococcus		Prochloro		gene_occurrence	Eukaryota	29.4188
1224	2.45235	3.94603	Bacteria	Proteobacteria						Proteobacteria		protein_occurrence	Eukaryota	26.5155
1236	3.37698	12.0746	Bacteria	Proteobacteria	Gammaproteobacteria					g-		gene_occurrence	Viruses	3.45719
135619	0.41827	1.20574	Bacteria	Proteobacteria	Gammaproteobacteria	Oceanospirillales				Oceanospirillal		protein_occurrence	Viruses	2.78469
135622	0.0452664	0.657942	Bacteria	Proteobacteria	Gammaproteobacteria	Alteromonadales				Alteromonadal
200795	0.561232	0.418159	Bacteria	Chloroflexi						Chloroflexi
201174	1.8509	0.593285	Bacteria	Actinobacteria						Actinobacteria
204441	0.873831	0.797003	Bacteria	Proteobacteria	Alphaproteobacteria	Rhodospirillales				Rhodospirillal
204455	0.270309	0.517906	Bacteria	Proteobacteria	Alphaproteobacteria	Rhodobacterales				Rhodobacteral
204457	0.46792	0.840216	Bacteria	Proteobacteria	Alphaproteobacteria	Sphingomonadales				Sphingomonadal
226	0.0593833	1.24115	Bacteria	Proteobacteria	Gammaproteobacteria	Alteromonadales	Alteromonadaceae	Alteromonas		Alteromonas
2626047	0.293704	0.73787	Bacteria	Cyanobacteria		Synechococcales	Synechococcaceae	Synechococcus		Syn
2742	0.0795769	0.748592	Bacteria	Proteobacteria	Gammaproteobacteria	Pseudomonadales	Marinobacteraceae	Marinobacter		Marinobacter
28211	8.32648	7.78256	Bacteria	Proteobacteria	Alphaproteobacteria					a-
28216	1.06077	0.580288	Bacteria	Proteobacteria	Betaproteobacteria					b-
28221	1.60735	0.655018	Bacteria	Proteobacteria	Deltaproteobacteria					d-
2836	0.793893	0.792454	Eukaryota	Bacillariophyta						Bacillariophyta
2864	0.405595	1.42863	Eukaryota		Dinophyceae					Dinophyceae
2949	0.511313	0.46722	Eukaryota		Dinophyceae	Suessiales	Symbiodiniaceae	Symbiodinium		Symbiodinium
33208	2.54882	4.16956	Eukaryota							Metazoa
33630	0.383836	1.53455	Eukaryota							Alveolata
35493	0.701561	0.622202	Eukaryota	Streptophyta						Streptophyta
4751	0.821497	0.553646	Eukaryota							Fungi
497	0.0167272	0.497112	Bacteria	Proteobacteria	Gammaproteobacteria	Moraxellales	Moraxellaceae	Psychrobacter		Psychrobacter
53246	0.0862198	0.66509	Bacteria	Proteobacteria	Gammaproteobacteria	Alteromonadales	Pseudoalteromonadaceae	Pseudoalteromonas		Pseudoaltero
54526	1.52231	0.581263	Bacteria	Proteobacteria	Alphaproteobacteria	Pelagibacterales				SAR11
59753	0.0231078	0.68231	Bacteria	Proteobacteria	Gammaproteobacteria	Oceanospirillales	Alcanivoracaceae	Alcanivorax		Alcanivorax
651137	0.315514	1.09137	Archaea	Thaumarchaeota						Thaum
72275	0.0391286	0.73722	Bacteria	Proteobacteria	Gammaproteobacteria	Alteromonadales	Alteromonadaceae			Alteromonadac
88015	1.0832	0.862635	Eukaryota	Arthropoda	Hexanauplia	Calanoida	Temoridae	Eurytemora	Eurytemora affinis	Eurytemora
89954	1.7772	1.2613	Eukaryota		Dinophyceae	Suessiales				Suessiales
976	5.1424	2.7926	Bacteria	Bacteroidetes						Bacteroidetes

## Sheet: Fig.1B
// SankeyMATIC diagram inputs - Saved: 5/17/2023, 5:09:35 PM
// https://sankeymatic.com/build/
// === Nodes and Flows ===
A[0.3]Archaea
A[3.3]Eukaryota
A[0.8]Viruses
B[0.1]Archaea
B[0.1]Bacteria
B[1.4]Eukaryota
B[0.3]Viruses
C[7.3]Archaea
C[6.7]Bacteria
C[4]Eukaryota
C[0.4]Viruses
D[1.3]Archaea
D[1.7]Bacteria
D[2.3]Eukaryota
D[0.7]Viruses
E[8.6]Archaea
E[8.7]Bacteria
E[4.2]Eukaryota
E[1]Viruses
F[3.8]Archaea
F[3.2]Bacteria
F[1.5]Eukaryota
F[1.2]Viruses
G[5]Archaea
G[5.9]Bacteria
G[4.8]Eukaryota
G[1.3]Viruses
H[4.9]Archaea
H[5.4]Bacteria
H[1.7]Eukaryota
H[0.9]Viruses
I[3.2]Archaea
I[4.1]Bacteria
I[3.8]Eukaryota
I[0.5]Viruses
J[8.9]Archaea
J[6.2]Bacteria
J[6.1]Eukaryota
J[0.8]Viruses
K[4.9]Archaea
K[3]Bacteria
K[4]Eukaryota
K[2.1]Viruses
L[8.4]Archaea
L[6.3]Bacteria
L[3.4]Eukaryota
L[5.8]Viruses
M[9.8]Archaea
M[12.3]Bacteria
M[1.7]Eukaryota
M[3.8]Viruses
N[0.6]Archaea
N[1.3]Bacteria
N[0.1]Eukaryota
N[0.4]Viruses
O[5.4]Archaea
O[4.4]Bacteria
O[12.5]Eukaryota
O[3]Viruses
P[4]Archaea
P[3.9]Bacteria
P[3.9]Eukaryota
P[0.3]Viruses
Q[2.8]Archaea
Q[3.7]Bacteria
Q[2.5]Eukaryota
Q[0.4]Viruses
S[15.9]Archaea
S[16]Bacteria
S[18.6]Eukaryota
S[73]Viruses
T[1.7]Archaea
T[2.6]Bacteria
T[9.9]Eukaryota
T[0.7]Viruses
U[1.1]Archaea
U[2.4]Bacteria
U[4.8]Eukaryota
U[1.3]Viruses
V[1.5]Archaea
V[1.6]Bacteria
V[0.9]Eukaryota
V[0.3]Viruses
W[0.1]Archaea
W[0.1]Bacteria
W[0.5]Eukaryota
W[0.5]Viruses
Y[0.3]Eukaryota
Z[0.5]Archaea
Z[0.3]Bacteria
Z[4]Eukaryota
Z[0.2]Viruses
Eukaryota[2.6]RNA processing&modification
Eukaryota[1.2]Chromatin Structure&dynamics
Archaea[11.4]Energy production&conversion
Bacteria[11.8]Energy production&conversion
Eukaryota[11.7]Energy production&conversion
Archaea[1.5]Cell cycle control and mitosis
Bacteria[1]Cell cycle control and mitosis
Eukaryota[2.4]Cell cycle control and mitosis
Archaea[20.5]Amino Acid metabolis&transport
Bacteria[12.2]Amino Acid metabolis&transport
Eukaryota[3.6]Amino Acid metabolis&transport
Viruses[0.2]Amino Acid metabolis&transport
Archaea[5]Nucleotide metabolism&transport
Bacteria[4.3]Nucleotide metabolism&transport
Eukaryota[0.9]Nucleotide metabolism&transport
Viruses[0.2]Nucleotide metabolism&transport
Archaea[2.8]Carbohydrate metabolism&transport
Bacteria[4.7]Carbohydrate metabolism&transport
Eukaryota[6.5]Carbohydrate metabolism&transport
Viruses[0.5]Carbohydrate metabolism&transport
Archaea[4.3]Coenzyme metabolis
Bacteria[4.3]Coenzyme metabolis
Eukaryota[2.8]Coenzyme metabolis
Archaea[5]Lipid metabolism
Bacteria[4.1]Lipid metabolism
Eukaryota[0.9]Lipid metabolism
Archaea[14.1]Tranlsation
Bacteria[10.7]Tranlsation
Eukaryota[14.5]Tranlsation
Viruses[0.2]Tranlsation
Archaea[8]Transcription
Bacteria[4.4]Transcription
Eukaryota[1.4]Transcription
Viruses[0.1]Transcription
Archaea[3.5]Replication&repair
Bacteria[3]Replication&repair
Eukaryota[1.2]Replication&repair
Viruses[2.1]Replication&repair
Archaea[1.5]Cell wall/membrane/envelop biogenesis
Bacteria[6.4]Cell wall/membrane/envelop biogenesis
Eukaryota[0.2]Cell wall/membrane/envelop biogenesis
Viruses[0.4]Cell wall/membrane/envelop biogenesis
Archaea[0.2]Cell motility
Bacteria[2.3]Cell motility
Eukaryota[0.6]Cell motility
Archaea[8.3]Post-translational modification
Bacteria[6.5]Post-translational modification
Eukaryota[15]Post-translational modification
Viruses[0.3]Post-translational modification
Archaea[2.5]Inorganic ion transport&metabolism
Bacteria[7.7]Inorganic ion transport&metabolism
Eukaryota[1.6]Inorganic ion transport&metabolism
Viruses[1]Inorganic ion transport&metabolism
Archaea[2]Secondary Structure
Bacteria[2.1]Secondary Structure
Eukaryota[0.6]Secondary Structure
Archaea[6.4]Function Unknown
Bacteria[8]Function Unknown
Eukaryota[3]Function Unknown
Viruses[94.7]Function Unknown
Archaea[1.9]Signal Transduction
Bacteria[3.1]Signal Transduction
Eukaryota[3.6]Signal Transduction
Viruses[0.1]Signal Transduction
Archaea[0.9]Intracellular trafficing&secretion
Bacteria[2.5]Intracellular trafficing&secretion
Eukaryota[8.5]Intracellular trafficing&secretion
Viruses[0.2]Intracellular trafficing&secretion
Archaea[0.1]Defense mechanisms
Bacteria[0.5]Defense mechanisms
Eukaryota[0.1]Defense mechanisms
Eukaryota[0.3]Extracellular structures
Viruses[0.1]Extracellular structures
Eukaryota[0.1]Nuclear structure
Bacteria[0.1]Cytoskeleton
Eukaryota[16.7]Cytoskeleton
:A #F3C300
:B #875692
:C #F38400
:D #A1CAF1
:E #BE0032
:F #C2B280
:G #848482
:H #008856
:I #E68FAC
:J #0067A5
:K #F99379
:L #604E97
:M #F6A600
:N #B3446C
:O #DCD300
:P #882D17
:Q #8DB600
:S #dddddd
:T #654522
:U #E25822
:V #bbccee
:W #cceeff
:Y #2B3D26
:Z #ccddaa
:RNA processing&modification #F3C300
:Chromatin Structure&dynamics #875692
:Energy production&conversion #F38400
:Cell cycle control and mitosis #A1CAF1
:Amino Acid metabolis&transport #BE0032
:Nucleotide metabolism&transport #C2B280
:Carbohydrate metabolism&transport #848482
:Coenzyme metabolis #008856
:Lipid metabolism #E68FAC
:Tranlsation #0067A5
:Transcription #F99379
:Replication&repair #604E97
:Cell wall/membrane/envelop biogenesis #F6A600
:Cell motility #B3446C
:Post-translational modification #DCD300
:Inorganic ion transport&metabolism #882D17
:Secondary Structure #8DB600
:Function Unknown #dddddd
:Signal Transduction #654522
:Intracellular trafficing&secretion #E25822
:Defense mechanisms #bbccee
:Extracellular structures #cceeff
:Nuclear structure #2B3D26
:Cytoskeleton #ccddaa
:Archaea #d15034
:Bacteria #f1ae2d
:Eukaryota #0073C2
:Viruses #868686
// === Settings ===
size w 600
h 600
margin l 0
r 0
t 0
b 0
bg color #ffffff
transparent N
node w 9
h 50
spacing 85
border 0
theme a
color #888888
opacity 1
flow curvature 0.5
inheritfrom outside-in
color #999999
opacity 0.45
layout order exact
justifyorigins N
justifyends N
reversegraph N
attachincompletesto nearest
labels color #000000
highlight 0.55
fontface sans-serif
labelname appears Y
size 10
weight 100
labelvalue appears N
fullprecision N
labelposition first after
breakpoint 4
value format ',.'
prefix ''
suffix ''
themeoffset a 9
b 0
c 0
d 0
meta mentionsankeymatic N
listimbalances Y

## Sheet: Fig.1C
site	#Seq	fraction	taxa
1	178.47	>0.8um	Archaea
2	276.76	>0.8um	Archaea
3	323.88	>0.8um	Archaea
4	367.05	>0.8um	Archaea
5	395.6	>0.8um	Archaea
6	408.01	>0.8um	Archaea
7	422.04	>0.8um	Archaea
8	431.66	>0.8um	Archaea
9	441.94	>0.8um	Archaea
10	448.19	>0.8um	Archaea
11	451.5	>0.8um	Archaea
12	453.84	>0.8um	Archaea
13	457.24	>0.8um	Archaea
14	459.95	>0.8um	Archaea
15	461.85	>0.8um	Archaea
16	463.18	>0.8um	Archaea
17	465.15	>0.8um	Archaea
18	467	>0.8um	Archaea
1	21343	>0.8um	Bacteria
2	35453.1	>0.8um	Bacteria
3	42845.9	>0.8um	Bacteria
4	47755.4	>0.8um	Bacteria
5	53403.3	>0.8um	Bacteria
6	55687.3	>0.8um	Bacteria
7	56990.2	>0.8um	Bacteria
8	58753.1	>0.8um	Bacteria
9	59773.3	>0.8um	Bacteria
10	60941.3	>0.8um	Bacteria
11	61687.1	>0.8um	Bacteria
12	62337.6	>0.8um	Bacteria
13	62628.8	>0.8um	Bacteria
14	62961.1	>0.8um	Bacteria
15	63359.6	>0.8um	Bacteria
16	63658.1	>0.8um	Bacteria
17	63868.6	>0.8um	Bacteria
18	64094.8	>0.8um	Bacteria
19	64253	>0.8um	Bacteria
1	16703.8	>0.8um	Eukaryota
2	26022.7	>0.8um	Eukaryota
3	33343.9	>0.8um	Eukaryota
4	38225.4	>0.8um	Eukaryota
5	41357.1	>0.8um	Eukaryota
6	44298.7	>0.8um	Eukaryota
7	45932	>0.8um	Eukaryota
8	47203.5	>0.8um	Eukaryota
9	47914.7	>0.8um	Eukaryota
10	48537.6	>0.8um	Eukaryota
11	48949.5	>0.8um	Eukaryota
12	49340.3	>0.8um	Eukaryota
13	49667.2	>0.8um	Eukaryota
14	49872.5	>0.8um	Eukaryota
15	50038.8	>0.8um	Eukaryota
16	50268.7	>0.8um	Eukaryota
17	50526.7	>0.8um	Eukaryota
18	50655.9	>0.8um	Eukaryota
19	50822	>0.8um	Eukaryota
1	755.35	>0.8um	Viruses
2	1153.24	>0.8um	Viruses
3	1468.86	>0.8um	Viruses
4	1649.54	>0.8um	Viruses
5	1724.24	>0.8um	Viruses
6	1804.15	>0.8um	Viruses
7	1862.07	>0.8um	Viruses
8	1921.3	>0.8um	Viruses
9	1968.16	>0.8um	Viruses
10	1985.86	>0.8um	Viruses
11	2011.58	>0.8um	Viruses
12	2034.2	>0.8um	Viruses
13	2044.41	>0.8um	Viruses
14	2060.45	>0.8um	Viruses
15	2070.71	>0.8um	Viruses
16	2081.38	>0.8um	Viruses
17	2086.87	>0.8um	Viruses
18	2092.44	>0.8um	Viruses
19	2096	>0.8um	Viruses
1	3214.12	0.2-0.8um	Archaea
2	4476.37	0.2-0.8um	Archaea
3	5086.51	0.2-0.8um	Archaea
4	5453.99	0.2-0.8um	Archaea
5	5695.4	0.2-0.8um	Archaea
6	5832.49	0.2-0.8um	Archaea
7	5948.38	0.2-0.8um	Archaea
8	6023.98	0.2-0.8um	Archaea
9	6101.58	0.2-0.8um	Archaea
10	6152.87	0.2-0.8um	Archaea
11	6193	0.2-0.8um	Archaea
12	6227.09	0.2-0.8um	Archaea
13	6261.1	0.2-0.8um	Archaea
14	6277.52	0.2-0.8um	Archaea
15	6293.33	0.2-0.8um	Archaea
16	6309.41	0.2-0.8um	Archaea
17	6324.48	0.2-0.8um	Archaea
18	6338.36	0.2-0.8um	Archaea
19	6350.24	0.2-0.8um	Archaea
20	6359.54	0.2-0.8um	Archaea
21	6367	0.2-0.8um	Archaea
22	6373	0.2-0.8um	Archaea
1	54885.4	0.2-0.8um	Bacteria
2	77220.1	0.2-0.8um	Bacteria
3	88789	0.2-0.8um	Bacteria
4	96174.2	0.2-0.8um	Bacteria
5	100240	0.2-0.8um	Bacteria
6	102994	0.2-0.8um	Bacteria
7	105342	0.2-0.8um	Bacteria
8	106981	0.2-0.8um	Bacteria
9	108078	0.2-0.8um	Bacteria
10	109130	0.2-0.8um	Bacteria
11	110021	0.2-0.8um	Bacteria
12	110658	0.2-0.8um	Bacteria
13	111246	0.2-0.8um	Bacteria
14	111782	0.2-0.8um	Bacteria
15	112158	0.2-0.8um	Bacteria
16	112478	0.2-0.8um	Bacteria
17	112801	0.2-0.8um	Bacteria
18	113138	0.2-0.8um	Bacteria
19	113357	0.2-0.8um	Bacteria
20	113499	0.2-0.8um	Bacteria
21	113660	0.2-0.8um	Bacteria
22	113781	0.2-0.8um	Bacteria
1	12542.4	0.2-0.8um	Eukaryota
2	18873.4	0.2-0.8um	Eukaryota
3	22282.4	0.2-0.8um	Eukaryota
4	24308.2	0.2-0.8um	Eukaryota
5	25767.5	0.2-0.8um	Eukaryota
6	26674.3	0.2-0.8um	Eukaryota
7	27459.5	0.2-0.8um	Eukaryota
8	27955.5	0.2-0.8um	Eukaryota
9	28428.6	0.2-0.8um	Eukaryota
10	28793	0.2-0.8um	Eukaryota
11	29005.3	0.2-0.8um	Eukaryota
12	29183.8	0.2-0.8um	Eukaryota
13	29328	0.2-0.8um	Eukaryota
14	29501.2	0.2-0.8um	Eukaryota
15	29607.9	0.2-0.8um	Eukaryota
16	29725.9	0.2-0.8um	Eukaryota
17	29784.8	0.2-0.8um	Eukaryota
18	29847.3	0.2-0.8um	Eukaryota
19	29930.3	0.2-0.8um	Eukaryota
20	29990	0.2-0.8um	Eukaryota
21	30037.4	0.2-0.8um	Eukaryota
22	30068	0.2-0.8um	Eukaryota
1	1573.11	0.2-0.8um	Viruses
2	2253.34	0.2-0.8um	Viruses
3	2621.09	0.2-0.8um	Viruses
4	2883.26	0.2-0.8um	Viruses
5	3074.81	0.2-0.8um	Viruses
6	3184.56	0.2-0.8um	Viruses
7	3275.32	0.2-0.8um	Viruses
8	3351.73	0.2-0.8um	Viruses
9	3412.74	0.2-0.8um	Viruses
10	3456.12	0.2-0.8um	Viruses
11	3484.79	0.2-0.8um	Viruses
12	3531.11	0.2-0.8um	Viruses
13	3572.03	0.2-0.8um	Viruses
14	3589.54	0.2-0.8um	Viruses
15	3621.78	0.2-0.8um	Viruses
16	3645.36	0.2-0.8um	Viruses
17	3676.32	0.2-0.8um	Viruses
18	3700.08	0.2-0.8um	Viruses
19	3720.21	0.2-0.8um	Viruses
20	3742.02	0.2-0.8um	Viruses
21	3768.41	0.2-0.8um	Viruses
22	3782	0.2-0.8um	Viruses
1	201.03	<0.2um	Archaea
2	337.23	<0.2um	Archaea
3	403.36	<0.2um	Archaea
4	443.47	<0.2um	Archaea
5	479.34	<0.2um	Archaea
6	502.25	<0.2um	Archaea
7	513.81	<0.2um	Archaea
8	524.57	<0.2um	Archaea
9	529.36	<0.2um	Archaea
10	531.17	<0.2um	Archaea
11	532.8	<0.2um	Archaea
12	533.3	<0.2um	Archaea
13	533.72	<0.2um	Archaea
14	534.06	<0.2um	Archaea
15	534.38	<0.2um	Archaea
16	534.58	<0.2um	Archaea
17	534.74	<0.2um	Archaea
18	534.89	<0.2um	Archaea
19	534.95	<0.2um	Archaea
20	535	<0.2um	Archaea
1	34026.7	<0.2um	Bacteria
2	51246.6	<0.2um	Bacteria
3	59501.3	<0.2um	Bacteria
4	64793.7	<0.2um	Bacteria
5	67683.3	<0.2um	Bacteria
6	69510.7	<0.2um	Bacteria
7	70654.1	<0.2um	Bacteria
8	71500.1	<0.2um	Bacteria
9	72156.3	<0.2um	Bacteria
10	72677	<0.2um	Bacteria
11	73000.2	<0.2um	Bacteria
12	73351.6	<0.2um	Bacteria
13	73569	<0.2um	Bacteria
14	73716.7	<0.2um	Bacteria
15	73848.5	<0.2um	Bacteria
16	73958.6	<0.2um	Bacteria
17	74079.4	<0.2um	Bacteria
18	74164.6	<0.2um	Bacteria
19	74242.2	<0.2um	Bacteria
20	74307	<0.2um	Bacteria
1	6313.92	<0.2um	Eukaryota
2	9217.17	<0.2um	Eukaryota
3	10527.2	<0.2um	Eukaryota
4	11370.5	<0.2um	Eukaryota
5	11894.5	<0.2um	Eukaryota
6	12184.3	<0.2um	Eukaryota
7	12446.8	<0.2um	Eukaryota
8	12617.9	<0.2um	Eukaryota
9	12731.1	<0.2um	Eukaryota
10	12828	<0.2um	Eukaryota
11	12919.1	<0.2um	Eukaryota
12	13001.3	<0.2um	Eukaryota
13	13044.5	<0.2um	Eukaryota
14	13115.6	<0.2um	Eukaryota
15	13158.9	<0.2um	Eukaryota
16	13175.7	<0.2um	Eukaryota
17	13212.8	<0.2um	Eukaryota
18	13247.3	<0.2um	Eukaryota
19	13280	<0.2um	Eukaryota
20	13308	<0.2um	Eukaryota
1	1794.66	<0.2um	Viruses
2	2637.76	<0.2um	Viruses
3	3161.3	<0.2um	Viruses
4	3461.13	<0.2um	Viruses
5	3646.33	<0.2um	Viruses
6	3751.91	<0.2um	Viruses
7	3840.86	<0.2um	Viruses
8	3901.72	<0.2um	Viruses
9	3941.33	<0.2um	Viruses
10	3962.03	<0.2um	Viruses
11	3981.7	<0.2um	Viruses
12	3998.18	<0.2um	Viruses
13	4009.56	<0.2um	Viruses
14	4018.49	<0.2um	Viruses
15	4025.81	<0.2um	Viruses
16	4031.22	<0.2um	Viruses
17	4036.86	<0.2um	Viruses
18	4041.21	<0.2um	Viruses
19	4047.29	<0.2um	Viruses
20	4051	<0.2um	Viruses

## Sheet: Fig.1D
site	#Seq	depth	taxa
1	1130.27	Epi	Archaea
2	1916.51	Epi	Archaea
3	2595.73	Epi	Archaea
4	3274.34	Epi	Archaea
5	3710.25	Epi	Archaea
6	4128.41	Epi	Archaea
7	4435.34	Epi	Archaea
8	4735.23	Epi	Archaea
9	4986.28	Epi	Archaea
10	5186.44	Epi	Archaea
11	5310.74	Epi	Archaea
12	5450.29	Epi	Archaea
13	5583.95	Epi	Archaea
14	5673.86	Epi	Archaea
15	5752	Epi	Archaea
1	37163.2	Epi	Bacteria
2	66762.8	Epi	Bacteria
3	89333.5	Epi	Bacteria
4	105385	Epi	Bacteria
5	119296	Epi	Bacteria
6	130752	Epi	Bacteria
7	139970	Epi	Bacteria
8	148115	Epi	Bacteria
9	155677	Epi	Bacteria
10	162198	Epi	Bacteria
11	166620	Epi	Bacteria
12	170017	Epi	Bacteria
13	173333	Epi	Bacteria
14	176653	Epi	Bacteria
15	179879	Epi	Bacteria
1	16345.1	Epi	Eukaryota
2	28373.8	Epi	Eukaryota
3	35592.9	Epi	Eukaryota
4	43504.1	Epi	Eukaryota
5	49912.1	Epi	Eukaryota
6	54266	Epi	Eukaryota
7	59075.9	Epi	Eukaryota
8	62841.9	Epi	Eukaryota
9	66312.6	Epi	Eukaryota
10	69141.9	Epi	Eukaryota
11	71033.1	Epi	Eukaryota
12	72119.3	Epi	Eukaryota
13	73274.7	Epi	Eukaryota
14	74267.6	Epi	Eukaryota
15	75036	Epi	Eukaryota
1	1419.07	Epi	Viruses
2	2679.48	Epi	Viruses
3	3597.57	Epi	Viruses
4	4328.69	Epi	Viruses
5	5080.78	Epi	Viruses
6	5605.91	Epi	Viruses
7	5960.68	Epi	Viruses
8	6314.09	Epi	Viruses
9	6629.65	Epi	Viruses
10	6896.16	Epi	Viruses
11	7219.09	Epi	Viruses
12	7445.98	Epi	Viruses
13	7603.9	Epi	Viruses
14	7756.99	Epi	Viruses
15	7924	Epi	Viruses
1	1540.11	Meso	Archaea
2	3033.1	Meso	Archaea
3	4032.36	Meso	Archaea
4	4629.21	Meso	Archaea
5	5257.26	Meso	Archaea
6	5553.58	Meso	Archaea
7	5843.95	Meso	Archaea
8	6042.98	Meso	Archaea
9	6285.85	Meso	Archaea
10	6396.07	Meso	Archaea
11	6536.56	Meso	Archaea
12	6618.08	Meso	Archaea
13	6701	Meso	Archaea
14	6764.3	Meso	Archaea
15	6806.95	Meso	Archaea
16	6853	Meso	Archaea
1	38374.1	Meso	Bacteria
2	68982.4	Meso	Bacteria
3	90146.2	Meso	Bacteria
4	107097	Meso	Bacteria
5	120952	Meso	Bacteria
6	133083	Meso	Bacteria
7	143027	Meso	Bacteria
8	151372	Meso	Bacteria
9	157795	Meso	Bacteria
10	163118	Meso	Bacteria
11	167397	Meso	Bacteria
12	171194	Meso	Bacteria
13	174372	Meso	Bacteria
14	177807	Meso	Bacteria
15	179873	Meso	Bacteria
16	182264	Meso	Bacteria
1	11174.6	Meso	Eukaryota
2	19533.5	Meso	Eukaryota
3	27152	Meso	Eukaryota
4	34216.4	Meso	Eukaryota
5	39674.3	Meso	Eukaryota
6	44880.3	Meso	Eukaryota
7	47864.4	Meso	Eukaryota
8	52165.2	Meso	Eukaryota
9	54542.8	Meso	Eukaryota
10	57726.1	Meso	Eukaryota
11	60473.9	Meso	Eukaryota
12	61935.6	Meso	Eukaryota
13	63651.4	Meso	Eukaryota
14	65535.9	Meso	Eukaryota
15	67149.3	Meso	Eukaryota
16	68156	Meso	Eukaryota
1	1407.98	Meso	Viruses
2	2641.36	Meso	Viruses
3	3551.94	Meso	Viruses
4	4217	Meso	Viruses
5	4775.68	Meso	Viruses
6	5260.45	Meso	Viruses
7	5701.3	Meso	Viruses
8	5988.8	Meso	Viruses
9	6324.58	Meso	Viruses
10	6546.72	Meso	Viruses
11	6716.53	Meso	Viruses
12	6884.88	Meso	Viruses
13	6996.88	Meso	Viruses
14	7143.78	Meso	Viruses
15	7258.33	Meso	Viruses
16	7341	Meso	Viruses
1	1114.91	Bathy	Archaea
2	2067.73	Bathy	Archaea
3	2986.16	Bathy	Archaea
4	3585.81	Bathy	Archaea
5	4064.41	Bathy	Archaea
6	4478.51	Bathy	Archaea
7	4825.13	Bathy	Archaea
8	5125.6	Bathy	Archaea
9	5315.61	Bathy	Archaea
10	5517.22	Bathy	Archaea
11	5643.17	Bathy	Archaea
12	5774.78	Bathy	Archaea
13	5880.98	Bathy	Archaea
14	5979.74	Bathy	Archaea
15	6051.82	Bathy	Archaea
16	6126.22	Bathy	Archaea
17	6169.91	Bathy	Archaea
18	6234.78	Bathy	Archaea
19	6284.69	Bathy	Archaea
20	6342.95	Bathy	Archaea
21	6382.78	Bathy	Archaea
22	6429.11	Bathy	Archaea
23	6476.1	Bathy	Archaea
24	6516.4	Bathy	Archaea
25	6545.15	Bathy	Archaea
26	6579.27	Bathy	Archaea
27	6606.29	Bathy	Archaea
28	6624.71	Bathy	Archaea
29	6644	Bathy	Archaea
1	39669	Bathy	Bacteria
2	65108.8	Bathy	Bacteria
3	86972.4	Bathy	Bacteria
4	103987	Bathy	Bacteria
5	116261	Bathy	Bacteria
6	127436	Bathy	Bacteria
7	136119	Bathy	Bacteria
8	144311	Bathy	Bacteria
9	150023	Bathy	Bacteria
10	155079	Bathy	Bacteria
11	159238	Bathy	Bacteria
12	163649	Bathy	Bacteria
13	167071	Bathy	Bacteria
14	170380	Bathy	Bacteria
15	172933	Bathy	Bacteria
16	175575	Bathy	Bacteria
17	177289	Bathy	Bacteria
18	178873	Bathy	Bacteria
19	180552	Bathy	Bacteria
20	181830	Bathy	Bacteria
21	183434	Bathy	Bacteria
22	184738	Bathy	Bacteria
23	185877	Bathy	Bacteria
24	186841	Bathy	Bacteria
25	187488	Bathy	Bacteria
26	188331	Bathy	Bacteria
27	189013	Bathy	Bacteria
28	189775	Bathy	Bacteria
29	190333	Bathy	Bacteria
30	191094	Bathy	Bacteria
1	10211	Bathy	Eukaryota
2	19395.2	Bathy	Eukaryota
3	25415.3	Bathy	Eukaryota
4	31567.8	Bathy	Eukaryota
5	36966.7	Bathy	Eukaryota
6	41435.2	Bathy	Eukaryota
7	44069.2	Bathy	Eukaryota
8	46807.8	Bathy	Eukaryota
9	49133.3	Bathy	Eukaryota
10	51088	Bathy	Eukaryota
11	53466.1	Bathy	Eukaryota
12	55354.4	Bathy	Eukaryota
13	57007.2	Bathy	Eukaryota
14	58427.5	Bathy	Eukaryota
15	59513	Bathy	Eukaryota
16	60823.9	Bathy	Eukaryota
17	62235.1	Bathy	Eukaryota
18	63094.7	Bathy	Eukaryota
19	63986.1	Bathy	Eukaryota
20	64966.3	Bathy	Eukaryota
21	65835.9	Bathy	Eukaryota
22	66463.4	Bathy	Eukaryota
23	67287.2	Bathy	Eukaryota
24	67962.5	Bathy	Eukaryota
25	68410.4	Bathy	Eukaryota
26	68867.6	Bathy	Eukaryota
27	69184.7	Bathy	Eukaryota
28	69628.9	Bathy	Eukaryota
29	70064	Bathy	Eukaryota
30	70563	Bathy	Eukaryota
1	1257.15	Bathy	Viruses
2	2267.25	Bathy	Viruses
3	3043.95	Bathy	Viruses
4	3673.35	Bathy	Viruses
5	4327.56	Bathy	Viruses
6	4773.88	Bathy	Viruses
7	5204.87	Bathy	Viruses
8	5561.08	Bathy	Viruses
9	5865.94	Bathy	Viruses
10	6081.8	Bathy	Viruses
11	6283.34	Bathy	Viruses
12	6428.74	Bathy	Viruses
13	6561.46	Bathy	Viruses
14	6679.58	Bathy	Viruses
15	6771.53	Bathy	Viruses
16	6870.85	Bathy	Viruses
17	6966.12	Bathy	Viruses
18	7032.27	Bathy	Viruses
19	7097.44	Bathy	Viruses
20	7172.61	Bathy	Viruses
21	7244.72	Bathy	Viruses
22	7288.52	Bathy	Viruses
23	7341	Bathy	Viruses
24	7387.82	Bathy	Viruses
25	7416.67	Bathy	Viruses
26	7456.47	Bathy	Viruses
27	7490.28	Bathy	Viruses
28	7506.95	Bathy	Viruses
29	7537	Bathy	Viruses
30	7563	Bathy	Viruses

## Sheet: Fig. 1E
taxid	superkingdom	fraction	depth	mean relative abundance	mean occurrence
10	Bacteria	>0.8um	Epi	0.000483642	0.000909637
100127	Eukaryota	0.2-0.8um	Epi	0.000610584	0.00119138
100127	Eukaryota	0.2-0.8um	Meso	7.90571e-05	0.00113665
100127	Eukaryota	0.2-0.8um	Bathy	0.000871471	0.00137184
1001748	Eukaryota	>0.8um	Epi	0.000868932	0.00415598
1001748	Eukaryota	>0.8um	Meso	7.37088e-05	0.00222331
1001748	Eukaryota	>0.8um	Bathy	2.44016e-05	0.00246315
1001748	Eukaryota	0.2-0.8um	Epi	0.00318827	0.0190542
1001748	Eukaryota	0.2-0.8um	Meso	0.00154858	0.02016
1001748	Eukaryota	0.2-0.8um	Bathy	0.000932801	0.0121428
1001822	Bacteria	0.2-0.8um	Epi	0.000311725	0.00159652
1001822	Bacteria	0.2-0.8um	Bathy	0.000417581	0.00142961
1002672	Bacteria	>0.8um	Epi	0.000364822	0.00359916
1002672	Bacteria	>0.8um	Meso	0.000339443	0.00610285
1002672	Bacteria	>0.8um	Bathy	0.000397386	0.00725291
1002672	Bacteria	0.2-0.8um	Epi	0.00255664	0.00516771
1002672	Bacteria	0.2-0.8um	Meso	0.00310996	0.00539594
1002672	Bacteria	0.2-0.8um	Bathy	0.00192743	0.00564901
1002672	Bacteria	<0.2um	Epi	0.00311974	0.00753278
1002672	Bacteria	<0.2um	Meso	0.0042902	0.00716018
1002672	Bacteria	<0.2um	Bathy	0.00248201	0.00515682
1003176	Eukaryota	>0.8um	Epi	0.00193773	0.0181871
1003176	Eukaryota	>0.8um	Meso	0.00105975	0.0199395
1003176	Eukaryota	>0.8um	Bathy	0.000324295	0.0364961
1003176	Eukaryota	0.2-0.8um	Epi	0.00291653	0.0156096
1003176	Eukaryota	0.2-0.8um	Meso	4.13284e-05	0.0153985
100452	Eukaryota	<0.2um	Epi	4.25672e-05	0.00389302
100452	Eukaryota	<0.2um	Meso	0.00105249	0.0014772
100452	Eukaryota	<0.2um	Bathy	7.39133e-05	0.00176664
1004785	Bacteria	0.2-0.8um	Epi	3.81479e-05	0.00157898
1004785	Bacteria	0.2-0.8um	Meso	6.03795e-05	0.00114018
1004785	Bacteria	0.2-0.8um	Bathy	0.000113458	0.00123606
1004785	Bacteria	<0.2um	Epi	0.000209475	0.00234454
1004785	Bacteria	<0.2um	Meso	0.000243732	0.0026819
1004785	Bacteria	<0.2um	Bathy	0.000223734	0.00325088
1004788	Bacteria	<0.2um	Epi	0.00242869	0.00265423
1004788	Bacteria	<0.2um	Meso	0.00503891	0.00196744
1004788	Bacteria	<0.2um	Bathy	0.00103823	0.00213668
1007084	Archaea	0.2-0.8um	Epi	0.000181535	0.00160587
1007084	Archaea	0.2-0.8um	Meso	0.000291107	0.00113607
1007084	Archaea	0.2-0.8um	Bathy	0.000374073	0.00117101
1007511	Bacteria	0.2-0.8um	Epi	0.00140041	0.00380563
1007511	Bacteria	0.2-0.8um	Meso	0.00147017	0.00290212
1007511	Bacteria	0.2-0.8um	Bathy	0.0023196	0.00316771
100787	Eukaryota	<0.2um	Meso	5.82211e-05	0.0014772
100787	Eukaryota	<0.2um	Bathy	0.00218384	0.00166465
10194	Eukaryota	>0.8um	Epi	0.00577533	0.0137476
10194	Eukaryota	>0.8um	Meso	0.00191564	0.0152237
10194	Eukaryota	>0.8um	Bathy	0.00908994	0.0164599
10194	Eukaryota	0.2-0.8um	Epi	0.00492161	0.00783446
10194	Eukaryota	0.2-0.8um	Meso	0.000784933	0.00606468
10194	Eukaryota	0.2-0.8um	Bathy	0.000831259	0.00539723
10194	Eukaryota	<0.2um	Epi	0.0012604	0.011735
10194	Eukaryota	<0.2um	Meso	0.0024621	0.0105758
10194	Eukaryota	<0.2um	Bathy	0.00654984	0.0118813
10212	Eukaryota	>0.8um	Epi	0.00376552	0.00179958
10212	Eukaryota	>0.8um	Meso	0.0025855	0.00268725
10212	Eukaryota	>0.8um	Bathy	0.00155727	0.0026628
10212	Eukaryota	0.2-0.8um	Epi	0.0176152	0.00383685
10212	Eukaryota	0.2-0.8um	Meso	0.0290093	0.00300097
10212	Eukaryota	0.2-0.8um	Bathy	0.0268361	0.00301704
10212	Eukaryota	<0.2um	Epi	0.00221787	0.00505171
10212	Eukaryota	<0.2um	Meso	0.00391801	0.00650669
10212	Eukaryota	<0.2um	Bathy	0.00132849	0.0057967
10224	Eukaryota	>0.8um	Epi	0.000106319	0.00213965
10224	Eukaryota	>0.8um	Meso	0.000426327	0.00234582
10224	Eukaryota	>0.8um	Bathy	0.00013989	0.00404288
10224	Eukaryota	0.2-0.8um	Epi	0.00630993	0.00307428
10224	Eukaryota	0.2-0.8um	Meso	0.000502907	0.00263254
10224	Eukaryota	0.2-0.8um	Bathy	0.00205294	0.00264296
10231	Eukaryota	>0.8um	Epi	0.00460339	0.0495541
10231	Eukaryota	>0.8um	Meso	0.00222721	0.0592943
10231	Eukaryota	>0.8um	Bathy	0.0251351	0.073278
10231	Eukaryota	0.2-0.8um	Epi	0.00012017	0.00395927
10231	Eukaryota	0.2-0.8um	Meso	4.01075e-05	0.00269263
10231	Eukaryota	0.2-0.8um	Bathy	0.000255025	0.0034777
10231	Eukaryota	<0.2um	Epi	1.19956e-05	0.00215484
10231	Eukaryota	<0.2um	Meso	0.000117342	0.0014772
10231	Eukaryota	<0.2um	Bathy	0.0118533	0.00216888
10239	Viruses	>0.8um	Epi	0.28992	0.529352
10239	Viruses	>0.8um	Meso	0.241474	0.597575
10239	Viruses	>0.8um	Bathy	0.105337	0.277276
10239	Viruses	0.2-0.8um	Epi	0.522498	0.372438
10239	Viruses	0.2-0.8um	Meso	0.460187	0.361807
10239	Viruses	0.2-0.8um	Bathy	0.1763	0.325937
10239	Viruses	<0.2um	Epi	0.375328	0.482676
10239	Viruses	<0.2um	Meso	0.0614772	0.408239
10239	Viruses	<0.2um	Bathy	0.0556463	0.37145
1026	Bacteria	>0.8um	Epi	0.000382874	0.00106983
1026	Bacteria	>0.8um	Meso	0.000684521	0.00117291
1026	Bacteria	>0.8um	Bathy	0.000102468	0.00218781
1026	Bacteria	0.2-0.8um	Epi	2.14594e-05	0.000983091
1026	Bacteria	0.2-0.8um	Meso	3.42769e-05	0.00107985
1026	Bacteria	0.2-0.8um	Bathy	0.000614096	0.00139962
1027361	Eukaryota	>0.8um	Epi	0.000277072	0.00106983
1027361	Eukaryota	>0.8um	Meso	0.0001365	0.00422967
1027361	Eukaryota	>0.8um	Bathy	0.00127142	0.00218781
1028743	Bacteria	>0.8um	Epi	2.25264e-05	0.00213965
1028743	Bacteria	>0.8um	Meso	3.44037e-05	0.00234582
1028743	Bacteria	>0.8um	Bathy	8.85674e-06	0.00331817
1030	Bacteria	<0.2um	Epi	0.000569306	0.00278655
1030	Bacteria	<0.2um	Meso	8.98399e-05	0.00223105
1030	Bacteria	<0.2um	Bathy	0.000395113	0.00166866
1031	Bacteria	>0.8um	Epi	0.000663733	0.00106983
1031	Bacteria	>0.8um	Meso	8.72232e-05	0.00117291
1031	Bacteria	0.2-0.8um	Epi	0.00466665	0.00146682
1031	Bacteria	0.2-0.8um	Meso	0.00460739	0.00113844
1031	Bacteria	0.2-0.8um	Bathy	0.00495316	0.00135092
1033846	Bacteria	0.2-0.8um	Epi	0.00052213	0.00146682
1033846	Bacteria	0.2-0.8um	Meso	0.000230714	0.00120591
1033846	Bacteria	0.2-0.8um	Bathy	0.000755665	0.0014164
1033846	Bacteria	<0.2um	Bathy	0.000140072	0.00170456
1035120	Bacteria	0.2-0.8um	Epi	0.000732578	0.00148361
1035120	Bacteria	0.2-0.8um	Meso	0.000563693	0.00119511
1035120	Bacteria	0.2-0.8um	Bathy	0.000565508	0.00130323
1037362	Bacteria	0.2-0.8um	Epi	0.000303429	0.00146682
1037362	Bacteria	0.2-0.8um	Meso	0.000356372	0.00119511
1037362	Bacteria	0.2-0.8um	Bathy	0.000186704	0.00151012
103762	Eukaryota	<0.2um	Epi	1.81623e-05	0.0021531
103762	Eukaryota	<0.2um	Meso	1.65041e-05	0.00213039
103762	Eukaryota	<0.2um	Bathy	0.000389178	0.00189985
1037660	Eukaryota	>0.8um	Epi	0.000252502	0.000909637
1037660	Eukaryota	>0.8um	Bathy	8.14887e-05	0.00236791
1037660	Eukaryota	0.2-0.8um	Epi	0.000886448	0.00137412
1037660	Eukaryota	0.2-0.8um	Meso	0.000345116	0.00113844
1037660	Eukaryota	0.2-0.8um	Bathy	0.00141908	0.00130677
1037660	Eukaryota	<0.2um	Epi	3.25635e-05	0.00212499
1037660	Eukaryota	<0.2um	Meso	5.59732e-05	0.00169088
1037660	Eukaryota	<0.2um	Bathy	0.000126426	0.00273228
1041	Bacteria	>0.8um	Epi	0.000276833	0.00619611
1041	Bacteria	>0.8um	Meso	0.000176586	0.00532091
1041	Bacteria	>0.8um	Bathy	0.0022106	0.0038781
1041	Bacteria	0.2-0.8um	Epi	0.00081212	0.00351633
1041	Bacteria	0.2-0.8um	Meso	0.000801273	0.00291914
1041	Bacteria	0.2-0.8um	Bathy	0.0053098	0.00497795
1041	Bacteria	<0.2um	Epi	8.26042e-05	0.0021531
1041	Bacteria	<0.2um	Meso	1.99369e-05	0.00198794
1041	Bacteria	<0.2um	Bathy	0.000535463	0.00379163
1042324	Bacteria	>0.8um	Epi	7.07723e-06	0.000964929
1042324	Bacteria	>0.8um	Meso	7.98137e-05	0.00163685
1042324	Bacteria	>0.8um	Bathy	5.34446e-05	0.00200359
1042324	Bacteria	0.2-0.8um	Epi	0.0013744	0.00373963
1042324	Bacteria	0.2-0.8um	Meso	0.000951639	0.00284924
1042324	Bacteria	0.2-0.8um	Bathy	9.16968e-05	0.00144138
1042324	Bacteria	<0.2um	Epi	0.000264223	0.00583771
1042324	Bacteria	<0.2um	Meso	0.000661222	0.00381185
1042324	Bacteria	<0.2um	Bathy	0.000154258	0.00393234
104267	Bacteria	>0.8um	Epi	0.000124968	0.00106983
104267	Bacteria	>0.8um	Meso	0.00104363	0.00163685
104267	Bacteria	<0.2um	Epi	0.000202109	0.0031998
104267	Bacteria	<0.2um	Meso	4.28766e-06	0.0014772
104267	Bacteria	<0.2um	Bathy	0.000199539	0.00282889
1046	Bacteria	>0.8um	Epi	0.0020636	0.0134443
1046	Bacteria	>0.8um	Meso	0.00207009	0.0162613
1046	Bacteria	>0.8um	Bathy	0.00118364	0.0160519
1046	Bacteria	0.2-0.8um	Epi	0.0135144	0.0169546
1046	Bacteria	0.2-0.8um	Meso	0.00211293	0.013497
1046	Bacteria	0.2-0.8um	Bathy	0.00258835	0.0149849
1046	Bacteria	<0.2um	Epi	0.00628167	0.0304039
1046	Bacteria	<0.2um	Meso	0.00521256	0.0231318
1046	Bacteria	<0.2um	Bathy	0.00475206	0.0250888
1046981	Bacteria	<0.2um	Epi	8.99549e-05	0.00218469
1046981	Bacteria	<0.2um	Meso	0.00327808	0.00162011
1046981	Bacteria	<0.2um	Bathy	0.00138259	0.00174838
1047005	Bacteria	>0.8um	Epi	0.00483453	0.00316197
1047005	Bacteria	>0.8um	Meso	0.0145355	0.0143662
1047005	Bacteria	>0.8um	Bathy	0.002168	0.00446373
1047005	Bacteria	0.2-0.8um	Epi	0.0012487	0.00323639
1047005	Bacteria	0.2-0.8um	Meso	0.000389755	0.0036249
1047005	Bacteria	0.2-0.8um	Bathy	0.000834284	0.0041002
1047005	Bacteria	<0.2um	Epi	0.000564326	0.00537986
1047005	Bacteria	<0.2um	Meso	0.000798215	0.00670659
1047005	Bacteria	<0.2um	Bathy	0.00182894	0.00677668
104777	Eukaryota	>0.8um	Epi	0.000158891	0.00213965
104777	Eukaryota	>0.8um	Meso	0.000598803	0.00234582
104777	Eukaryota	0.2-0.8um	Epi	0.000212761	0.00139205
104777	Eukaryota	0.2-0.8um	Meso	6.72819e-06	0.00121751
104777	Eukaryota	0.2-0.8um	Bathy	2.19691e-05	0.0015524
104777	Eukaryota	<0.2um	Epi	6.06345e-06	0.00212499
104777	Eukaryota	<0.2um	Meso	1.4268e-06	0.00147584
104777	Eukaryota	<0.2um	Bathy	0.000182301	0.00196072
104781	Eukaryota	>0.8um	Epi	0.000141933	0.00109463
104781	Eukaryota	>0.8um	Meso	7.56359e-05	0.0021008
104781	Eukaryota	>0.8um	Bathy	0.000108392	0.00194217
104781	Eukaryota	0.2-0.8um	Epi	0.000457239	0.00140903
104781	Eukaryota	0.2-0.8um	Meso	4.25949e-05	0.0014016
104781	Eukaryota	0.2-0.8um	Bathy	8.18235e-05	0.00142849
10491	Viruses	0.2-0.8um	Epi	0.000815614	0.00148361
10491	Viruses	0.2-0.8um	Meso	0.000455348	0.00120591
10491	Viruses	0.2-0.8um	Bathy	0.000160894	0.00144622
10501	Viruses	>0.8um	Epi	0.0126107	0.028361
10501	Viruses	>0.8um	Meso	0.00751541	0.0131209
10501	Viruses	>0.8um	Bathy	0.00264513	0.0196131
10501	Viruses	0.2-0.8um	Epi	0.0120236	0.0125466
10501	Viruses	0.2-0.8um	Meso	0.0274923	0.0131412
10501	Viruses	0.2-0.8um	Bathy	0.0100129	0.00973468
10501	Viruses	<0.2um	Epi	0.00115734	0.0129186
10501	Viruses	<0.2um	Meso	0.00134135	0.00972066
10501	Viruses	<0.2um	Bathy	0.000150842	0.0100278
1050635	Bacteria	>0.8um	Epi	0.00143438	0.00556908
1050635	Bacteria	>0.8um	Meso	0.00129457	0.00444662
1050635	Bacteria	>0.8um	Bathy	0.000325629	0.0027095
1050635	Bacteria	0.2-0.8um	Epi	1.50641e-05	0.00119138
1050635	Bacteria	0.2-0.8um	Meso	1.83187e-06	0.00125994
1050635	Bacteria	0.2-0.8um	Bathy	3.03852e-05	0.00149797
1050638	Bacteria	>0.8um	Epi	0.0144031	0.0106959
1050638	Bacteria	>0.8um	Meso	0.00544162	0.0319582
1050638	Bacteria	>0.8um	Bathy	0.0123347	0.0337861
1050638	Bacteria	0.2-0.8um	Epi	0.0260695	0.00415287
1050638	Bacteria	0.2-0.8um	Meso	0.00056893	0.00224591
1050638	Bacteria	0.2-0.8um	Bathy	0.000377511	0.00261366
1050646	Bacteria	>0.8um	Epi	0.00158621	0.00106983
1050646	Bacteria	>0.8um	Meso	0.000869348	0.00163685
1050646	Bacteria	>0.8um	Bathy	0.000161915	0.00171143
1050657	Bacteria	>0.8um	Epi	0.00347218	0.00213965
1050657	Bacteria	>0.8um	Meso	0.00164181	0.00327371
1050657	Bacteria	>0.8um	Bathy	0.00139542	0.00332979
1050714	Bacteria	>0.8um	Epi	0.0067745	0.00316197
1050714	Bacteria	>0.8um	Meso	0.00536999	0.0132962
1050714	Bacteria	>0.8um	Bathy	0.000596229	0.00970737
105231	Eukaryota	>0.8um	Epi	0.00046053	0.00109463
105231	Eukaryota	>0.8um	Meso	3.44476e-05	0.00117291
105231	Eukaryota	>0.8um	Bathy	0.0046004	0.00202834
105231	Eukaryota	0.2-0.8um	Epi	0.00117918	0.00147893
105231	Eukaryota	0.2-0.8um	Meso	0.0181659	0.00121751
105231	Eukaryota	0.2-0.8um	Bathy	0.0277571	0.00132882
1052815	Bacteria	>0.8um	Epi	0.000300409	0.00109463
1052815	Bacteria	>0.8um	Meso	8.70833e-05	0.00117291
1052815	Bacteria	>0.8um	Bathy	6.49876e-05	0.00212734
105426	Bacteria	0.2-0.8um	Epi	5.22326e-05	0.00138518
105426	Bacteria	0.2-0.8um	Meso	0.00048472	0.00247095
105426	Bacteria	0.2-0.8um	Bathy	0.00026701	0.00162075
1054399	Eukaryota	>0.8um	Epi	0.0217591	0.0760157
1054399	Eukaryota	>0.8um	Meso	0.0132129	0.0562166
1054399	Eukaryota	>0.8um	Bathy	0.0317747	0.0952259
1054399	Eukaryota	0.2-0.8um	Epi	0.00211455	0.00528932
1054399	Eukaryota	0.2-0.8um	Meso	0.00163615	0.00565125
1054399	Eukaryota	0.2-0.8um	Bathy	0.000704181	0.00394461
1054399	Eukaryota	<0.2um	Bathy	0.000412934	0.00185237
1054997	Eukaryota	>0.8um	Epi	0.00419186	0.0357451
1054997	Eukaryota	>0.8um	Meso	0.00103797	0.0294192
1054997	Eukaryota	>0.8um	Bathy	0.00244257	0.0346429
1054997	Eukaryota	0.2-0.8um	Epi	0.00270415	0.0138724
1054997	Eukaryota	0.2-0.8um	Meso	0.00836245	0.0269174
1054997	Eukaryota	0.2-0.8um	Bathy	0.0134855	0.0275745
106335	Eukaryota	0.2-0.8um	Epi	0.000742167	0.00146682
106335	Eukaryota	0.2-0.8um	Meso	0.00026218	0.00131005
106335	Eukaryota	0.2-0.8um	Bathy	0.000282568	0.00137293
106589	Bacteria	>0.8um	Epi	0.000231119	0.00833662
106589	Bacteria	>0.8um	Bathy	0.000897623	0.00627494
106589	Bacteria	0.2-0.8um	Epi	0.00647105	0.00976693
106589	Bacteria	0.2-0.8um	Meso	0.00938735	0.0105033
106589	Bacteria	0.2-0.8um	Bathy	0.011549	0.011374
106589	Bacteria	<0.2um	Epi	0.000730918	0.00366289
106589	Bacteria	<0.2um	Meso	0.000410449	0.00560964
106589	Bacteria	<0.2um	Bathy	0.000598012	0.00733667
10662	Viruses	>0.8um	Epi	0.406828	1.12804
10662	Viruses	>0.8um	Meso	0.62175	2.96562
10662	Viruses	>0.8um	Bathy	0.340672	1.00521
10662	Viruses	0.2-0.8um	Epi	0.509675	1.06195
10662	Viruses	0.2-0.8um	Meso	0.564863	1.10066
10662	Viruses	0.2-0.8um	Bathy	0.409752	1.05275
10662	Viruses	<0.2um	Epi	2.84333	1.31542
10662	Viruses	<0.2um	Meso	0.47122	1.38481
10662	Viruses	<0.2um	Bathy	0.730493	1.2317
106633	Bacteria	<0.2um	Epi	0.000841428	0.00218469
106633	Bacteria	<0.2um	Meso	0.00211896	0.0014772
106633	Bacteria	<0.2um	Bathy	0.000522941	0.00153058
10699	Viruses	>0.8um	Epi	0.0187706	0.114148
10699	Viruses	>0.8um	Meso	0.0232407	0.0323514
10699	Viruses	>0.8um	Bathy	0.00271907	0.0538003
10699	Viruses	0.2-0.8um	Epi	0.00612249	0.0226458
10699	Viruses	0.2-0.8um	Meso	0.00242509	0.0226736
10699	Viruses	0.2-0.8um	Bathy	0.00193842	0.0128851
10699	Viruses	<0.2um	Epi	0.0522192	0.126397
10699	Viruses	<0.2um	Meso	0.00656464	0.105086
10699	Viruses	<0.2um	Bathy	0.0177141	0.0984871
1073414	Bacteria	>0.8um	Epi	4.88457e-05	0.00137304
1073414	Bacteria	>0.8um	Bathy	2.79314e-05	0.00260905
1073414	Bacteria	0.2-0.8um	Epi	0.000533673	0.00194711
1073414	Bacteria	0.2-0.8um	Meso	0.000559893	0.0017568
1073414	Bacteria	0.2-0.8um	Bathy	0.000497804	0.00237589
10744	Viruses	>0.8um	Epi	0.0718411	0.202096
10744	Viruses	>0.8um	Meso	0.0610673	0.516212
10744	Viruses	>0.8um	Bathy	0.0315368	0.42308
10744	Viruses	0.2-0.8um	Epi	0.547056	0.103484
10744	Viruses	0.2-0.8um	Meso	0.00744791	0.0852216
10744	Viruses	0.2-0.8um	Bathy	0.621768	0.0926725
10744	Viruses	<0.2um	Epi	0.0788632	0.199988
10744	Viruses	<0.2um	Meso	0.0248165	0.163948
10744	Viruses	<0.2um	Bathy	0.0307233	0.164695
107758	Eukaryota	>0.8um	Epi	0.000887548	0.0126479
107758	Eukaryota	>0.8um	Meso	0.000569451	0.0169187
107758	Eukaryota	>0.8um	Bathy	0.00116566	0.00850937
107758	Eukaryota	0.2-0.8um	Epi	0.0147847	0.00670474
107758	Eukaryota	0.2-0.8um	Meso	0.00108886	0.00608089
107758	Eukaryota	0.2-0.8um	Bathy	0.000825108	0.00584493
1078905	Archaea	<0.2um	Epi	0.000792967	0.00252192
1078905	Archaea	<0.2um	Meso	0.000432679	0.00162011
1078905	Archaea	<0.2um	Bathy	0.00123834	0.00237423
1079179	Bacteria	<0.2um	Meso	0.000102933	0.00295441
1079179	Bacteria	<0.2um	Bathy	3.18459e-05	0.00322499
108018	Eukaryota	<0.2um	Epi	2.26142e-05	0.00274244
108018	Eukaryota	<0.2um	Meso	0.0002167	0.00250693
108018	Eukaryota	<0.2um	Bathy	0.00185167	0.00182294
1080221	Bacteria	>0.8um	Epi	1.96442e-05	0.000964929
1080221	Bacteria	>0.8um	Meso	3.16659e-05	0.00117291
1080221	Bacteria	>0.8um	Bathy	0.000137106	0.00178051
1080221	Bacteria	0.2-0.8um	Epi	2.46368e-06	0.000983091
1080221	Bacteria	0.2-0.8um	Meso	4.52639e-05	0.00114678
1080221	Bacteria	0.2-0.8um	Bathy	6.53463e-05	0.00148022
1080221	Bacteria	<0.2um	Epi	4.66454e-06	0.00218469
1080221	Bacteria	<0.2um	Meso	4.55047e-06	0.00147857
1080221	Bacteria	<0.2um	Bathy	1.77153e-05	0.00162267
1080225	Bacteria	<0.2um	Epi	8.58929e-06	0.00214961
1080225	Bacteria	<0.2um	Meso	1.90381e-05	0.0021313
1080225	Bacteria	<0.2um	Bathy	4.25016e-05	0.00170456
1082479	Bacteria	>0.8um	Epi	7.39715e-05	0.000964929
1082479	Bacteria	>0.8um	Meso	0.000236529	0.00117291
10841	Viruses	0.2-0.8um	Epi	0.000307194	0.00267537
10841	Viruses	0.2-0.8um	Meso	0.000390641	0.00404699
10841	Viruses	0.2-0.8um	Bathy	5.47055e-05	0.00230992
10841	Viruses	<0.2um	Epi	0.000149106	0.00311436
10841	Viruses	<0.2um	Meso	0.000293062	0.00812777
10841	Viruses	<0.2um	Bathy	4.82201e-05	0.0022478
1085	Bacteria	>0.8um	Bathy	8.88957e-05	0.00155439
1085	Bacteria	0.2-0.8um	Epi	3.67909e-05	0.00141838
1085	Bacteria	0.2-0.8um	Meso	0.00591759	0.00125994
1085	Bacteria	0.2-0.8um	Bathy	0.00514852	0.00149048
1086013	Bacteria	>0.8um	Epi	9.82682e-05	0.00109463
1086013	Bacteria	>0.8um	Meso	0.000191227	0.00117291
1086013	Bacteria	0.2-0.8um	Epi	0.00190844	0.00138518
1086013	Bacteria	0.2-0.8um	Meso	0.000197722	0.00110807
1086013	Bacteria	0.2-0.8um	Bathy	0.000229682	0.00134813
1087332	Bacteria	0.2-0.8um	Epi	0.00162719	0.00147893
1087332	Bacteria	0.2-0.8um	Meso	0.00266183	0.00124014
1087332	Bacteria	0.2-0.8um	Bathy	0.000476599	0.00147187
1090	Bacteria	>0.8um	Epi	0.0100513	0.0526744
1090	Bacteria	>0.8um	Meso	0.00713511	0.0577418
1090	Bacteria	>0.8um	Bathy	0.0158309	0.0589327
1090	Bacteria	0.2-0.8um	Epi	0.0169663	0.0457253
1090	Bacteria	0.2-0.8um	Meso	0.02614	0.0424051
1090	Bacteria	0.2-0.8um	Bathy	0.0207962	0.0698285
1090	Bacteria	<0.2um	Epi	0.0483731	0.0587097
1090	Bacteria	<0.2um	Meso	0.0575808	0.0452195
1090	Bacteria	<0.2um	Bathy	0.0315409	0.0489729
1094342	Bacteria	<0.2um	Epi	0.000229544	0.00240951
1094342	Bacteria	<0.2um	Meso	1.38341e-05	0.0014772
1094342	Bacteria	<0.2um	Bathy	0.000198702	0.00176323
109478	Eukaryota	>0.8um	Epi	0.00228175	0.00274608
109478	Eukaryota	>0.8um	Meso	0.00236032	0.00469164
109478	Eukaryota	>0.8um	Bathy	0.000262815	0.00324023
109478	Eukaryota	<0.2um	Epi	0.0112768	0.00265423
109478	Eukaryota	<0.2um	Meso	0.0908534	0.00261445
109478	Eukaryota	<0.2um	Bathy	0.0135264	0.00232396
1094979	Bacteria	<0.2um	Epi	0.000405102	0.00385784
1094979	Bacteria	<0.2um	Meso	0.00114287	0.00396068
1094979	Bacteria	<0.2um	Bathy	0.000523504	0.00318345
1096243	Bacteria	>0.8um	Epi	0.000196422	0.00192986
1096243	Bacteria	>0.8um	Meso	0.0229444	0.0188306
1096243	Bacteria	>0.8um	Bathy	0.000357789	0.00284991
1100726	Bacteria	>0.8um	Epi	0.000123338	0.00106983
1100726	Bacteria	>0.8um	Meso	3.43558e-05	0.00163685
1100726	Bacteria	>0.8um	Bathy	0.000150622	0.00214034
1101	Bacteria	0.2-0.8um	Epi	4.66792e-05	0.00238277
1101	Bacteria	0.2-0.8um	Meso	0.000164577	0.00245465
1101	Bacteria	0.2-0.8um	Bathy	0.000307616	0.00293846
1105283	Bacteria	0.2-0.8um	Epi	0.00128498	0.00120074
1105283	Bacteria	0.2-0.8um	Meso	0.000411483	0.00114795
1105283	Bacteria	0.2-0.8um	Bathy	0.000582745	0.0014647
110618	Eukaryota	0.2-0.8um	Epi	0.000257687	0.00140903
110618	Eukaryota	0.2-0.8um	Meso	6.71067e-05	0.00155535
110618	Eukaryota	0.2-0.8um	Bathy	0.000266126	0.00175777
110618	Eukaryota	<0.2um	Epi	0.000754643	0.00549838
110618	Eukaryota	<0.2um	Meso	0.00028022	0.00542715
110618	Eukaryota	<0.2um	Bathy	0.00345096	0.00725373
110663	Bacteria	>0.8um	Epi	0.000217084	0.00213965
110663	Bacteria	>0.8um	Meso	0.000382685	0.00234582
110663	Bacteria	>0.8um	Bathy	4.98117e-05	0.00166489
110663	Bacteria	0.2-0.8um	Epi	3.30685e-05	0.000983091
110663	Bacteria	0.2-0.8um	Meso	3.05472e-05	0.00114795
110663	Bacteria	0.2-0.8um	Bathy	0.000360058	0.00146123
1111111	Eukaryota	0.2-0.8um	Epi	2.80094e-05	0.00279936
1111111	Eukaryota	0.2-0.8um	Bathy	0.000133422	0.00257076
1111111	Eukaryota	<0.2um	Epi	5.40116e-06	0.00298716
1111111	Eukaryota	<0.2um	Meso	4.9883e-06	0.00245767
1111111	Eukaryota	<0.2um	Bathy	9.22484e-05	0.00335823
1112570	Eukaryota	>0.8um	Epi	0.000845345	0.00213965
1112570	Eukaryota	>0.8um	Meso	0.00151135	0.00234582
1112570	Eukaryota	>0.8um	Bathy	0.000226239	0.00437563
1112570	Eukaryota	0.2-0.8um	Epi	3.77893e-05	0.000983091
1112570	Eukaryota	0.2-0.8um	Meso	7.64196e-05	0.00114795
1112570	Eukaryota	0.2-0.8um	Bathy	0.000789414	0.00113656
1112570	Eukaryota	<0.2um	Bathy	9.83635e-05	0.00160475
1113895	Bacteria	<0.2um	Epi	5.84286e-05	0.00265423
1113895	Bacteria	<0.2um	Meso	0.000663029	0.00238673
1113895	Bacteria	<0.2um	Bathy	0.000207316	0.00229954
1114924	Bacteria	>0.8um	Epi	0.000353712	0.00265961
1114924	Bacteria	>0.8um	Meso	8.77681e-05	0.00501161
1114924	Bacteria	>0.8um	Bathy	0.000129858	0.00252276
1114924	Bacteria	0.2-0.8um	Epi	0.00112197	0.00328413
1114924	Bacteria	0.2-0.8um	Meso	0.00128401	0.0026863
1114924	Bacteria	0.2-0.8um	Bathy	0.00134235	0.00414796
1114924	Bacteria	<0.2um	Bathy	0.00175125	0.0017295
111500	Bacteria	>0.8um	Epi	0.000374859	0.0225449
111500	Bacteria	>0.8um	Meso	0.00077244	0.00914893
111500	Bacteria	>0.8um	Bathy	0.000417654	0.0154948
111500	Bacteria	0.2-0.8um	Epi	0.00880075	0.0213624
111500	Bacteria	0.2-0.8um	Meso	0.00163773	0.0163532
111500	Bacteria	0.2-0.8um	Bathy	0.006031	0.0208893
111500	Bacteria	<0.2um	Epi	0.291535	0.0259246
111500	Bacteria	<0.2um	Meso	0.0145956	0.0238877
111500	Bacteria	<0.2um	Bathy	0.0981591	0.0265355
111501	Bacteria	0.2-0.8um	Epi	0.000849528	0.00137412
111501	Bacteria	0.2-0.8um	Meso	0.000176876	0.00124095
111501	Bacteria	0.2-0.8um	Bathy	0.000369491	0.00127181
1117	Bacteria	>0.8um	Epi	14.8363	8.93915
1117	Bacteria	>0.8um	Meso	12.6683	6.84646
1117	Bacteria	>0.8um	Bathy	8.63015	5.80552
1117	Bacteria	0.2-0.8um	Epi	5.16455	3.16957
1117	Bacteria	0.2-0.8um	Meso	0.639273	2.48978
1117	Bacteria	0.2-0.8um	Bathy	0.798725	2.29215
1117	Bacteria	<0.2um	Epi	0.986128	0.748996
1117	Bacteria	<0.2um	Meso	0.265271	0.735971
1117	Bacteria	<0.2um	Bathy	0.349416	0.692736
1117708	Bacteria	<0.2um	Epi	1.23874e-05	0.00436939
1117708	Bacteria	<0.2um	Meso	2.52096e-05	0.00338176
1117708	Bacteria	<0.2um	Bathy	0.000154632	0.00361014
1118	Bacteria	>0.8um	Epi	0.000481145	0.000909637
1118	Bacteria	>0.8um	Bathy	0.000157699	0.00155439
1118153	Bacteria	<0.2um	Epi	0.000147757	0.00216715
1118153	Bacteria	<0.2um	Meso	0.000235359	0.0014772
1118153	Bacteria	<0.2um	Bathy	0.000106015	0.00161772
112002	Bacteria	0.2-0.8um	Epi	0.000133459	0.00146682
112002	Bacteria	0.2-0.8um	Meso	8.15589e-05	0.0012217
112002	Bacteria	0.2-0.8um	Bathy	9.80618e-05	0.00134014
112090	Eukaryota	0.2-0.8um	Epi	9.72635e-06	0.00279936
112090	Eukaryota	0.2-0.8um	Meso	5.38589e-05	0.0022733
112090	Eukaryota	0.2-0.8um	Bathy	7.64057e-05	0.00244495
1121829	Bacteria	<0.2um	Meso	0.000139762	0.00147584
1121829	Bacteria	<0.2um	Bathy	0.000336065	0.00174825
1122208	Bacteria	>0.8um	Epi	0.000133098	0.000964929
1122208	Bacteria	>0.8um	Meso	9.36652e-05	0.00163685
112252	Eukaryota	>0.8um	Epi	0.000414941	0.00538409
112252	Eukaryota	>0.8um	Meso	0.000415097	0.00549702
112252	Eukaryota	>0.8um	Bathy	0.000485362	0.0066599
112252	Eukaryota	0.2-0.8um	Epi	3.41116e-05	0.00119138
112252	Eukaryota	0.2-0.8um	Meso	1.79217e-05	0.00117828
112252	Eukaryota	0.2-0.8um	Bathy	3.37792e-05	0.00133524
112252	Eukaryota	<0.2um	Epi	3.46691e-06	0.00218469
112252	Eukaryota	<0.2um	Meso	0.000150835	0.00221512
112252	Eukaryota	<0.2um	Bathy	0.000984948	0.00211442
1123045	Bacteria	>0.8um	Epi	0.000260498	0.00845543
1123045	Bacteria	>0.8um	Meso	0.000531509	0.00703746
1123045	Bacteria	>0.8um	Bathy	0.00185468	0.00453403
1123045	Bacteria	0.2-0.8um	Epi	0.00681354	0.00653344
1123045	Bacteria	0.2-0.8um	Meso	0.00145722	0.00680964
1123045	Bacteria	0.2-0.8um	Bathy	0.00169268	0.00656363
1123045	Bacteria	<0.2um	Epi	0.00194403	0.00753649
1123045	Bacteria	<0.2um	Meso	0.000379427	0.00781474
1123045	Bacteria	<0.2um	Bathy	0.000882725	0.00721253
1123866	Bacteria	>0.8um	Epi	0.0152379	0.143516
1123866	Bacteria	>0.8um	Meso	0.00900634	0.0249888
1123866	Bacteria	>0.8um	Bathy	0.0773284	0.298707
1123866	Bacteria	0.2-0.8um	Epi	0.00381315	0.0160147
1123866	Bacteria	0.2-0.8um	Meso	0.00106813	0.0122239
1123866	Bacteria	0.2-0.8um	Bathy	0.000553719	0.0094427
1123866	Bacteria	<0.2um	Epi	0.000188865	0.00605781
1123866	Bacteria	<0.2um	Meso	0.000224251	0.00999437
1123866	Bacteria	<0.2um	Bathy	0.00111873	0.0104757
1123867	Bacteria	>0.8um	Epi	0.00114319	0.00892834
1123867	Bacteria	>0.8um	Meso	0.000215927	0.00822639
1123867	Bacteria	>0.8um	Bathy	0.00818457	0.0463382
1123867	Bacteria	0.2-0.8um	Epi	0.00078955	0.00874141
1123867	Bacteria	0.2-0.8um	Meso	0.000594438	0.00805515
1123867	Bacteria	0.2-0.8um	Bathy	0.000662015	0.00727361
1123867	Bacteria	<0.2um	Epi	0.00268413	0.00798746
1123867	Bacteria	<0.2um	Meso	0.0068128	0.0116381
1123867	Bacteria	<0.2um	Bathy	0.00659972	0.0100202
1123967	Bacteria	>0.8um	Epi	0.000333943	0.00531227
1123967	Bacteria	>0.8um	Meso	0.000532188	0.00654741
1123967	Bacteria	>0.8um	Bathy	0.000794264	0.00523212
1123967	Bacteria	0.2-0.8um	Epi	0.00578128	0.0123497
1123967	Bacteria	0.2-0.8um	Meso	0.00199241	0.011941
1123967	Bacteria	0.2-0.8um	Bathy	0.00326825	0.0135162
1123967	Bacteria	<0.2um	Epi	0.00546061	0.0221356
1123967	Bacteria	<0.2um	Meso	0.00427933	0.0170155
1123967	Bacteria	<0.2um	Bathy	0.0115873	0.0210347
1124625	Bacteria	>0.8um	Epi	0.000788818	0.00369258
1124625	Bacteria	>0.8um	Meso	0.000818369	0.0138619
1124625	Bacteria	>0.8um	Bathy	0.000336571	0.00634567
1124625	Bacteria	0.2-0.8um	Epi	0.00448044	0.0121332
1124625	Bacteria	0.2-0.8um	Meso	0.00448205	0.0111698
1124625	Bacteria	0.2-0.8um	Bathy	0.00322904	0.0114379
1124625	Bacteria	<0.2um	Epi	0.000530972	0.00871105
1124625	Bacteria	<0.2um	Meso	0.000835339	0.012353
1124625	Bacteria	<0.2um	Bathy	0.00311317	0.0108363
1125964	Bacteria	>0.8um	Epi	3.82038e-05	0.00106983
1125964	Bacteria	>0.8um	Meso	0.000105379	0.00117291
1125964	Bacteria	>0.8um	Bathy	0.00188204	0.00298516
1125964	Bacteria	<0.2um	Epi	0.000722514	0.00396552
1125964	Bacteria	<0.2um	Meso	0.00314669	0.00455276
1125964	Bacteria	<0.2um	Bathy	0.00175284	0.00392
1127830	Bacteria	>0.8um	Epi	0.000171746	0.00106983
1127830	Bacteria	>0.8um	Meso	0.000271768	0.00163685
1127830	Bacteria	>0.8um	Bathy	0.000253708	0.00212734
1127830	Bacteria	0.2-0.8um	Epi	6.9825e-05	0.00274824
1127830	Bacteria	0.2-0.8um	Meso	0.00108336	0.00219111
1127830	Bacteria	0.2-0.8um	Bathy	3.92279e-05	0.00227311
1127830	Bacteria	<0.2um	Meso	0.00262879	0.00295441
1127830	Bacteria	<0.2um	Bathy	0.00173246	0.00327018
1128912	Bacteria	<0.2um	Meso	7.03682e-06	0.0014772
1128912	Bacteria	<0.2um	Bathy	1.31039e-06	0.00149256
1129	Bacteria	>0.8um	Epi	0.3501	0.0319722
1129	Bacteria	>0.8um	Meso	0.125399	0.0571568
1129	Bacteria	>0.8um	Bathy	0.04692	0.0503563
1129	Bacteria	0.2-0.8um	Epi	0.106662	0.0304374
1129	Bacteria	0.2-0.8um	Meso	0.0117223	0.0280945
1129	Bacteria	0.2-0.8um	Bathy	0.125334	0.0276163
1129	Bacteria	<0.2um	Epi	0.00846689	0.00736699
1129	Bacteria	<0.2um	Meso	0.005971	0.00763088
1129	Bacteria	<0.2um	Bathy	0.00546243	0.00949179
1131	Bacteria	>0.8um	Epi	0.00900004	0.00935353
1131	Bacteria	>0.8um	Meso	0.00988842	0.00574204
1131	Bacteria	>0.8um	Bathy	0.000965118	0.0107568
1131	Bacteria	0.2-0.8um	Epi	0.00114657	0.00159475
1131	Bacteria	0.2-0.8um	Meso	0.000141543	0.00120591
1131	Bacteria	0.2-0.8um	Bathy	0.000257629	0.00144389
1131492	Eukaryota	>0.8um	Epi	0.000105347	0.000964929
1131492	Eukaryota	>0.8um	Meso	4.52025e-05	0.00117291
1131492	Eukaryota	>0.8um	Bathy	9.10906e-06	0.00155439
1131492	Eukaryota	0.2-0.8um	Epi	0.000566007	0.00173978
1131492	Eukaryota	0.2-0.8um	Meso	0.000149211	0.00175369
1131492	Eukaryota	0.2-0.8um	Bathy	0.000427573	0.00215491
1131492	Eukaryota	<0.2um	Epi	8.88931e-05	0.00433431
1131492	Eukaryota	<0.2um	Meso	0.000583922	0.00355148
1131492	Eukaryota	<0.2um	Bathy	0.00114431	0.00283426
1134404	Bacteria	0.2-0.8um	Epi	0.00925448	0.00138518
1134404	Bacteria	0.2-0.8um	Meso	0.00165188	0.00120591
1134404	Bacteria	0.2-0.8um	Bathy	0.00177386	0.0014234
1134406	Bacteria	>0.8um	Epi	0.000100078	0.00106983
1134406	Bacteria	>0.8um	Meso	6.39223e-05	0.00163685
1134406	Bacteria	>0.8um	Bathy	2.40542e-05	0.00142495
113644	Eukaryota	>0.8um	Epi	6.86533e-05	0.00204044
114068	Eukaryota	>0.8um	Epi	0.000693694	0.000964929
114068	Eukaryota	>0.8um	Bathy	0.000556235	0.00577412
114070	Eukaryota	>0.8um	Meso	0.0397919	0.0147056
114070	Eukaryota	>0.8um	Bathy	0.522396	0.0148347
1144324	Bacteria	0.2-0.8um	Epi	0.00113835	0.00139205
1144324	Bacteria	0.2-0.8um	Meso	0.00360587	0.00121751
1144324	Bacteria	0.2-0.8um	Bathy	0.000569957	0.00149797
1144478	Bacteria	>0.8um	Epi	4.80847e-05	0.00181927
1144478	Bacteria	>0.8um	Meso	0.000252229	0.00420159
1144478	Bacteria	>0.8um	Bathy	0.000545024	0.00356101
1144478	Bacteria	0.2-0.8um	Meso	0.000185084	0.00227213
1144478	Bacteria	0.2-0.8um	Bathy	0.000672607	0.00291039
114847	Bacteria	0.2-0.8um	Epi	1.96048e-06	0.000983091
114847	Bacteria	0.2-0.8um	Meso	6.45429e-05	0.00101175
114847	Bacteria	0.2-0.8um	Bathy	3.36008e-05	0.00167021
114847	Bacteria	<0.2um	Epi	0.00281115	0.00234454
114847	Bacteria	<0.2um	Meso	0.00027197	0.00261445
114847	Bacteria	<0.2um	Bathy	0.000118504	0.00174034
1150	Bacteria	>0.8um	Epi	0.154837	0.185876
1150	Bacteria	>0.8um	Meso	0.061061	0.161837
1150	Bacteria	>0.8um	Bathy	0.0970964	0.214196
1150	Bacteria	0.2-0.8um	Epi	0.00288256	0.00672891
1150	Bacteria	0.2-0.8um	Meso	0.0015472	0.00673972
1150	Bacteria	0.2-0.8um	Bathy	0.000409214	0.00474767
1150	Bacteria	<0.2um	Epi	0.000157518	0.00372709
1150	Bacteria	<0.2um	Meso	0.00229829	0.00332423
1150	Bacteria	<0.2um	Bathy	0.00153834	0.0040052
1150997	Bacteria	>0.8um	Epi	0.000309111	0.00316197
1150997	Bacteria	>0.8um	Meso	0.00159099	0.00956438
1150997	Bacteria	>0.8um	Bathy	0.000583671	0.00506614
1150997	Bacteria	0.2-0.8um	Epi	6.79996e-05	0.00190992
1150997	Bacteria	0.2-0.8um	Meso	6.20395e-05	0.00106936
1150997	Bacteria	0.2-0.8um	Bathy	0.000239933	0.00180806
1150997	Bacteria	<0.2um	Epi	0.00592491	0.0100332
1150997	Bacteria	<0.2um	Meso	0.00491813	0.0123382
1150997	Bacteria	<0.2um	Bathy	0.0026213	0.011724
115531	Archaea	>0.8um	Epi	0.00212136	0.00338938
115531	Archaea	>0.8um	Meso	0.00338527	0.00163685
115531	Archaea	>0.8um	Bathy	0.000503427	0.00202144
115531	Archaea	0.2-0.8um	Epi	4.68747e-05	0.000983091
115531	Archaea	0.2-0.8um	Meso	0.00238394	0.0028656
115531	Archaea	0.2-0.8um	Bathy	0.000492667	0.00178861
115531	Archaea	<0.2um	Epi	0.00106692	0.00526397
115531	Archaea	<0.2um	Meso	0.00086083	0.00535193
115531	Archaea	<0.2um	Bathy	0.00117958	0.00506646
115551	Bacteria	>0.8um	Epi	0.00544523	0.00620267
115551	Bacteria	>0.8um	Meso	0.0072754	0.00956438
115551	Bacteria	>0.8um	Bathy	0.00664682	0.0046488
115551	Bacteria	0.2-0.8um	Epi	0.000338764	0.00146682
115551	Bacteria	0.2-0.8um	Meso	0.000104645	0.00120591
115551	Bacteria	0.2-0.8um	Bathy	0.00185995	0.00144138
115551	Bacteria	<0.2um	Epi	0.000203471	0.00277162
115551	Bacteria	<0.2um	Meso	0.000519762	0.00238673
115551	Bacteria	<0.2um	Bathy	0.000445564	0.00248658
115553	Bacteria	0.2-0.8um	Bathy	0.000213527	0.00147041
115553	Bacteria	<0.2um	Meso	5.65307e-05	0.00147584
115553	Bacteria	<0.2um	Bathy	0.000138893	0.00162142
115555	Bacteria	>0.8um	Epi	0.000230376	0.00364444
115555	Bacteria	>0.8um	Meso	0.000293584	0.00956438
115555	Bacteria	>0.8um	Bathy	0.00272493	0.00582576
115555	Bacteria	0.2-0.8um	Epi	0.000219897	0.00146682
115555	Bacteria	0.2-0.8um	Meso	8.96366e-05	0.00120591
115555	Bacteria	0.2-0.8um	Bathy	0.000883863	0.00144138
1155738	Bacteria	>0.8um	Epi	0.00165923	0.00510248
1155738	Bacteria	>0.8um	Meso	0.000359122	0.00469164
1155738	Bacteria	>0.8um	Bathy	0.000868636	0.00453629
1155739	Bacteria	>0.8um	Epi	0.00190586	0.0106783
1155739	Bacteria	>0.8um	Meso	0.00236782	0.00772032
1155739	Bacteria	>0.8um	Bathy	0.00247147	0.0114176
1156497	Eukaryota	0.2-0.8um	Epi	0.000303202	0.00157898
1156497	Eukaryota	0.2-0.8um	Bathy	0.000154189	0.00140115
1157616	Eukaryota	>0.8um	Epi	0.000419132	0.00106983
1157616	Eukaryota	>0.8um	Meso	0.000341822	0.00117291
1157616	Eukaryota	>0.8um	Bathy	0.000402793	0.00200359
1157616	Eukaryota	0.2-0.8um	Epi	0.000107729	0.00141838
1157616	Eukaryota	0.2-0.8um	Meso	9.897e-06	0.00110177
1157616	Eukaryota	0.2-0.8um	Bathy	8.24467e-05	0.00128448
1157962	Eukaryota	0.2-0.8um	Epi	9.65489e-05	0.00139968
1157962	Eukaryota	0.2-0.8um	Meso	0.00011141	0.00109555
1157962	Eukaryota	0.2-0.8um	Bathy	9.33465e-05	0.00124963
1160720	Bacteria	>0.8um	Bathy	0.000593813	0.00129552
1160720	Bacteria	0.2-0.8um	Epi	0.000328774	0.000983091
1160720	Bacteria	0.2-0.8um	Meso	0.0010164	0.00114678
1160720	Bacteria	0.2-0.8um	Bathy	0.000452502	0.00118612
1161	Bacteria	>0.8um	Epi	0.00557317	0.00802826
1161	Bacteria	>0.8um	Meso	0.000249394	0.00705348
1161	Bacteria	>0.8um	Bathy	0.000379375	0.00399134
1162	Bacteria	>0.8um	Epi	9.83144e-05	0.000909637
1162	Bacteria	>0.8um	Meso	5.8717e-05	0.00117291
1162	Bacteria	>0.8um	Bathy	9.80778e-06	0.00155439
1163748	Bacteria	0.2-0.8um	Epi	6.41828e-05	0.00137412
1163748	Bacteria	0.2-0.8um	Meso	0.000272854	0.00110807
1163748	Bacteria	0.2-0.8um	Bathy	0.00382192	0.00220355
1164990	Bacteria	>0.8um	Epi	0.00498007	0.0106557
1164990	Bacteria	>0.8um	Meso	0.00592734	0.00620598
1164990	Bacteria	>0.8um	Bathy	0.000245411	0.0025577
1164990	Bacteria	0.2-0.8um	Epi	0.0002076	0.00287431
1164990	Bacteria	0.2-0.8um	Meso	0.000295947	0.00215998
1164990	Bacteria	0.2-0.8um	Bathy	0.000206174	0.00261922
1164990	Bacteria	<0.2um	Epi	0.0046392	0.00302132
1164990	Bacteria	<0.2um	Meso	4.96334e-06	0.00147584
1164990	Bacteria	<0.2um	Bathy	0.000380572	0.00195536
116561	Eukaryota	>0.8um	Epi	0.000176369	0.00351269
116561	Eukaryota	>0.8um	Meso	0.00269164	0.0133893
116561	Eukaryota	>0.8um	Bathy	0.000914108	0.00615038
116561	Eukaryota	0.2-0.8um	Epi	0.00228252	0.00419903
116561	Eukaryota	0.2-0.8um	Bathy	0.000707624	0.0041827
116561	Eukaryota	<0.2um	Epi	0.000276323	0.00240951
116561	Eukaryota	<0.2um	Meso	0.000343227	0.0014772
116561	Eukaryota	<0.2um	Bathy	0.0010108	0.00243394
116569	Eukaryota	>0.8um	Epi	0.267602	0.622052
116569	Eukaryota	>0.8um	Meso	1.64957	1.0105
116569	Eukaryota	>0.8um	Bathy	0.466687	0.911779
116569	Eukaryota	0.2-0.8um	Epi	0.647255	0.35296
116569	Eukaryota	0.2-0.8um	Meso	0.240616	0.342787
116569	Eukaryota	0.2-0.8um	Bathy	0.182176	0.332769
116569	Eukaryota	<0.2um	Epi	0.00477918	0.0541598
116569	Eukaryota	<0.2um	Meso	0.0129733	0.0894519
116569	Eukaryota	<0.2um	Bathy	0.0135427	0.089058
116571	Eukaryota	>0.8um	Epi	0.0396205	0.152264
116571	Eukaryota	>0.8um	Meso	0.451002	0.659061
116571	Eukaryota	>0.8um	Bathy	0.143577	0.281366
116571	Eukaryota	0.2-0.8um	Epi	0.158487	0.320788
116571	Eukaryota	0.2-0.8um	Meso	0.387326	0.300509
116571	Eukaryota	0.2-0.8um	Bathy	0.577609	0.311782
116571	Eukaryota	<0.2um	Epi	0.0108664	0.00332656
116571	Eukaryota	<0.2um	Meso	0.000949938	0.00221649
116571	Eukaryota	<0.2um	Bathy	0.000444385	0.0024543
1166482	Bacteria	<0.2um	Epi	0.000203214	0.00239782
1166482	Bacteria	<0.2um	Meso	7.33151e-05	0.00198794
1166482	Bacteria	<0.2um	Bathy	1.63631e-05	0.00149256
1168065	Bacteria	0.2-0.8um	Epi	0.000344458	0.00138035
1168065	Bacteria	0.2-0.8um	Meso	0.000598684	0.00124475
1168065	Bacteria	0.2-0.8um	Bathy	0.000379971	0.00146986
1169540	Eukaryota	>0.8um	Epi	0.557659	0.775943
1169540	Eukaryota	>0.8um	Meso	0.996647	1.26914
1169540	Eukaryota	>0.8um	Bathy	0.568648	0.946833
1169540	Eukaryota	0.2-0.8um	Epi	0.0242556	0.129494
1169540	Eukaryota	0.2-0.8um	Meso	0.00961036	0.149915
1169540	Eukaryota	0.2-0.8um	Bathy	0.0337067	0.163238
1169540	Eukaryota	<0.2um	Epi	0.00183873	0.0124655
1169540	Eukaryota	<0.2um	Meso	0.017484	0.00961942
1169540	Eukaryota	<0.2um	Bathy	0.0110939	0.0144239
1173061	Eukaryota	<0.2um	Meso	3.28699e-05	0.00147584
1173061	Eukaryota	<0.2um	Bathy	0.000669432	0.00174097
117571	Eukaryota	>0.8um	Epi	0.0351983	0.0402824
117571	Eukaryota	>0.8um	Meso	0.105799	0.0482836
117571	Eukaryota	>0.8um	Bathy	0.0216268	0.0545741
117571	Eukaryota	0.2-0.8um	Epi	0.0135885	0.0206298
117571	Eukaryota	0.2-0.8um	Meso	0.00665746	0.0271795
117571	Eukaryota	0.2-0.8um	Bathy	0.00678135	0.0227624
117571	Eukaryota	<0.2um	Epi	0.0274439	0.0279395
117571	Eukaryota	<0.2um	Meso	0.00262065	0.0209148
117571	Eukaryota	<0.2um	Bathy	0.165011	0.0296119
117574	Viruses	0.2-0.8um	Epi	0.00141081	0.00907643
117574	Viruses	0.2-0.8um	Meso	0.000134683	0.00363733
117574	Viruses	0.2-0.8um	Bathy	0.000197437	0.00474632
117574	Viruses	<0.2um	Epi	0.0112176	0.0330046
117574	Viruses	<0.2um	Meso	0.0105792	0.0307107
117574	Viruses	<0.2um	Bathy	0.00542604	0.0282447
1176243	Bacteria	>0.8um	Epi	6.36565e-06	0.000964929
1176243	Bacteria	>0.8um	Meso	8.00573e-05	0.00163685
1176243	Bacteria	>0.8um	Bathy	0.000307578	0.00194502
1176257	Bacteria	<0.2um	Epi	0.0020542	0.00265423
1176257	Bacteria	<0.2um	Meso	0.00148058	0.00238673
1176257	Bacteria	<0.2um	Bathy	0.00168159	0.00179544
1177157	Bacteria	0.2-0.8um	Epi	0.00044174	0.00185861
1177157	Bacteria	0.2-0.8um	Meso	0.000213673	0.001776
1177157	Bacteria	0.2-0.8um	Bathy	0.00029616	0.00254332
1177157	Bacteria	<0.2um	Bathy	0.000161799	0.00170456
1177181	Bacteria	<0.2um	Epi	1.75021e-05	0.00214961
1177181	Bacteria	<0.2um	Bathy	0.000158302	0.00181374
117743	Bacteria	>0.8um	Epi	0.00553086	0.0103358
117743	Bacteria	>0.8um	Meso	0.00899085	0.00620598
117743	Bacteria	>0.8um	Bathy	0.00204886	0.00986194
117743	Bacteria	0.2-0.8um	Epi	0.00857371	0.0228186
117743	Bacteria	0.2-0.8um	Meso	0.022176	0.0230922
117743	Bacteria	0.2-0.8um	Bathy	0.00487687	0.0218072
117743	Bacteria	<0.2um	Epi	0.234478	0.0416179
117743	Bacteria	<0.2um	Meso	0.0066118	0.0444517
117743	Bacteria	<0.2um	Bathy	0.0891216	0.0498635
1178777	Bacteria	>0.8um	Epi	1.26064e-05	0.00114992
1178777	Bacteria	>0.8um	Bathy	0.000398599	0.00259104
1178777	Bacteria	<0.2um	Epi	0.000353796	0.00289071
1178777	Bacteria	<0.2um	Meso	0.000279456	0.00309686
1178777	Bacteria	<0.2um	Bathy	0.000350872	0.00283217
118357	Eukaryota	>0.8um	Epi	0.00177915	0.00106983
118357	Eukaryota	>0.8um	Meso	0.00156855	0.00163685
118357	Eukaryota	>0.8um	Bathy	2.62058e-06	0.00129552
1185650	Bacteria	>0.8um	Epi	0.000138817	0.00106983
1185650	Bacteria	>0.8um	Bathy	0.000149589	0.00199924
118882	Bacteria	>0.8um	Epi	4.94759e-05	0.00106983
118882	Bacteria	>0.8um	Meso	0.000128523	0.00117291
118882	Bacteria	>0.8um	Bathy	0.000361582	0.00165908
118882	Bacteria	0.2-0.8um	Epi	2.52102e-05	0.00119138
118882	Bacteria	0.2-0.8um	Meso	0.000296257	0.00121797
118882	Bacteria	0.2-0.8um	Bathy	0.0001725	0.00132133
118884	Bacteria	>0.8um	Epi	0.00621616	0.038317
118884	Bacteria	>0.8um	Meso	0.00533331	0.107979
118884	Bacteria	>0.8um	Bathy	0.00707435	0.0318965
118884	Bacteria	0.2-0.8um	Epi	0.330498	0.486474
118884	Bacteria	0.2-0.8um	Meso	1.65814	0.588757
118884	Bacteria	0.2-0.8um	Bathy	0.499404	0.516113
118884	Bacteria	<0.2um	Epi	0.0521517	0.138771
118884	Bacteria	<0.2um	Meso	0.0336388	0.10007
118884	Bacteria	<0.2um	Bathy	0.0482308	0.123439
1189325	Bacteria	0.2-0.8um	Epi	0.000112848	0.000983091
1189325	Bacteria	0.2-0.8um	Meso	3.90107e-05	0.00107868
1189325	Bacteria	0.2-0.8um	Bathy	0.000275932	0.00145012
1189325	Bacteria	<0.2um	Meso	0.000726355	0.00245767
1189325	Bacteria	<0.2um	Bathy	0.00360942	0.00563571
118969	Bacteria	>0.8um	Epi	0.0261363	0.0875398
118969	Bacteria	>0.8um	Meso	0.0202099	0.0826191
118969	Bacteria	>0.8um	Bathy	0.0193427	0.121971
118969	Bacteria	0.2-0.8um	Epi	0.0394038	0.0927208
118969	Bacteria	0.2-0.8um	Meso	0.0349877	0.105543
118969	Bacteria	0.2-0.8um	Bathy	0.0496051	0.102355
118969	Bacteria	<0.2um	Epi	0.055027	0.100102
118969	Bacteria	<0.2um	Meso	0.0848216	0.0879748
118969	Bacteria	<0.2um	Bathy	0.0715073	0.080233
119	Bacteria	>0.8um	Epi	0.010404	0.00373693
119	Bacteria	>0.8um	Meso	0.00599521	0.00222331
119	Bacteria	>0.8um	Bathy	0.000234482	0.00320226
119	Bacteria	0.2-0.8um	Epi	0.00733099	0.00139828
119	Bacteria	0.2-0.8um	Meso	0.000736715	0.00119511
119	Bacteria	0.2-0.8um	Bathy	0.000378078	0.00130839
119	Bacteria	<0.2um	Epi	0.000101342	0.00218469
119	Bacteria	<0.2um	Meso	0.00029924	0.0014772
119	Bacteria	<0.2um	Bathy	0.000839903	0.00153058
119060	Bacteria	>0.8um	Epi	0.00232321	0.0238341
119060	Bacteria	>0.8um	Meso	0.00195805	0.033119
119060	Bacteria	>0.8um	Bathy	0.0106564	0.0325904
119060	Bacteria	0.2-0.8um	Epi	0.177305	0.158899
119060	Bacteria	0.2-0.8um	Meso	0.0712205	0.150602
119060	Bacteria	0.2-0.8um	Bathy	0.162266	0.171546
119060	Bacteria	<0.2um	Epi	0.00673308	0.0441998
119060	Bacteria	<0.2um	Meso	0.00744412	0.0472533
119060	Bacteria	<0.2um	Bathy	0.00826649	0.044051
119069	Bacteria	>0.8um	Epi	0.00658457	0.0163791
119069	Bacteria	>0.8um	Meso	0.00372629	0.012906
119069	Bacteria	>0.8um	Bathy	0.00499705	0.0125765
119069	Bacteria	0.2-0.8um	Epi	0.0053433	0.00999643
119069	Bacteria	0.2-0.8um	Meso	0.00302798	0.0126144
119069	Bacteria	0.2-0.8um	Bathy	0.00453933	0.0111978
119069	Bacteria	<0.2um	Epi	0.00315157	0.0165241
119069	Bacteria	<0.2um	Meso	0.0055558	0.0188111
119069	Bacteria	<0.2um	Bathy	0.0053936	0.01743
1190813	Bacteria	0.2-0.8um	Epi	0.000279137	0.00119138
1190813	Bacteria	0.2-0.8um	Meso	0.000988023	0.0012217
1190813	Bacteria	0.2-0.8um	Bathy	0.0010661	0.00134391
119089	Eukaryota	<0.2um	Epi	1.28706e-05	0.00655408
119089	Eukaryota	<0.2um	Meso	0.000209487	0.00442752
119089	Eukaryota	<0.2um	Bathy	0.00395685	0.00516372
119219	Bacteria	0.2-0.8um	Epi	0.000352491	0.00119138
119219	Bacteria	0.2-0.8um	Meso	0.000595197	0.00113584
119219	Bacteria	0.2-0.8um	Bathy	0.00104205	0.00141585
1195760	Bacteria	>0.8um	Epi	0.00011738	0.00106983
1195760	Bacteria	>0.8um	Meso	0.000198392	0.00163685
1195760	Bacteria	>0.8um	Bathy	0.000109046	0.00178051
1201288	Bacteria	>0.8um	Epi	0.00268181	0.00106983
1201288	Bacteria	>0.8um	Meso	0.000178476	0.00117291
1201288	Bacteria	>0.8um	Bathy	0.0013294	0.00200359
1205	Bacteria	>0.8um	Epi	0.00614743	0.00106983
1205	Bacteria	>0.8um	Meso	0.00055228	0.00163685
1205	Bacteria	>0.8um	Bathy	0.000305769	0.00166489
1206794	Eukaryota	>0.8um	Epi	0.0270805	0.0506315
1206794	Eukaryota	>0.8um	Meso	0.207256	0.17101
1206794	Eukaryota	>0.8um	Bathy	0.0310952	0.0654989
1206794	Eukaryota	0.2-0.8um	Epi	0.00275499	0.00722583
1206794	Eukaryota	0.2-0.8um	Meso	0.00204158	0.00610611
1206794	Eukaryota	0.2-0.8um	Bathy	0.00790014	0.00764225
1206794	Eukaryota	<0.2um	Epi	0.0153887	0.0159043
1206794	Eukaryota	<0.2um	Meso	0.109311	0.016144
1206794	Eukaryota	<0.2um	Bathy	0.0145935	0.0176445
1206795	Eukaryota	>0.8um	Epi	0.00526636	0.0459427
1206795	Eukaryota	>0.8um	Meso	0.00734972	0.0355549
1206795	Eukaryota	>0.8um	Bathy	0.00504999	0.0376341
1206795	Eukaryota	0.2-0.8um	Epi	0.0132552	0.0112776
1206795	Eukaryota	0.2-0.8um	Meso	0.0046734	0.0116031
1206795	Eukaryota	0.2-0.8um	Bathy	0.00621725	0.00930161
1206795	Eukaryota	<0.2um	Epi	0.00958897	0.0133279
1206795	Eukaryota	<0.2um	Meso	0.0502594	0.0146324
1206795	Eukaryota	<0.2um	Bathy	0.0102374	0.020366
1207055	Bacteria	0.2-0.8um	Epi	0.00079068	0.00148361
1207055	Bacteria	0.2-0.8um	Meso	0.000432004	0.00127419
1207055	Bacteria	0.2-0.8um	Bathy	0.000752359	0.00152645
1207058	Bacteria	<0.2um	Epi	1.41622e-05	0.00218469
1207058	Bacteria	<0.2um	Meso	1.67732e-05	0.0014772
1207058	Bacteria	<0.2um	Bathy	0.000672338	0.00166465
1208365	Bacteria	>0.8um	Bathy	0.000109012	0.00142495
1208365	Bacteria	0.2-0.8um	Epi	0.00128894	0.00497628
1208365	Bacteria	0.2-0.8um	Meso	0.00212233	0.00455198
1208365	Bacteria	0.2-0.8um	Bathy	0.000818726	0.00333606
1208365	Bacteria	<0.2um	Meso	0.00160486	0.00295441
1208365	Bacteria	<0.2um	Bathy	0.000867305	0.0033293
1208590	Bacteria	0.2-0.8um	Epi	5.96079e-05	0.00138518
1208590	Bacteria	0.2-0.8um	Meso	8.43888e-05	0.00127894
1208590	Bacteria	0.2-0.8um	Bathy	5.8609e-05	0.00135975
120961	Bacteria	<0.2um	Epi	0.00418101	0.00214961
120961	Bacteria	<0.2um	Meso	6.73265e-06	0.00300942
120961	Bacteria	<0.2um	Bathy	8.47093e-06	0.00160287
121069	Eukaryota	>0.8um	Epi	0.308646	0.172702
121069	Eukaryota	>0.8um	Meso	0.14794	0.259326
121069	Eukaryota	>0.8um	Bathy	0.0597441	0.17813
121069	Eukaryota	0.2-0.8um	Epi	0.0773	0.096496
121069	Eukaryota	0.2-0.8um	Meso	0.0394641	0.0828372
121069	Eukaryota	0.2-0.8um	Bathy	0.0299821	0.0770627
121069	Eukaryota	<0.2um	Epi	0.0477889	0.054982
121069	Eukaryota	<0.2um	Meso	0.00948357	0.0524128
121069	Eukaryota	<0.2um	Bathy	0.0212873	0.0531111
121088	Eukaryota	0.2-0.8um	Epi	0.00538341	0.00137412
121088	Eukaryota	0.2-0.8um	Meso	0.000314005	0.00121797
121088	Eukaryota	0.2-0.8um	Bathy	6.56139e-05	0.00143459
1211136	Bacteria	>0.8um	Epi	1.35586e-05	0.00106983
1211136	Bacteria	>0.8um	Meso	2.66044e-06	0.00117291
1211136	Bacteria	>0.8um	Bathy	4.16049e-05	0.00142495
1217416	Bacteria	>0.8um	Epi	0.000173844	0.00449605
1217416	Bacteria	>0.8um	Meso	0.00117465	0.00571188
1217416	Bacteria	>0.8um	Bathy	0.00173321	0.00711505
1217416	Bacteria	0.2-0.8um	Epi	0.00111864	0.0017351
1217416	Bacteria	0.2-0.8um	Meso	0.000577473	0.00147369
1217416	Bacteria	0.2-0.8um	Bathy	0.000320965	0.00185567
1217416	Bacteria	<0.2um	Epi	0.00117722	0.00341935
1217416	Bacteria	<0.2um	Meso	0.002537	0.00418324
1217416	Bacteria	<0.2um	Bathy	0.000318366	0.00430117
1217666	Bacteria	0.2-0.8um	Epi	0.00043569	0.00138035
1217666	Bacteria	0.2-0.8um	Meso	0.000618029	0.00114678
1217666	Bacteria	0.2-0.8um	Bathy	0.00176885	0.0013804
1217799	Bacteria	0.2-0.8um	Epi	2.41811e-05	0.00141838
1217799	Bacteria	0.2-0.8um	Meso	4.92836e-05	0.00125994
1217799	Bacteria	0.2-0.8um	Bathy	0.00127791	0.00122657
1217799	Bacteria	<0.2um	Epi	0.000961564	0.00212499
1217799	Bacteria	<0.2um	Meso	0.000405563	0.00223105
1217799	Bacteria	<0.2um	Bathy	0.00141532	0.00232482
1217908	Bacteria	0.2-0.8um	Epi	0.00117958	0.0149624
1217908	Bacteria	0.2-0.8um	Meso	0.000837189	0.0205901
1217908	Bacteria	0.2-0.8um	Bathy	0.00226835	0.021471
1218	Bacteria	>0.8um	Epi	9.34685	3.49448
1218	Bacteria	>0.8um	Meso	5.48665	3.36563
1218	Bacteria	>0.8um	Bathy	1.42629	4.22557
1218	Bacteria	0.2-0.8um	Epi	1.13567	0.978284
1218	Bacteria	0.2-0.8um	Meso	0.224809	0.733614
1218	Bacteria	0.2-0.8um	Bathy	0.253383	0.746334
1218	Bacteria	<0.2um	Epi	0.148922	0.119094
1218	Bacteria	<0.2um	Meso	0.0860532	0.132314
1218	Bacteria	<0.2um	Bathy	0.133565	0.134114
121845	Eukaryota	>0.8um	Epi	8.61246e-05	0.00127962
121845	Eukaryota	>0.8um	Meso	0.0180622	0.0021008
1219	Bacteria	>0.8um	Epi	1.95695	0.215097
1219	Bacteria	>0.8um	Meso	1.42993	0.283476
1219	Bacteria	>0.8um	Bathy	0.186423	0.502043
1219	Bacteria	0.2-0.8um	Epi	0.0741332	0.0385695
1219	Bacteria	0.2-0.8um	Meso	0.0281426	0.0341512
1219	Bacteria	0.2-0.8um	Bathy	0.0212176	0.0271357
1219	Bacteria	<0.2um	Epi	0.00375082	0.0271942
1219	Bacteria	<0.2um	Meso	0.0067694	0.0340654
1219	Bacteria	<0.2um	Bathy	0.00683116	0.0248114
1220	Bacteria	>0.8um	Epi	7.11771e-07	0.00106983
1220	Bacteria	>0.8um	Meso	3.30192e-06	0.00117291
1220	Bacteria	>0.8um	Bathy	0.00010164	0.00129552
1220	Bacteria	<0.2um	Epi	6.2182e-05	0.00218469
1220	Bacteria	<0.2um	Meso	2.59139e-05	0.00233943
1220	Bacteria	<0.2um	Bathy	0.000105075	0.00228012
1220535	Bacteria	0.2-0.8um	Epi	0.000371124	0.00173958
1220535	Bacteria	0.2-0.8um	Meso	5.96003e-05	0.00120748
1220535	Bacteria	0.2-0.8um	Bathy	3.96573e-05	0.00124356
1220535	Bacteria	<0.2um	Epi	0.000371134	0.0150839
1220535	Bacteria	<0.2um	Meso	0.000383817	0.0167071
1220535	Bacteria	<0.2um	Bathy	0.00136058	0.0178412
1220924	Eukaryota	>0.8um	Epi	1.10178e-05	0.00106983
1220924	Eukaryota	>0.8um	Meso	2.91951e-05	0.00117291
1220924	Eukaryota	>0.8um	Bathy	6.17338e-05	0.00299279
1220924	Eukaryota	0.2-0.8um	Epi	0.00114406	0.0047567
1220924	Eukaryota	0.2-0.8um	Meso	0.00039831	0.00449667
1220924	Eukaryota	0.2-0.8um	Bathy	0.000817207	0.00472382
1220924	Eukaryota	<0.2um	Epi	1.73715e-05	0.0021373
1220924	Eukaryota	<0.2um	Meso	0.000683921	0.00169088
1220924	Eukaryota	<0.2um	Bathy	0.000523266	0.00216615
1223	Bacteria	>0.8um	Epi	0.000170991	0.00106983
1223	Bacteria	>0.8um	Meso	0.000259806	0.00163685
1223	Bacteria	>0.8um	Bathy	9.49765e-05	0.00202834
1224	Bacteria	>0.8um	Epi	0.761981	1.94791
1224	Bacteria	>0.8um	Meso	1.23584	1.73303
1224	Bacteria	>0.8um	Bathy	2.62133	2.22648
1224	Bacteria	0.2-0.8um	Epi	3.74531	4.69838
1224	Bacteria	0.2-0.8um	Meso	6.36314	4.86281
1224	Bacteria	0.2-0.8um	Bathy	5.34436	4.85885
1224	Bacteria	<0.2um	Epi	2.9178	3.96113
1224	Bacteria	<0.2um	Meso	1.67676	3.70685
1224	Bacteria	<0.2um	Bathy	2.57131	3.8804
1224742	Bacteria	0.2-0.8um	Epi	1.29467e-05	0.00139968
1224742	Bacteria	0.2-0.8um	Meso	0.00108626	0.0014016
1224742	Bacteria	0.2-0.8um	Bathy	1.87932e-05	0.00117101
122706	Bacteria	>0.8um	Epi	0.0174333	0.0241959
122706	Bacteria	>0.8um	Meso	0.00947917	0.0361309
122706	Bacteria	>0.8um	Bathy	0.00233135	0.0225645
122706	Bacteria	0.2-0.8um	Epi	0.00735902	0.00877726
122706	Bacteria	0.2-0.8um	Meso	0.00348599	0.00748997
122706	Bacteria	0.2-0.8um	Bathy	0.00532071	0.010732
122706	Bacteria	<0.2um	Epi	0.0101647	0.0426842
122706	Bacteria	<0.2um	Meso	0.0158275	0.0368846
122706	Bacteria	<0.2um	Bathy	0.024867	0.0392802
1227549	Bacteria	>0.8um	Epi	1.10725e-05	0.00106983
1227549	Bacteria	>0.8um	Bathy	0.00014948	0.00166489
1227549	Bacteria	0.2-0.8um	Epi	0.00152929	0.00146682
1227549	Bacteria	0.2-0.8um	Meso	0.000180438	0.00120591
1227549	Bacteria	0.2-0.8um	Bathy	0.000421137	0.0013497
1227549	Bacteria	<0.2um	Epi	0.001135	0.00215484
1227549	Bacteria	<0.2um	Meso	0.000546749	0.00190592
1227549	Bacteria	<0.2um	Bathy	0.00140652	0.00170456
1229908	Archaea	0.2-0.8um	Epi	0.000618976	0.00138518
1229908	Archaea	0.2-0.8um	Meso	0.00278048	0.00120591
1229908	Archaea	0.2-0.8um	Bathy	0.000228799	0.00139658
1230077	Eukaryota	0.2-0.8um	Epi	0.00216123	0.00150535
1230077	Eukaryota	0.2-0.8um	Meso	0.000241439	0.00109478
1230077	Eukaryota	0.2-0.8um	Bathy	0.000188231	0.00125134
1232681	Bacteria	>0.8um	Bathy	0.000409009	0.00142495
1232801	Eukaryota	>0.8um	Epi	0.00015156	0.00106983
1232801	Eukaryota	>0.8um	Bathy	0.000472676	0.00166489
123368	Eukaryota	>0.8um	Epi	0.00325744	0.00676142
123368	Eukaryota	>0.8um	Meso	0.0114003	0.0264051
123368	Eukaryota	>0.8um	Bathy	0.037747	0.0226999
123368	Eukaryota	0.2-0.8um	Epi	0.0264563	0.0057993
123368	Eukaryota	0.2-0.8um	Meso	0.0627828	0.0054159
123368	Eukaryota	0.2-0.8um	Bathy	0.30509	0.00621013
123368	Eukaryota	<0.2um	Epi	0.0127064	0.00855349
123368	Eukaryota	<0.2um	Meso	0.00428924	0.00821707
123368	Eukaryota	<0.2um	Bathy	0.0356277	0.0090779
123369	Eukaryota	>0.8um	Epi	0.0594539	0.0328994
123369	Eukaryota	>0.8um	Meso	0.107772	0.0558494
123369	Eukaryota	>0.8um	Bathy	0.614003	0.0460569
123369	Eukaryota	0.2-0.8um	Epi	0.0807581	0.0140128
123369	Eukaryota	0.2-0.8um	Meso	0.399569	0.013434
123369	Eukaryota	0.2-0.8um	Bathy	0.45332	0.0131501
123369	Eukaryota	<0.2um	Epi	0.0794714	0.00762104
123369	Eukaryota	<0.2um	Meso	0.0266638	0.00731947
123369	Eukaryota	<0.2um	Bathy	0.0434136	0.0062494
1234595	Bacteria	>0.8um	Epi	0.0022688	0.00338938
1234595	Bacteria	>0.8um	Meso	0.00272562	0.00532091
1234595	Bacteria	>0.8um	Bathy	0.000554934	0.00259142
1234595	Bacteria	0.2-0.8um	Epi	0.00244182	0.00413586
1234595	Bacteria	0.2-0.8um	Meso	0.00122792	0.00306996
1234595	Bacteria	0.2-0.8um	Bathy	0.0011565	0.00368265
1234595	Bacteria	<0.2um	Epi	0.00193402	0.00553162
1234595	Bacteria	<0.2um	Meso	0.00129589	0.00613651
1234595	Bacteria	<0.2um	Bathy	0.00125227	0.00686516
1234606	Bacteria	<0.2um	Meso	2.13972e-05	0.0014772
1234606	Bacteria	<0.2um	Bathy	6.61917e-06	0.00153058
1235457	Bacteria	0.2-0.8um	Bathy	0.000606739	0.00117101
1236	Bacteria	>0.8um	Epi	6.52417	7.98005
1236	Bacteria	>0.8um	Meso	2.87239	7.48864
1236	Bacteria	>0.8um	Bathy	8.88732	10.4171
1236	Bacteria	0.2-0.8um	Epi	16.2703	14.0814
1236	Bacteria	0.2-0.8um	Meso	13.637	14.1209
1236	Bacteria	0.2-0.8um	Bathy	15.4881	15.0621
1236	Bacteria	<0.2um	Epi	37.2817	26.795
1236	Bacteria	<0.2um	Meso	41.0373	26.1404
1236	Bacteria	<0.2um	Bathy	42.9939	26.3414
123683	Eukaryota	<0.2um	Epi	0.00214513	0.00240951
123683	Eukaryota	<0.2um	Meso	0.0413177	0.00233943
123683	Eukaryota	<0.2um	Bathy	0.00217735	0.00213668
123757	Eukaryota	0.2-0.8um	Epi	0.000302745	0.00146682
123757	Eukaryota	0.2-0.8um	Meso	0.000894923	0.00120591
123757	Eukaryota	0.2-0.8um	Bathy	0.0013945	0.0014234
1239	Bacteria	>0.8um	Epi	0.00439043	0.0116734
1239	Bacteria	>0.8um	Meso	0.00306253	0.029352
1239	Bacteria	>0.8um	Bathy	0.000677057	0.00791493
1239	Bacteria	0.2-0.8um	Epi	0.00252215	0.01318
1239	Bacteria	0.2-0.8um	Meso	0.0154356	0.0213603
1239	Bacteria	0.2-0.8um	Bathy	0.0111992	0.0222268
1239	Bacteria	<0.2um	Epi	0.000160017	0.00214961
1239	Bacteria	<0.2um	Meso	0.000675617	0.00162011
1239	Bacteria	<0.2um	Bathy	0.00108046	0.00172402
12429	Viruses	0.2-0.8um	Epi	0.0117446	0.00148361
12429	Viruses	0.2-0.8um	Meso	0.000898309	0.00109555
12429	Viruses	0.2-0.8um	Bathy	0.000467994	0.00142682
1245745	Eukaryota	<0.2um	Bathy	0.00405463	0.00161731
1247562	Bacteria	0.2-0.8um	Epi	0.000246145	0.00184068
1247562	Bacteria	0.2-0.8um	Meso	3.04325e-05	0.00172213
1247562	Bacteria	0.2-0.8um	Bathy	5.97794e-05	0.00178267
1249552	Bacteria	0.2-0.8um	Epi	0.000377979	0.00439672
1249552	Bacteria	0.2-0.8um	Meso	0.00145841	0.0024781
1249552	Bacteria	0.2-0.8um	Bathy	0.0011128	0.00341333
1249552	Bacteria	<0.2um	Epi	0.000377742	0.00433954
1249552	Bacteria	<0.2um	Meso	0.000379954	0.00456664
1249552	Bacteria	<0.2um	Bathy	0.00102893	0.00392299
1249553	Bacteria	0.2-0.8um	Epi	0.000323806	0.00138035
1249553	Bacteria	0.2-0.8um	Meso	0.000753007	0.00110807
1249553	Bacteria	0.2-0.8um	Bathy	0.000756206	0.00144138
1249553	Bacteria	<0.2um	Epi	2.05842e-05	0.00214961
1249553	Bacteria	<0.2um	Bathy	0.000196021	0.00183554
1249554	Bacteria	0.2-0.8um	Epi	2.12181e-05	0.00139968
1249554	Bacteria	0.2-0.8um	Meso	8.15194e-05	0.0014016
1249554	Bacteria	0.2-0.8um	Bathy	0.00155178	0.00121342
1249554	Bacteria	<0.2um	Epi	0.00111882	0.00278039
1249554	Bacteria	<0.2um	Meso	0.00128819	0.00238673
1249554	Bacteria	<0.2um	Bathy	0.0137151	0.00256627
1249978	Bacteria	<0.2um	Epi	0.000112078	0.00297896
1249978	Bacteria	<0.2um	Meso	0.000344899	0.00287589
1249978	Bacteria	<0.2um	Bathy	0.00027023	0.00311139
1250539	Bacteria	<0.2um	Epi	0.00756104	0.00272254
1250539	Bacteria	<0.2um	Meso	0.00116087	0.00162011
1250539	Bacteria	<0.2um	Bathy	0.00137812	0.001772
1250544	Eukaryota	<0.2um	Epi	0.000108511	0.00252192
1250544	Eukaryota	<0.2um	Meso	0.00016212	0.00169088
1250544	Eukaryota	<0.2um	Bathy	0.000575849	0.00177137
1257118	Eukaryota	>0.8um	Epi	0.000838429	0.00500906
1257118	Eukaryota	>0.8um	Meso	0.00019505	0.00571188
1257118	Eukaryota	>0.8um	Bathy	0.000307915	0.0037514
1257118	Eukaryota	0.2-0.8um	Epi	0.021462	0.00535113
1257118	Eukaryota	0.2-0.8um	Meso	0.0215662	0.00470574
1257118	Eukaryota	0.2-0.8um	Bathy	0.0154474	0.00422598
1257118	Eukaryota	<0.2um	Epi	0.00533395	0.00828113
1257118	Eukaryota	<0.2um	Meso	0.00448509	0.00645881
1257118	Eukaryota	<0.2um	Bathy	0.0137388	0.00814999
126	Bacteria	>0.8um	Epi	0.00421666	0.00487398
126	Bacteria	>0.8um	Meso	0.0068067	0.0117468
126	Bacteria	>0.8um	Bathy	0.00755881	0.0199856
126	Bacteria	0.2-0.8um	Epi	0.000527192	0.00141838
126	Bacteria	0.2-0.8um	Meso	0.000597315	0.00109478
126	Bacteria	0.2-0.8um	Bathy	0.000439641	0.00124963
1263730	Eukaryota	0.2-0.8um	Epi	0.000748768	0.00417614
1263730	Eukaryota	0.2-0.8um	Meso	0.00183098	0.00365391
1263730	Eukaryota	0.2-0.8um	Bathy	0.00117626	0.00409075
1266046	Bacteria	>0.8um	Epi	0.000184391	0.00213965
1266046	Bacteria	>0.8um	Meso	0.000247994	0.00462064
1266046	Bacteria	>0.8um	Bathy	4.91539e-05	0.00251078
1266046	Bacteria	0.2-0.8um	Epi	0.00225736	0.00357843
1266046	Bacteria	0.2-0.8um	Meso	0.000203022	0.00230786
1266046	Bacteria	0.2-0.8um	Bathy	0.000155595	0.00299497
1266046	Bacteria	<0.2um	Epi	0.000534727	0.00356976
1266046	Bacteria	<0.2um	Meso	8.4811e-05	0.00313444
1266046	Bacteria	<0.2um	Bathy	0.000266564	0.00296286
1266052	Bacteria	<0.2um	Bathy	0.00138825	0.00177938
1267769	Bacteria	>0.8um	Epi	0.00657803	0.00534913
1267769	Bacteria	>0.8um	Meso	0.00417149	0.0110328
1267769	Bacteria	>0.8um	Bathy	0.0006734	0.00730911
1267769	Bacteria	0.2-0.8um	Epi	0.000493062	0.00146682
1267769	Bacteria	0.2-0.8um	Meso	0.00180074	0.00120591
1267769	Bacteria	0.2-0.8um	Bathy	0.000350239	0.00139144
1267769	Bacteria	<0.2um	Epi	0.00103051	0.00566295
1267769	Bacteria	<0.2um	Meso	0.000670418	0.00650615
1267769	Bacteria	<0.2um	Bathy	0.000664877	0.00549462
127150	Eukaryota	0.2-0.8um	Epi	0.000552901	0.00220797
127150	Eukaryota	0.2-0.8um	Meso	0.000949321	0.00252296
127150	Eukaryota	0.2-0.8um	Bathy	0.000553421	0.00303024
127785	Bacteria	>0.8um	Epi	0.000350111	0.00106983
127785	Bacteria	>0.8um	Meso	0.000932233	0.00117291
127785	Bacteria	>0.8um	Bathy	8.87938e-06	0.00142495
127785	Bacteria	0.2-0.8um	Epi	0.00125755	0.00150535
127785	Bacteria	0.2-0.8um	Meso	5.75766e-05	0.00112696
127785	Bacteria	0.2-0.8um	Bathy	0.00038301	0.00168552
1280	Bacteria	>0.8um	Epi	0.0412225	0.0919396
1280	Bacteria	>0.8um	Meso	0.00941847	0.0341014
1280	Bacteria	>0.8um	Bathy	0.0058765	0.0427527
1280	Bacteria	0.2-0.8um	Epi	0.00697694	0.0180701
1280	Bacteria	0.2-0.8um	Meso	0.000658514	0.00992347
1280	Bacteria	0.2-0.8um	Bathy	0.000789836	0.00887403
1280	Bacteria	<0.2um	Epi	0.000248382	0.0021531
1280	Bacteria	<0.2um	Meso	0.000236662	0.00223105
1280	Bacteria	<0.2um	Bathy	0.000261758	0.00170256
1280380	Bacteria	>0.8um	Epi	0.0140088	0.0106959
1280380	Bacteria	>0.8um	Meso	0.0634865	0.0130014
1280380	Bacteria	>0.8um	Bathy	0.000360441	0.00427874
1280380	Bacteria	0.2-0.8um	Epi	0.00168775	0.00351693
1280380	Bacteria	0.2-0.8um	Meso	0.000255532	0.00248159
1280380	Bacteria	0.2-0.8um	Bathy	0.000165483	0.00243394
1280380	Bacteria	<0.2um	Meso	0.00205887	0.00295441
1280380	Bacteria	<0.2um	Bathy	0.000911688	0.0033293
1280837	Eukaryota	>0.8um	Epi	1.05876e-05	0.000909637
1280837	Eukaryota	>0.8um	Bathy	0.000235632	0.00155439
1280837	Eukaryota	0.2-0.8um	Epi	1.04432e-06	0.000983091
1280837	Eukaryota	0.2-0.8um	Bathy	0.000196981	0.00170037
1280941	Bacteria	<0.2um	Epi	8.89201e-05	0.00302132
1280941	Bacteria	<0.2um	Meso	2.37316e-05	0.00196744
1280941	Bacteria	<0.2um	Bathy	0.0011861	0.00185926
1280948	Bacteria	0.2-0.8um	Epi	0.000181513	0.00158775
1280948	Bacteria	0.2-0.8um	Meso	2.64493e-05	0.00121751
1280948	Bacteria	0.2-0.8um	Bathy	0.000121497	0.00145107
1280948	Bacteria	<0.2um	Epi	0.000548291	0.00517616
1280948	Bacteria	<0.2um	Meso	0.000114576	0.00434186
1280948	Bacteria	<0.2um	Bathy	0.00141149	0.00425616
1283076	Viruses	>0.8um	Epi	0.000270773	0.00539374
1283076	Viruses	>0.8um	Meso	0.000793261	0.0171295
1283076	Viruses	>0.8um	Bathy	0.000899368	0.0047044
1283076	Viruses	0.2-0.8um	Epi	0.000404597	0.00244991
1283076	Viruses	0.2-0.8um	Meso	0.00229472	0.0129503
1283076	Viruses	0.2-0.8um	Bathy	0.00315229	0.00945215
1283076	Viruses	<0.2um	Epi	9.38493e-06	0.00218469
1283076	Viruses	<0.2um	Meso	5.45306e-06	0.00147857
1283076	Viruses	<0.2um	Bathy	4.22366e-05	0.00163509
1283312	Bacteria	0.2-0.8um	Epi	0.00018285	0.00153714
1283312	Bacteria	0.2-0.8um	Meso	0.000133233	0.00113844
1283312	Bacteria	0.2-0.8um	Bathy	0.000269342	0.00145886
1284658	Bacteria	>0.8um	Epi	0.000905651	0.0159368
1284658	Bacteria	>0.8um	Meso	0.00142323	0.0186995
1284658	Bacteria	>0.8um	Bathy	0.00486231	0.032869
1284658	Bacteria	0.2-0.8um	Epi	0.0096868	0.0141535
1284658	Bacteria	0.2-0.8um	Meso	0.00147652	0.0155516
1284658	Bacteria	0.2-0.8um	Bathy	0.00163835	0.0166079
1284658	Bacteria	<0.2um	Epi	0.0141336	0.0314631
1284658	Bacteria	<0.2um	Meso	0.00674488	0.0350133
1284658	Bacteria	<0.2um	Bathy	0.00879133	0.0353378
1287720	Bacteria	<0.2um	Meso	6.28972e-05	0.0014772
1287720	Bacteria	<0.2um	Bathy	1.94594e-05	0.0016125
1288970	Bacteria	>0.8um	Epi	0.000347338	0.00539374
1288970	Bacteria	>0.8um	Meso	0.00032558	0.00163685
1288970	Bacteria	>0.8um	Bathy	3.74587e-05	0.00142495
1288970	Bacteria	0.2-0.8um	Epi	0.0010949	0.00165044
1288970	Bacteria	0.2-0.8um	Meso	0.000275583	0.00110807
1288970	Bacteria	0.2-0.8um	Bathy	0.000215327	0.00128674
1288970	Bacteria	<0.2um	Epi	0.000510817	0.00240951
1288970	Bacteria	<0.2um	Meso	0.000158834	0.0014772
1288970	Bacteria	<0.2um	Bathy	0.000748191	0.00174097
12916	Bacteria	>0.8um	Epi	4.02931e-05	0.0049029
12916	Bacteria	>0.8um	Bathy	0.000568481	0.00531152
12916	Bacteria	0.2-0.8um	Epi	0.00265453	0.00875332
12916	Bacteria	0.2-0.8um	Meso	0.00517889	0.00794689
12916	Bacteria	0.2-0.8um	Bathy	0.00217166	0.00590784
12916	Bacteria	<0.2um	Epi	4.29229e-06	0.00214961
12916	Bacteria	<0.2um	Meso	0.000314256	0.0014772
12916	Bacteria	<0.2um	Bathy	2.32269e-05	0.00167915
1293497	Bacteria	>0.8um	Epi	0.00441865	0.022678
1293497	Bacteria	>0.8um	Meso	0.00374408	0.0157244
1293497	Bacteria	>0.8um	Bathy	0.00977097	0.0206866
1293497	Bacteria	0.2-0.8um	Epi	0.191102	0.135325
1293497	Bacteria	0.2-0.8um	Meso	1.41293	0.149437
1293497	Bacteria	0.2-0.8um	Bathy	0.473873	0.136536
1293497	Bacteria	<0.2um	Epi	0.0353035	0.0516468
1293497	Bacteria	<0.2um	Meso	0.00928136	0.0483722
1293497	Bacteria	<0.2um	Bathy	0.0226926	0.0453377
1293891	Bacteria	<0.2um	Epi	9.45368e-05	0.00899657
1293891	Bacteria	<0.2um	Meso	0.000120593	0.00486033
1293891	Bacteria	<0.2um	Bathy	0.000678035	0.00527237
1294296	Bacteria	0.2-0.8um	Epi	0.000109461	0.00138035
1294296	Bacteria	0.2-0.8um	Bathy	4.45073e-05	0.0011624
1295327	Bacteria	>0.8um	Epi	0.00133633	0.00972186
1295327	Bacteria	>0.8um	Meso	0.000573612	0.0063285
1295327	Bacteria	>0.8um	Bathy	0.000594422	0.00996528
1295327	Bacteria	0.2-0.8um	Epi	0.00825837	0.013513
1295327	Bacteria	0.2-0.8um	Meso	0.0074461	0.0172287
1295327	Bacteria	0.2-0.8um	Bathy	0.00613212	0.0178698
1295327	Bacteria	<0.2um	Epi	0.0132594	0.0129586
1295327	Bacteria	<0.2um	Meso	0.0065553	0.00929201
1295327	Bacteria	<0.2um	Bathy	0.00662028	0.0125334
12967	Eukaryota	>0.8um	Epi	0.000279677	0.00213965
12967	Eukaryota	>0.8um	Meso	0.00656098	0.0287323
12967	Eukaryota	>0.8um	Bathy	0.0178661	0.00437563
1297	Bacteria	>0.8um	Epi	0.0176831	0.0523363
1297	Bacteria	>0.8um	Meso	0.0109047	0.0303335
1297	Bacteria	>0.8um	Bathy	0.0291621	0.0838392
1297	Bacteria	0.2-0.8um	Epi	0.017788	0.0406168
1297	Bacteria	0.2-0.8um	Meso	0.0413234	0.0497527
1297	Bacteria	0.2-0.8um	Bathy	0.0366683	0.0445425
1297	Bacteria	<0.2um	Epi	0.00195349	0.0138791
1297	Bacteria	<0.2um	Meso	0.0020486	0.0125661
1297	Bacteria	<0.2um	Bathy	0.00566323	0.0181482
1298865	Bacteria	>0.8um	Epi	0.00797867	0.00948592
1298865	Bacteria	>0.8um	Meso	0.00574716	0.0193474
1298865	Bacteria	>0.8um	Bathy	0.0196725	0.0133912
1298865	Bacteria	0.2-0.8um	Epi	0.0041449	0.00376185
1298865	Bacteria	0.2-0.8um	Meso	0.0057392	0.00336053
1298865	Bacteria	0.2-0.8um	Bathy	0.00497547	0.00340497
1298865	Bacteria	<0.2um	Epi	0.0627117	0.0079627
1298865	Bacteria	<0.2um	Meso	0.00337554	0.00493274
1298865	Bacteria	<0.2um	Bathy	0.00391499	0.00634338
12993	Eukaryota	>0.8um	Epi	0.000404427	0.000964929
12993	Eukaryota	>0.8um	Meso	0.000128167	0.0021008
12993	Eukaryota	>0.8um	Bathy	4.57228e-05	0.00165908
1300253	Bacteria	<0.2um	Epi	0.000670917	0.00733795
1300253	Bacteria	<0.2um	Meso	0.0018112	0.00484673
1300253	Bacteria	<0.2um	Bathy	0.0020691	0.0049121
1301	Bacteria	0.2-0.8um	Epi	1.02543e-05	0.000983091
1301	Bacteria	0.2-0.8um	Meso	1.4266e-05	0.00101175
1301	Bacteria	0.2-0.8um	Bathy	0.000419107	0.00122657
1301283	Bacteria	>0.8um	Epi	0.181763	0.225911
1301283	Bacteria	>0.8um	Meso	0.0701527	0.244506
1301283	Bacteria	>0.8um	Bathy	0.0627754	0.231221
1301283	Bacteria	0.2-0.8um	Epi	0.00292485	0.00629836
1301283	Bacteria	0.2-0.8um	Meso	0.000288935	0.00522093
1301283	Bacteria	0.2-0.8um	Bathy	0.000678603	0.00642031
1301283	Bacteria	<0.2um	Epi	0.00109397	0.00289071
1301283	Bacteria	<0.2um	Meso	0.00033899	0.0033393
1301283	Bacteria	<0.2um	Bathy	0.00316177	0.00370851
1302730	Bacteria	0.2-0.8um	Epi	0.000743384	0.00422709
1302730	Bacteria	0.2-0.8um	Meso	0.000766045	0.00343686
1302730	Bacteria	0.2-0.8um	Bathy	0.00205224	0.00424887
1304270	Bacteria	>0.8um	Epi	0.00014011	0.00231954
1304270	Bacteria	>0.8um	Meso	0.000242352	0.00222331
1304270	Bacteria	>0.8um	Bathy	0.000410565	0.00384597
1304270	Bacteria	0.2-0.8um	Epi	0.000631081	0.00585164
1304270	Bacteria	0.2-0.8um	Meso	0.00065066	0.00508748
1304270	Bacteria	0.2-0.8um	Bathy	0.00229698	0.00442259
1304270	Bacteria	<0.2um	Epi	0.00363927	0.0108156
1304270	Bacteria	<0.2um	Meso	0.00158321	0.00831941
1304270	Bacteria	<0.2um	Bathy	0.00727211	0.00963277
1305740	Bacteria	>0.8um	Epi	5.52854e-05	0.00106983
1305740	Bacteria	>0.8um	Meso	3.49961e-05	0.00117291
1305740	Bacteria	>0.8um	Bathy	0.000446386	0.00129552
1306787	Bacteria	0.2-0.8um	Meso	1.25015e-05	0.00106936
1306787	Bacteria	0.2-0.8um	Bathy	0.00049605	0.0011317
1306991	Bacteria	>0.8um	Epi	1.27688e-05	0.000964929
1306991	Bacteria	>0.8um	Meso	9.53954e-07	0.00117291
1306991	Bacteria	>0.8um	Bathy	0.000144633	0.00129552
1306991	Bacteria	0.2-0.8um	Epi	8.56145e-05	0.00159652
1306991	Bacteria	0.2-0.8um	Meso	3.2166e-05	0.00113665
1306991	Bacteria	0.2-0.8um	Bathy	6.90683e-05	0.00182663
1306991	Bacteria	<0.2um	Epi	0.000234875	0.00429923
1306991	Bacteria	<0.2um	Meso	0.00136841	0.00381185
1306991	Bacteria	<0.2um	Bathy	7.53018e-05	0.00275648
1308924	Bacteria	<0.2um	Epi	0.000742536	0.00265423
1308924	Bacteria	<0.2um	Meso	0.000827157	0.00238673
1308924	Bacteria	<0.2um	Bathy	0.000224132	0.00226501
131080	Bacteria	>0.8um	Epi	0.000290188	0.00106983
131080	Bacteria	>0.8um	Meso	0.000399419	0.00163685
131080	Bacteria	>0.8um	Bathy	0.000365718	0.00218781
131080	Bacteria	<0.2um	Epi	5.15528e-05	0.00218469
131080	Bacteria	<0.2um	Meso	0.000107231	0.0014772
131080	Bacteria	<0.2um	Bathy	3.90707e-05	0.00161103
131221	Eukaryota	>0.8um	Epi	0.000650923	0.00213965
131221	Eukaryota	>0.8um	Meso	0.000644	0.00327371
131221	Eukaryota	>0.8um	Bathy	0.000216332	0.00218781
131221	Eukaryota	0.2-0.8um	Epi	0.000278792	0.00150535
131221	Eukaryota	0.2-0.8um	Meso	7.44162e-05	0.00117828
131221	Eukaryota	0.2-0.8um	Bathy	0.000220232	0.00143459
1312369	Bacteria	0.2-0.8um	Epi	0.00577549	0.00146682
1312369	Bacteria	0.2-0.8um	Meso	0.0167276	0.00120591
1312369	Bacteria	0.2-0.8um	Bathy	0.0143674	0.00144138
1312369	Bacteria	<0.2um	Epi	0.00503461	0.00265423
1312369	Bacteria	<0.2um	Meso	0.00592517	0.00238673
1312369	Bacteria	<0.2um	Bathy	0.000616159	0.00248658
1313	Bacteria	>0.8um	Epi	0.000249561	0.00106983
1313	Bacteria	>0.8um	Meso	0.000625323	0.00117291
1313	Bacteria	>0.8um	Bathy	0.000396278	0.0023145
13134	Bacteria	>0.8um	Epi	4.4241e-05	0.00106983
13134	Bacteria	>0.8um	Bathy	0.000245743	0.00142495
13134	Bacteria	0.2-0.8um	Epi	0.0261728	0.00158775
13134	Bacteria	0.2-0.8um	Meso	0.001673	0.0011845
13134	Bacteria	0.2-0.8um	Bathy	0.000360068	0.00142776
13134	Bacteria	<0.2um	Epi	0.0948663	0.00389302
13134	Bacteria	<0.2um	Meso	3.66002e-05	0.00147584
13134	Bacteria	<0.2um	Bathy	0.0157842	0.00277568
1313421	Bacteria	<0.2um	Epi	0.000371781	0.00239782
1313421	Bacteria	<0.2um	Meso	0.00130192	0.00196744
1313421	Bacteria	<0.2um	Bathy	0.000937052	0.00232548
1314962	Eukaryota	>0.8um	Epi	0.0107856	0.0426111
1314962	Eukaryota	>0.8um	Meso	0.0150665	0.0455427
1314962	Eukaryota	>0.8um	Bathy	0.007613	0.0513611
1314962	Eukaryota	0.2-0.8um	Epi	0.000442292	0.00595692
1314962	Eukaryota	0.2-0.8um	Meso	0.000192385	0.00554035
1314962	Eukaryota	0.2-0.8um	Bathy	0.000454077	0.00731263
1317111	Bacteria	>0.8um	Epi	9.84632e-05	0.00106983
1317111	Bacteria	>0.8um	Meso	0.000755581	0.00163685
1317111	Bacteria	>0.8um	Bathy	0.00688871	0.00256497
1317111	Bacteria	0.2-0.8um	Epi	0.000142655	0.00221264
1317111	Bacteria	0.2-0.8um	Meso	0.00104918	0.00162589
1317111	Bacteria	0.2-0.8um	Bathy	0.000411048	0.00268581
1317111	Bacteria	<0.2um	Epi	0.00933287	0.00358442
1317111	Bacteria	<0.2um	Meso	0.00353146	0.0043477
1317111	Bacteria	<0.2um	Bathy	0.00794416	0.00306552
1317114	Bacteria	>0.8um	Epi	1.62049e-06	0.00102022
1317114	Bacteria	>0.8um	Bathy	0.000172406	0.00129552
1317114	Bacteria	0.2-0.8um	Epi	0.00146047	0.00174676
1317114	Bacteria	0.2-0.8um	Meso	0.000360204	0.00184174
1317114	Bacteria	0.2-0.8um	Bathy	0.000625564	0.00201073
1318598	Bacteria	0.2-0.8um	Epi	2.7159e-05	0.00120074
1318598	Bacteria	0.2-0.8um	Meso	0.000228582	0.00119511
1318598	Bacteria	0.2-0.8um	Bathy	0.000417013	0.0014131
1318598	Bacteria	<0.2um	Epi	0.00233562	0.00265423
1318598	Bacteria	<0.2um	Meso	0.0010149	0.00238673
1318598	Bacteria	<0.2um	Bathy	0.000436577	0.00213668
1318617	Bacteria	>0.8um	Epi	5.0015e-05	0.000964929
1318617	Bacteria	>0.8um	Bathy	0.000107402	0.00199496
1321365	Bacteria	>0.8um	Epi	3.7942e-05	0.000964929
1321365	Bacteria	>0.8um	Meso	0.000115119	0.0021008
1321365	Bacteria	>0.8um	Bathy	8.65002e-05	0.00199496
1323744	Bacteria	>0.8um	Epi	6.10502e-05	0.00149637
1323744	Bacteria	>0.8um	Meso	0.000126276	0.00268725
1323744	Bacteria	>0.8um	Bathy	0.00222546	0.00361741
1323744	Bacteria	0.2-0.8um	Epi	0.0036742	0.00299788
1323744	Bacteria	0.2-0.8um	Meso	0.00292838	0.0041179
1323744	Bacteria	0.2-0.8um	Bathy	0.00290595	0.00497545
1323744	Bacteria	<0.2um	Epi	0.00161739	0.00913112
1323744	Bacteria	<0.2um	Meso	0.00491889	0.0103704
1323744	Bacteria	<0.2um	Bathy	0.00852633	0.0118326
1327752	Bacteria	>0.8um	Epi	2.18518e-05	0.00106983
1327752	Bacteria	>0.8um	Meso	4.6328e-05	0.00163685
1327752	Bacteria	>0.8um	Bathy	0.000148021	0.00218781
1327752	Bacteria	0.2-0.8um	Epi	4.50214e-05	0.00182008
1327752	Bacteria	0.2-0.8um	Meso	0.000267656	0.00157038
1327752	Bacteria	0.2-0.8um	Bathy	0.00203728	0.00318612
1327752	Bacteria	<0.2um	Epi	0.00052658	0.00684244
1327752	Bacteria	<0.2um	Meso	0.00377169	0.0069546
1327752	Bacteria	<0.2um	Bathy	0.00170429	0.00519907
1328881	Bacteria	0.2-0.8um	Epi	0.000545795	0.00148361
1328881	Bacteria	0.2-0.8um	Meso	0.000441938	0.00110807
1328881	Bacteria	0.2-0.8um	Bathy	0.000179667	0.00146235
1329799	Eukaryota	<0.2um	Bathy	0.00048641	0.00231481
1329800	Bacteria	<0.2um	Epi	0.000146745	0.00427461
1329800	Bacteria	<0.2um	Meso	0.000133388	0.00491534
1329800	Bacteria	<0.2um	Bathy	7.8596e-05	0.00355345
1331060	Bacteria	0.2-0.8um	Epi	0.00356967	0.00139863
1331060	Bacteria	0.2-0.8um	Meso	0.00012553	0.00120591
1331060	Bacteria	0.2-0.8um	Bathy	0.00045155	0.00125532
1332145	Viruses	>0.8um	Epi	0.000849592	0.00320948
1332145	Viruses	>0.8um	Meso	0.00049414	0.00571188
1332145	Viruses	>0.8um	Bathy	0.0003366	0.00534096
1332145	Viruses	0.2-0.8um	Epi	6.38151e-05	0.00139828
1332145	Viruses	0.2-0.8um	Meso	5.63797e-05	0.00110177
1332145	Viruses	0.2-0.8um	Bathy	6.44543e-05	0.00132561
1332145	Viruses	<0.2um	Epi	0.000333484	0.0021373
1332145	Viruses	<0.2um	Meso	1.62483e-05	0.00406388
1332145	Viruses	<0.2um	Bathy	4.44068e-05	0.00175746
1333713	Bacteria	>0.8um	Epi	0.00237829	0.00427931
1333713	Bacteria	>0.8um	Meso	0.00631996	0.00469164
1333713	Bacteria	>0.8um	Bathy	0.000160473	0.00621755
1333713	Bacteria	<0.2um	Epi	0.003487	0.0144481
1333713	Bacteria	<0.2um	Meso	0.00244659	0.0123704
1333713	Bacteria	<0.2um	Bathy	0.00123575	0.00789823
133453	Bacteria	0.2-0.8um	Meso	0.000293343	0.00112696
133453	Bacteria	0.2-0.8um	Bathy	0.000248433	0.00113656
133551	Eukaryota	>0.8um	Epi	0.000141955	0.00594105
133551	Eukaryota	>0.8um	Meso	0.000169341	0.00234582
133551	Eukaryota	0.2-0.8um	Epi	0.0051158	0.00255149
133551	Eukaryota	0.2-0.8um	Meso	0.000561672	0.0034344
133551	Eukaryota	0.2-0.8um	Bathy	0.00116232	0.00259699
133551	Eukaryota	<0.2um	Epi	5.42717e-05	0.00241772
133551	Eukaryota	<0.2um	Meso	4.34161e-05	0.00198794
133551	Eukaryota	<0.2um	Bathy	0.000543339	0.00179544
1335638	Viruses	0.2-0.8um	Epi	0.000263904	0.000983091
1335638	Viruses	0.2-0.8um	Meso	4.61253e-05	0.00114678
1335638	Viruses	0.2-0.8um	Bathy	1.78641e-05	0.0013445
1335746	Bacteria	<0.2um	Epi	8.68617e-05	0.00240951
1335746	Bacteria	<0.2um	Meso	0.000604446	0.00162011
1335746	Bacteria	<0.2um	Bathy	0.00065885	0.00166866
1336794	Bacteria	>0.8um	Epi	0.000233897	0.00213965
1336794	Bacteria	>0.8um	Meso	0.0011672	0.00327371
1336794	Bacteria	>0.8um	Bathy	0.000109638	0.00178051
1336794	Bacteria	0.2-0.8um	Epi	0.000313772	0.00187977
1336794	Bacteria	0.2-0.8um	Meso	7.83078e-05	0.002369
1336794	Bacteria	0.2-0.8um	Bathy	0.000108046	0.00178011
1336794	Bacteria	<0.2um	Epi	0.000335517	0.00854921
1336794	Bacteria	<0.2um	Bathy	0.000642041	0.00743705
1336795	Bacteria	>0.8um	Epi	0.00352089	0.00765629
1336795	Bacteria	>0.8um	Meso	0.00685981	0.00725638
1336795	Bacteria	>0.8um	Bathy	0.000746771	0.00454655
1336795	Bacteria	0.2-0.8um	Epi	0.0014302	0.00556338
1336795	Bacteria	0.2-0.8um	Meso	0.00132746	0.00643163
1336795	Bacteria	0.2-0.8um	Bathy	0.000407227	0.00524852
1336795	Bacteria	<0.2um	Epi	0.00203814	0.0125899
1336795	Bacteria	<0.2um	Meso	0.0017761	0.0150159
1336795	Bacteria	<0.2um	Bathy	0.00559822	0.0130831
1337093	Bacteria	0.2-0.8um	Epi	2.03324e-05	0.00156963
1337093	Bacteria	0.2-0.8um	Meso	5.72604e-05	0.00131705
1337093	Bacteria	0.2-0.8um	Bathy	6.60311e-05	0.00139776
1337093	Bacteria	<0.2um	Bathy	0.00399366	0.00161375
133814	Archaea	>0.8um	Epi	0.00188621	0.00316197
133814	Archaea	>0.8um	Meso	0.00304553	0.00163685
133814	Archaea	>0.8um	Bathy	0.000452903	0.00202144
133814	Archaea	0.2-0.8um	Epi	0.00256015	0.0110508
133814	Archaea	0.2-0.8um	Meso	0.00309017	0.0159067
133814	Archaea	0.2-0.8um	Bathy	0.00161924	0.0109719
133814	Archaea	<0.2um	Epi	0.00810264	0.00218469
133814	Archaea	<0.2um	Meso	0.000563321	0.00436657
133814	Archaea	<0.2um	Bathy	0.00141429	0.00376363
133894	Eukaryota	>0.8um	Epi	0.00207179	0.0106983
133894	Eukaryota	>0.8um	Meso	0.000148279	0.011458
133894	Eukaryota	>0.8um	Bathy	0.000381719	0.00874908
133894	Eukaryota	0.2-0.8um	Epi	0.000540434	0.00203575
133894	Eukaryota	0.2-0.8um	Meso	0.00013399	0.00196845
133894	Eukaryota	0.2-0.8um	Bathy	0.000397458	0.00302988
1343845	Bacteria	0.2-0.8um	Bathy	0.000495039	0.0011317
1344963	Eukaryota	<0.2um	Epi	0.000183957	0.00218469
1344963	Eukaryota	<0.2um	Meso	0.000549281	0.00268244
1344963	Eukaryota	<0.2um	Bathy	0.00809016	0.00319716
134621	Bacteria	>0.8um	Epi	0.00117699	0.00539374
134621	Bacteria	>0.8um	Meso	5.19985e-05	0.00117291
134621	Bacteria	>0.8um	Bathy	0.000797224	0.00195653
134621	Bacteria	<0.2um	Epi	0.00010488	0.00291886
134621	Bacteria	<0.2um	Meso	0.000121391	0.00147857
134621	Bacteria	<0.2um	Bathy	7.54613e-05	0.00171993
1346290	Bacteria	<0.2um	Epi	0.00504304	0.00252192
1346290	Bacteria	<0.2um	Meso	0.0007029	0.00248279
1346290	Bacteria	<0.2um	Bathy	0.000337634	0.00168499
1348114	Bacteria	>0.8um	Epi	1.99514e-05	0.00114992
1348114	Bacteria	>0.8um	Bathy	0.000352044	0.00129552
1353246	Archaea	0.2-0.8um	Meso	0.000571735	0.00114562
1353246	Archaea	0.2-0.8um	Bathy	0.000110524	0.00149231
1353246	Archaea	<0.2um	Epi	0.0022172	0.00212499
1353246	Archaea	<0.2um	Meso	0.000240489	0.00196744
1353246	Archaea	<0.2um	Bathy	0.000917736	0.00170456
135575	Bacteria	>0.8um	Epi	0.00847384	0.108126
135575	Bacteria	>0.8um	Meso	0.018789	0.122035
135575	Bacteria	>0.8um	Bathy	0.0346627	0.16804
135575	Bacteria	0.2-0.8um	Epi	0.120407	0.336811
135575	Bacteria	0.2-0.8um	Meso	0.107534	0.333788
135575	Bacteria	0.2-0.8um	Bathy	0.26461	0.422383
135575	Bacteria	<0.2um	Epi	0.0880937	0.284773
135575	Bacteria	<0.2um	Meso	0.16365	0.278079
135575	Bacteria	<0.2um	Bathy	0.221239	0.314
135577	Bacteria	>0.8um	Epi	5.22168e-05	0.00192986
135577	Bacteria	>0.8um	Meso	0.00145943	0.00575805
135577	Bacteria	>0.8um	Bathy	0.000131319	0.00209673
135577	Bacteria	0.2-0.8um	Epi	0.0023644	0.00605314
135577	Bacteria	0.2-0.8um	Meso	0.000563625	0.00402255
135577	Bacteria	0.2-0.8um	Bathy	0.00792392	0.00569269
135577	Bacteria	<0.2um	Meso	0.000257315	0.00223105
135577	Bacteria	<0.2um	Bathy	0.000526807	0.00265874
135613	Bacteria	>0.8um	Epi	0.103241	0.34704
135613	Bacteria	>0.8um	Meso	0.09397	0.379073
135613	Bacteria	>0.8um	Bathy	0.11343	0.459233
135613	Bacteria	0.2-0.8um	Epi	0.420465	0.430987
135613	Bacteria	0.2-0.8um	Meso	0.429977	0.444185
135613	Bacteria	0.2-0.8um	Bathy	0.379537	0.422021
135613	Bacteria	<0.2um	Epi	0.269609	0.403186
135613	Bacteria	<0.2um	Meso	0.249311	0.439192
135613	Bacteria	<0.2um	Bathy	0.304203	0.420302
135614	Bacteria	>0.8um	Epi	0.0300907	0.0869106
135614	Bacteria	>0.8um	Meso	0.02003	0.0861579
135614	Bacteria	>0.8um	Bathy	0.0369459	0.133325
135614	Bacteria	0.2-0.8um	Epi	0.104827	0.145953
135614	Bacteria	0.2-0.8um	Meso	0.0990198	0.167456
135614	Bacteria	0.2-0.8um	Bathy	0.177119	0.167559
135614	Bacteria	<0.2um	Epi	0.0915576	0.0984794
135614	Bacteria	<0.2um	Meso	0.0593686	0.115271
135614	Bacteria	<0.2um	Bathy	0.105385	0.117274
135616	Bacteria	>0.8um	Epi	0.00126781	0.00939594
135616	Bacteria	>0.8um	Meso	0.001106	0.0104678
135616	Bacteria	>0.8um	Bathy	0.00521267	0.0160624
135616	Bacteria	0.2-0.8um	Epi	0.000695648	0.0041396
135616	Bacteria	0.2-0.8um	Meso	0.000751458	0.00448846
135616	Bacteria	0.2-0.8um	Bathy	0.00209246	0.00401597
135616	Bacteria	<0.2um	Epi	0.0060563	0.00832211
135616	Bacteria	<0.2um	Meso	0.00332989	0.008355
135616	Bacteria	<0.2um	Bathy	0.00399458	0.00825965
135617	Bacteria	>0.8um	Epi	2.70978e-05	0.00106983
135617	Bacteria	>0.8um	Meso	4.5628e-05	0.00117291
135617	Bacteria	>0.8um	Bathy	6.7864e-05	0.00178051
135618	Bacteria	>0.8um	Epi	0.0156795	0.0850217
135618	Bacteria	>0.8um	Meso	0.0159968	0.0971703
135618	Bacteria	>0.8um	Bathy	0.0466815	0.111363
135618	Bacteria	0.2-0.8um	Epi	0.260284	0.113851
135618	Bacteria	0.2-0.8um	Meso	0.0610177	0.119912
135618	Bacteria	0.2-0.8um	Bathy	0.0729683	0.114327
135618	Bacteria	<0.2um	Epi	0.0774935	0.119155
135618	Bacteria	<0.2um	Meso	0.06401	0.108454
135618	Bacteria	<0.2um	Bathy	0.0567199	0.124727
135619	Bacteria	>0.8um	Epi	0.296347	0.950324
135619	Bacteria	>0.8um	Meso	0.254221	0.879104
135619	Bacteria	>0.8um	Bathy	0.565551	1.35469
135619	Bacteria	0.2-0.8um	Epi	1.53908	1.19292
135619	Bacteria	0.2-0.8um	Meso	0.865103	1.19705
135619	Bacteria	0.2-0.8um	Bathy	1.81846	1.36839
135619	Bacteria	<0.2um	Epi	1.29479	1.51188
135619	Bacteria	<0.2um	Meso	1.00307	1.52133
135619	Bacteria	<0.2um	Bathy	1.58406	1.55604
135620	Bacteria	>0.8um	Epi	0.00808863	0.0756137
135620	Bacteria	>0.8um	Meso	0.0116177	0.0763747
135620	Bacteria	>0.8um	Bathy	0.0232139	0.11623
135620	Bacteria	0.2-0.8um	Epi	0.152208	0.241205
135620	Bacteria	0.2-0.8um	Meso	0.0765599	0.219025
135620	Bacteria	0.2-0.8um	Bathy	0.167812	0.254292
135620	Bacteria	<0.2um	Epi	0.0961719	0.249277
135620	Bacteria	<0.2um	Meso	0.14143	0.250424
135620	Bacteria	<0.2um	Bathy	0.164113	0.262035
135621	Bacteria	>0.8um	Epi	0.00135916	0.0186942
135621	Bacteria	>0.8um	Meso	0.00107564	0.017299
135621	Bacteria	>0.8um	Bathy	0.0129825	0.0233442
135621	Bacteria	0.2-0.8um	Epi	0.023026	0.0760707
135621	Bacteria	0.2-0.8um	Meso	0.0477709	0.0752349
135621	Bacteria	0.2-0.8um	Bathy	0.0517711	0.0919458
135621	Bacteria	<0.2um	Epi	0.111364	0.150948
135621	Bacteria	<0.2um	Meso	0.0448073	0.137818
135621	Bacteria	<0.2um	Bathy	0.0942759	0.143781
135622	Bacteria	>0.8um	Epi	0.805103	0.175295
135622	Bacteria	>0.8um	Meso	0.0495793	0.143384
135622	Bacteria	>0.8um	Bathy	0.0802856	0.306717
135622	Bacteria	0.2-0.8um	Epi	0.920416	1.06281
135622	Bacteria	0.2-0.8um	Meso	0.742554	1.041
135622	Bacteria	0.2-0.8um	Bathy	1.04193	1.12367
135622	Bacteria	<0.2um	Epi	2.87579	1.80001
135622	Bacteria	<0.2um	Meso	1.31784	1.56389
135622	Bacteria	<0.2um	Bathy	1.80812	1.47561
135623	Bacteria	>0.8um	Epi	1.17338	0.125669
135623	Bacteria	>0.8um	Meso	0.0868372	0.155617
135623	Bacteria	>0.8um	Bathy	0.0552386	0.182781
135623	Bacteria	0.2-0.8um	Epi	0.278331	0.262821
135623	Bacteria	0.2-0.8um	Meso	0.414972	0.288287
135623	Bacteria	0.2-0.8um	Bathy	0.209438	0.273344
135623	Bacteria	<0.2um	Epi	0.570499	0.691231
135623	Bacteria	<0.2um	Meso	0.873451	0.768926
135623	Bacteria	<0.2um	Bathy	0.856872	0.736141
135624	Bacteria	>0.8um	Epi	0.00427659	0.0175141
135624	Bacteria	>0.8um	Meso	0.00424849	0.0169616
135624	Bacteria	>0.8um	Bathy	0.00764111	0.0600853
135624	Bacteria	0.2-0.8um	Epi	0.0164726	0.0213914
135624	Bacteria	0.2-0.8um	Meso	0.0193123	0.0203094
135624	Bacteria	0.2-0.8um	Bathy	0.0109674	0.0209606
135624	Bacteria	<0.2um	Epi	0.0447238	0.0585239
135624	Bacteria	<0.2um	Meso	0.048647	0.061022
135624	Bacteria	<0.2um	Bathy	0.0558735	0.0597282
135625	Bacteria	>0.8um	Epi	0.00391301	0.0142474
135625	Bacteria	>0.8um	Meso	0.00276223	0.0158985
135625	Bacteria	>0.8um	Bathy	0.00260374	0.015604
135625	Bacteria	0.2-0.8um	Epi	0.00756749	0.0182907
135625	Bacteria	0.2-0.8um	Meso	0.00977366	0.0182576
135625	Bacteria	0.2-0.8um	Bathy	0.0073651	0.0201558
135625	Bacteria	<0.2um	Epi	0.00720649	0.0245458
135625	Bacteria	<0.2um	Meso	0.00849508	0.0297874
135625	Bacteria	<0.2um	Bathy	0.0145274	0.0274443
1357	Bacteria	>0.8um	Epi	0.00110611	0.00364444
1357	Bacteria	>0.8um	Meso	0.00187008	0.00956438
1357	Bacteria	>0.8um	Bathy	0.00162421	0.0175254
1357	Bacteria	<0.2um	Epi	3.21984e-05	0.00218469
1357	Bacteria	<0.2um	Meso	1.34184e-05	0.00233943
1357	Bacteria	<0.2um	Bathy	5.44089e-05	0.00228012
135739	Bacteria	>0.8um	Epi	0.00345218	0.00811111
135739	Bacteria	>0.8um	Meso	0.00734183	0.0143203
135739	Bacteria	>0.8um	Bathy	0.00317112	0.0103816
135739	Bacteria	0.2-0.8um	Epi	0.00173522	0.0108169
135739	Bacteria	0.2-0.8um	Meso	0.00099988	0.0088191
135739	Bacteria	0.2-0.8um	Bathy	0.00343907	0.0108641
135739	Bacteria	<0.2um	Epi	0.00462469	0.0273606
135739	Bacteria	<0.2um	Meso	0.0141024	0.0338425
135739	Bacteria	<0.2um	Bathy	0.0129238	0.0284333
1366046	Bacteria	>0.8um	Epi	0.00596703	0.0276102
1366046	Bacteria	>0.8um	Meso	0.00424369	0.0266755
1366046	Bacteria	>0.8um	Bathy	0.00285884	0.0235114
1366046	Bacteria	0.2-0.8um	Epi	0.00760986	0.00590184
1366046	Bacteria	0.2-0.8um	Meso	0.00111609	0.00447747
1366046	Bacteria	0.2-0.8um	Bathy	0.000777752	0.00536934
1366046	Bacteria	<0.2um	Epi	0.00849138	0.0155479
1366046	Bacteria	<0.2um	Meso	0.000942139	0.0100862
1366046	Bacteria	<0.2um	Bathy	0.00167333	0.0109442
1367973	Bacteria	0.2-0.8um	Epi	0.000523825	0.00140903
1367973	Bacteria	0.2-0.8um	Meso	0.000196475	0.0012069
1367973	Bacteria	0.2-0.8um	Bathy	0.000411105	0.00135937
136846	Bacteria	>0.8um	Epi	1.02768e-05	0.000909637
136846	Bacteria	>0.8um	Meso	0.00012845	0.00117291
136846	Bacteria	0.2-0.8um	Epi	0.00117353	0.00385593
136846	Bacteria	0.2-0.8um	Meso	0.00617291	0.00316959
136846	Bacteria	0.2-0.8um	Bathy	0.00345609	0.00375599
136846	Bacteria	<0.2um	Epi	0.000625906	0.00414906
136846	Bacteria	<0.2um	Meso	0.000251581	0.00426739
136846	Bacteria	<0.2um	Bathy	0.00032695	0.00343163
13687	Bacteria	>0.8um	Epi	0.00168678	0.0278846
13687	Bacteria	>0.8um	Meso	0.00319358	0.0280596
13687	Bacteria	>0.8um	Bathy	0.00142673	0.0253651
13687	Bacteria	0.2-0.8um	Epi	0.233248	0.218334
13687	Bacteria	0.2-0.8um	Meso	0.2954	0.21073
13687	Bacteria	0.2-0.8um	Bathy	0.146724	0.213827
13687	Bacteria	<0.2um	Epi	0.00905448	0.0530897
13687	Bacteria	<0.2um	Meso	0.00877494	0.0530743
13687	Bacteria	<0.2um	Bathy	0.0111441	0.054424
13689	Bacteria	0.2-0.8um	Epi	0.00279638	0.00146682
13689	Bacteria	0.2-0.8um	Meso	0.00245579	0.00120591
13689	Bacteria	0.2-0.8um	Bathy	0.00198436	0.00144138
13689	Bacteria	<0.2um	Epi	6.46353e-05	0.00216715
13689	Bacteria	<0.2um	Meso	3.80995e-06	0.0014772
13689	Bacteria	<0.2um	Bathy	0.000229172	0.00162974
13690	Bacteria	>0.8um	Epi	2.7648e-05	0.00171311
13690	Bacteria	>0.8um	Meso	0.000117151	0.00234582
13690	Bacteria	>0.8um	Bathy	0.000191092	0.00207272
13690	Bacteria	0.2-0.8um	Epi	0.00110829	0.00146682
13690	Bacteria	0.2-0.8um	Meso	0.000435529	0.00120591
13690	Bacteria	0.2-0.8um	Bathy	0.000520972	0.00144138
137	Bacteria	>0.8um	Epi	1.76737e-05	0.00106983
137	Bacteria	>0.8um	Meso	1.50625e-05	0.00117291
137	Bacteria	>0.8um	Bathy	0.000430378	0.00142495
137	Bacteria	0.2-0.8um	Epi	0.000246159	0.00176648
137	Bacteria	0.2-0.8um	Meso	0.000112746	0.0012217
137	Bacteria	0.2-0.8um	Bathy	0.000389679	0.00147334
13792	Eukaryota	>0.8um	Epi	0.0502497	0.0919648
13792	Eukaryota	>0.8um	Meso	0.0184566	0.112286
13792	Eukaryota	>0.8um	Bathy	0.00809949	0.0862876
13792	Eukaryota	0.2-0.8um	Epi	0.0070902	0.0166214
13792	Eukaryota	0.2-0.8um	Meso	0.00291098	0.0176012
13792	Eukaryota	0.2-0.8um	Bathy	0.00217588	0.0200909
13792	Eukaryota	<0.2um	Epi	0.00144368	0.00869151
13792	Eukaryota	<0.2um	Meso	0.000723179	0.00834281
13792	Eukaryota	<0.2um	Bathy	0.00162242	0.0105475
1385	Bacteria	>0.8um	Epi	0.00141077	0.00316197
1385	Bacteria	>0.8um	Meso	0.000138916	0.00163685
1385	Bacteria	>0.8um	Bathy	0.00398084	0.00521981
1385	Bacteria	<0.2um	Epi	0.000425311	0.00278655
1385	Bacteria	<0.2um	Meso	0.0012832	0.00238673
1385	Bacteria	<0.2um	Bathy	0.00442599	0.00258436
1385975	Bacteria	>0.8um	Epi	0.000132304	0.00106983
1385975	Bacteria	>0.8um	Meso	0.000209356	0.00163685
1385975	Bacteria	>0.8um	Bathy	0.000195444	0.00212734
1386941	Bacteria	>0.8um	Epi	0.00187906	0.00427931
1386941	Bacteria	>0.8um	Meso	0.00500335	0.00469164
1386941	Bacteria	>0.8um	Bathy	4.76561e-05	0.00569982
1386941	Bacteria	0.2-0.8um	Epi	0.00857522	0.00624542
1386941	Bacteria	0.2-0.8um	Meso	0.000256452	0.0026809
1386941	Bacteria	0.2-0.8um	Bathy	0.000502499	0.0026168
1387277	Bacteria	>0.8um	Epi	0.000251883	0.00141975
1387277	Bacteria	>0.8um	Meso	0.000742046	0.00234582
1387277	Bacteria	>0.8um	Bathy	0.000142311	0.00214034
1387277	Bacteria	0.2-0.8um	Epi	0.000641915	0.00172598
1387277	Bacteria	0.2-0.8um	Meso	0.00173726	0.00208156
1387277	Bacteria	0.2-0.8um	Bathy	0.000685268	0.00247216
1388755	Bacteria	0.2-0.8um	Epi	0.000149864	0.00357415
1388755	Bacteria	0.2-0.8um	Meso	0.000107911	0.00169814
1388755	Bacteria	0.2-0.8um	Bathy	0.000595258	0.00380001
1389223	Bacteria	<0.2um	Meso	0.000576105	0.00190592
1389223	Bacteria	<0.2um	Bathy	4.41843e-05	0.00175179
1389450	Bacteria	0.2-0.8um	Epi	9.49328e-05	0.00148361
1389450	Bacteria	0.2-0.8um	Meso	0.000142208	0.00141985
1389450	Bacteria	0.2-0.8um	Bathy	4.24423e-05	0.00135327
1389453	Bacteria	>0.8um	Epi	4.04434e-05	0.00106983
1389453	Bacteria	>0.8um	Meso	2.65112e-05	0.00117291
1389453	Bacteria	>0.8um	Bathy	5.27568e-06	0.00155439
1389454	Bacteria	>0.8um	Epi	0.000294037	0.002406
1389454	Bacteria	>0.8um	Meso	0.000438142	0.00351873
1389454	Bacteria	>0.8um	Bathy	0.000186634	0.0021382
1389454	Bacteria	0.2-0.8um	Epi	0.000560339	0.00312029
1389454	Bacteria	0.2-0.8um	Meso	0.000518972	0.00233454
1389454	Bacteria	0.2-0.8um	Bathy	0.00235066	0.00265262
1389454	Bacteria	<0.2um	Epi	0.00104692	0.00383412
1389454	Bacteria	<0.2um	Meso	0.00133233	0.00483107
1389454	Bacteria	<0.2um	Bathy	0.00404807	0.00428151
1390185	Bacteria	<0.2um	Epi	0.000227459	0.00265423
1390185	Bacteria	<0.2um	Meso	9.3282e-05	0.00238673
1390185	Bacteria	<0.2um	Bathy	0.00676302	0.00215116
1391910	Bacteria	0.2-0.8um	Epi	0.000160267	0.00120074
1391910	Bacteria	0.2-0.8um	Meso	5.94404e-05	0.00106936
1391910	Bacteria	0.2-0.8um	Bathy	5.94094e-05	0.00135105
1396859	Bacteria	0.2-0.8um	Epi	7.45727e-05	0.00147893
1396859	Bacteria	0.2-0.8um	Meso	6.69632e-05	0.00120748
1396859	Bacteria	0.2-0.8um	Bathy	6.83606e-05	0.0014186
1397112	Bacteria	<0.2um	Epi	0.000172309	0.00277162
1397112	Bacteria	<0.2um	Meso	6.02328e-05	0.00169225
1397112	Bacteria	<0.2um	Bathy	7.25993e-05	0.00178348
1397525	Bacteria	<0.2um	Epi	0.000224019	0.00297896
1397525	Bacteria	<0.2um	Meso	0.000386629	0.00213039
1397525	Bacteria	<0.2um	Bathy	0.000319947	0.00182294
1397532	Bacteria	0.2-0.8um	Epi	0.000116863	0.000983091
1397532	Bacteria	0.2-0.8um	Meso	5.92586e-05	0.00114678
1397532	Bacteria	0.2-0.8um	Bathy	0.000205961	0.00119882
1397532	Bacteria	<0.2um	Epi	0.00363062	0.0021373
1397532	Bacteria	<0.2um	Meso	0.00820904	0.00225542
1397532	Bacteria	<0.2um	Bathy	0.00195483	0.00179544
1397533	Bacteria	>0.8um	Epi	4.46865e-05	0.00106983
1397533	Bacteria	>0.8um	Meso	9.45884e-06	0.0021008
1397533	Bacteria	>0.8um	Bathy	0.000196447	0.00129552
1397533	Bacteria	0.2-0.8um	Epi	0.000475209	0.00146682
1397533	Bacteria	0.2-0.8um	Meso	0.000534453	0.00120591
1397533	Bacteria	0.2-0.8um	Bathy	0.0027668	0.00145107
1397533	Bacteria	<0.2um	Epi	0.000196791	0.00291886
1397533	Bacteria	<0.2um	Bathy	6.89574e-05	0.00156323
1397666	Bacteria	>0.8um	Epi	0.00157628	0.00380442
1397666	Bacteria	>0.8um	Meso	0.000602162	0.00117291
1397666	Bacteria	>0.8um	Bathy	0.000234195	0.00471966
1397666	Bacteria	<0.2um	Epi	0.000439937	0.00429923
1397666	Bacteria	<0.2um	Meso	0.000119042	0.00448799
1397666	Bacteria	<0.2um	Bathy	0.000157401	0.00361014
1400387	Bacteria	>0.8um	Epi	0.000366585	0.000964929
1400387	Bacteria	>0.8um	Meso	7.11612e-05	0.00117291
1400387	Bacteria	>0.8um	Bathy	4.39223e-05	0.00172015
1400387	Bacteria	0.2-0.8um	Epi	0.000188502	0.00187107
1400387	Bacteria	0.2-0.8um	Meso	0.000182391	0.00164275
1400387	Bacteria	0.2-0.8um	Bathy	0.000457197	0.00135263
140058	Bacteria	<0.2um	Epi	0.00649921	0.00218469
140058	Bacteria	<0.2um	Meso	0.00067654	0.0014772
140058	Bacteria	<0.2um	Bathy	0.00185187	0.00166465
1400864	Bacteria	0.2-0.8um	Epi	0.00010503	0.00119138
1400864	Bacteria	0.2-0.8um	Meso	3.5669e-05	0.00122732
1400864	Bacteria	0.2-0.8um	Bathy	4.01583e-05	0.00121342
1400865	Bacteria	>0.8um	Epi	0.000720936	0.00183644
1400865	Bacteria	>0.8um	Meso	0.00050681	0.00222331
1400865	Bacteria	>0.8um	Bathy	5.98753e-05	0.0021382
1400865	Bacteria	0.2-0.8um	Epi	0.00252062	0.00457556
1400865	Bacteria	0.2-0.8um	Meso	0.000447932	0.00304788
1400865	Bacteria	0.2-0.8um	Bathy	0.000349781	0.00256785
140457	Eukaryota	>0.8um	Epi	8.21752e-05	0.000964929
140457	Eukaryota	>0.8um	Bathy	5.32846e-05	0.00142495
140457	Eukaryota	0.2-0.8um	Epi	6.91051e-05	0.00153714
140457	Eukaryota	0.2-0.8um	Bathy	1.10205e-05	0.00125224
1407055	Archaea	>0.8um	Epi	0.00030644	0.00106983
1407055	Archaea	>0.8um	Meso	0.000353154	0.00117291
1407671	Viruses	>0.8um	Epi	0.00755266	0.0755073
1407671	Viruses	>0.8um	Meso	0.0102867	0.163576
1407671	Viruses	>0.8um	Bathy	0.018797	0.0747868
1407671	Viruses	0.2-0.8um	Epi	0.0199427	0.089029
1407671	Viruses	0.2-0.8um	Meso	0.0183359	0.0714272
1407671	Viruses	0.2-0.8um	Bathy	0.019347	0.0693873
1407671	Viruses	<0.2um	Epi	0.145177	0.417597
1407671	Viruses	<0.2um	Meso	0.0310799	0.245417
1407671	Viruses	<0.2um	Bathy	0.0565151	0.340022
1410381	Eukaryota	>0.8um	Epi	0.0220527	0.0204303
1410381	Eukaryota	>0.8um	Meso	0.0218374	0.0219881
1410381	Eukaryota	>0.8um	Bathy	0.0762275	0.0663571
1410381	Eukaryota	0.2-0.8um	Epi	0.140821	0.0883944
1410381	Eukaryota	0.2-0.8um	Meso	0.0178152	0.108941
1410381	Eukaryota	0.2-0.8um	Bathy	0.0195992	0.119435
1410606	Archaea	>0.8um	Epi	8.67916e-05	0.000909637
1410606	Archaea	>0.8um	Bathy	0.00139093	0.00214182
1410606	Archaea	0.2-0.8um	Epi	0.00698156	0.0206729
1410606	Archaea	0.2-0.8um	Meso	0.0518894	0.0361808
1410606	Archaea	0.2-0.8um	Bathy	0.00444937	0.0290912
1410681	Bacteria	<0.2um	Epi	0.00409806	0.00299886
1410681	Bacteria	<0.2um	Meso	0.00652031	0.00198794
1410681	Bacteria	<0.2um	Bathy	0.00267691	0.00166465
1411685	Bacteria	>0.8um	Epi	9.10128e-05	0.00137304
1411685	Bacteria	>0.8um	Meso	8.73061e-05	0.00117291
1411685	Bacteria	>0.8um	Bathy	0.000148945	0.00184958
1411685	Bacteria	0.2-0.8um	Epi	0.000555705	0.00508912
1411685	Bacteria	0.2-0.8um	Meso	0.00131022	0.00669003
1411685	Bacteria	0.2-0.8um	Bathy	0.00140222	0.00709048
1411685	Bacteria	<0.2um	Epi	3.00421e-05	0.00239782
1411685	Bacteria	<0.2um	Meso	4.60513e-05	0.00196744
1411685	Bacteria	<0.2um	Bathy	4.75402e-05	0.00172124
1411902	Bacteria	>0.8um	Epi	3.94126e-05	0.00181927
1411902	Bacteria	>0.8um	Meso	8.53541e-06	0.00420159
1411902	Bacteria	<0.2um	Epi	0.000192275	0.00554324
1411902	Bacteria	<0.2um	Meso	0.000348621	0.00324022
1411902	Bacteria	<0.2um	Bathy	5.36132e-05	0.00442081
141450	Bacteria	>0.8um	Epi	0.000190678	0.00183644
141450	Bacteria	>0.8um	Meso	0.000469988	0.00117291
141450	Bacteria	>0.8um	Bathy	0.000314302	0.0025736
141450	Bacteria	0.2-0.8um	Epi	0.000153446	0.00146682
141450	Bacteria	0.2-0.8um	Meso	0.000200266	0.00120591
141450	Bacteria	0.2-0.8um	Bathy	0.000181415	0.00130866
141450	Bacteria	<0.2um	Epi	0.000749024	0.00409293
141450	Bacteria	<0.2um	Meso	0.00132175	0.00434186
141450	Bacteria	<0.2um	Bathy	0.00406839	0.00496464
141451	Bacteria	>0.8um	Epi	0.000274102	0.00106983
141451	Bacteria	>0.8um	Meso	0.000377278	0.00163685
141451	Bacteria	>0.8um	Bathy	0.000345446	0.00218781
1420917	Bacteria	0.2-0.8um	Epi	6.99509e-05	0.00189122
1420917	Bacteria	0.2-0.8um	Meso	0.000209619	0.00174351
1420917	Bacteria	0.2-0.8um	Bathy	0.0007526	0.0031062
1420917	Bacteria	<0.2um	Epi	0.000636196	0.00495979
1420917	Bacteria	<0.2um	Meso	0.00163726	0.00693883
1420917	Bacteria	<0.2um	Bathy	0.00257391	0.00578532
142182	Bacteria	>0.8um	Epi	0.00760025	0.0496055
142182	Bacteria	>0.8um	Meso	0.0062846	0.10103
142182	Bacteria	>0.8um	Bathy	0.00743578	0.0461103
142182	Bacteria	0.2-0.8um	Epi	0.0573704	0.108427
142182	Bacteria	0.2-0.8um	Meso	0.056263	0.114031
142182	Bacteria	0.2-0.8um	Bathy	0.0658077	0.121023
142182	Bacteria	<0.2um	Epi	0.018028	0.0259769
142182	Bacteria	<0.2um	Meso	0.00881513	0.0269242
142182	Bacteria	<0.2um	Bathy	0.0154352	0.0288317
1427364	Bacteria	>0.8um	Epi	3.29077e-05	0.00320948
1427364	Bacteria	>0.8um	Meso	0.000123079	0.0105882
1427364	Bacteria	>0.8um	Bathy	0.000150233	0.00456627
1427364	Bacteria	0.2-0.8um	Epi	0.0457279	0.116905
1427364	Bacteria	0.2-0.8um	Meso	0.322178	0.146373
1427364	Bacteria	0.2-0.8um	Bathy	0.185377	0.122519
1427364	Bacteria	<0.2um	Epi	0.00696819	0.0233525
1427364	Bacteria	<0.2um	Meso	0.00143083	0.0143442
1427364	Bacteria	<0.2um	Bathy	0.00333394	0.0183953
143222	Bacteria	>0.8um	Epi	0.00029179	0.00278294
143222	Bacteria	>0.8um	Meso	0.000442455	0.00641214
143222	Bacteria	>0.8um	Bathy	0.000164492	0.00270094
143222	Bacteria	0.2-0.8um	Epi	0.0037704	0.00329933
143222	Bacteria	0.2-0.8um	Meso	0.000178046	0.00334497
143222	Bacteria	0.2-0.8um	Bathy	0.000178801	0.00377751
143222	Bacteria	<0.2um	Epi	0.000319137	0.0064055
143222	Bacteria	<0.2um	Meso	0.000631488	0.00522846
143222	Bacteria	<0.2um	Bathy	0.00124662	0.00614953
1434037	Bacteria	>0.8um	Epi	0.00789492	0.00889362
1434037	Bacteria	>0.8um	Meso	0.0128993	0.00701136
1434037	Bacteria	>0.8um	Bathy	0.0019404	0.00587119
1434037	Bacteria	0.2-0.8um	Epi	7.84786e-05	0.00196618
1434037	Bacteria	0.2-0.8um	Meso	0.00170865	0.00547776
1434037	Bacteria	0.2-0.8um	Bathy	0.00609333	0.00317124
1434037	Bacteria	<0.2um	Epi	0.011176	0.00429478
1434037	Bacteria	<0.2um	Meso	0.00874806	0.00439227
1434037	Bacteria	<0.2um	Bathy	0.00609643	0.00356018
1434045	Bacteria	0.2-0.8um	Epi	0.000205669	0.00136134
1434045	Bacteria	0.2-0.8um	Meso	4.75331e-05	0.00110177
1434045	Bacteria	0.2-0.8um	Bathy	3.23274e-05	0.00120529
1434045	Bacteria	<0.2um	Epi	0.00027793	0.00240951
1434045	Bacteria	<0.2um	Meso	0.00112613	0.00238673
1434045	Bacteria	<0.2um	Bathy	0.00145978	0.00255705
1434072	Bacteria	0.2-0.8um	Epi	4.76079e-05	0.00119138
1434072	Bacteria	0.2-0.8um	Meso	2.18061e-05	0.00120278
1434072	Bacteria	0.2-0.8um	Bathy	0.00291095	0.00187206
1434072	Bacteria	<0.2um	Bathy	0.00801178	0.00191324
1437010	Eukaryota	>0.8um	Epi	0.00218074	0.00716104
1437010	Eukaryota	>0.8um	Meso	0.00704247	0.0114376
1437010	Eukaryota	>0.8um	Bathy	0.00101459	0.00686989
1437010	Eukaryota	0.2-0.8um	Epi	0.0030722	0.00194337
1437010	Eukaryota	0.2-0.8um	Meso	0.000668558	0.00253377
1437010	Eukaryota	0.2-0.8um	Bathy	0.000362336	0.00215195
1437010	Eukaryota	<0.2um	Epi	0.00143459	0.0064055
1437010	Eukaryota	<0.2um	Meso	0.000331013	0.00558504
1437010	Eukaryota	<0.2um	Bathy	0.00348811	0.00599841
1437183	Eukaryota	>0.8um	Epi	0.00216579	0.00818168
1437183	Eukaryota	>0.8um	Meso	0.00073304	0.0104142
1437183	Eukaryota	>0.8um	Bathy	0.00143477	0.00489233
1437183	Eukaryota	0.2-0.8um	Epi	0.00300189	0.0072961
1437183	Eukaryota	0.2-0.8um	Meso	0.000724272	0.00474981
1437183	Eukaryota	0.2-0.8um	Bathy	0.00127617	0.00560491
1437183	Eukaryota	<0.2um	Epi	0.00016351	0.00687993
1437183	Eukaryota	<0.2um	Meso	0.000321229	0.00794856
1437183	Eukaryota	<0.2um	Bathy	0.00279334	0.00931125
1437197	Eukaryota	>0.8um	Epi	0.00279524	0.00106983
1437197	Eukaryota	>0.8um	Meso	0.00165255	0.00117291
1437197	Eukaryota	>0.8um	Bathy	0.000540557	0.00213606
1437197	Eukaryota	0.2-0.8um	Epi	0.000431891	0.000983091
1437197	Eukaryota	0.2-0.8um	Bathy	0.000329903	0.00125191
1437201	Eukaryota	>0.8um	Epi	0.00285359	0.00745193
1437201	Eukaryota	>0.8um	Meso	0.00379918	0.0184009
1437201	Eukaryota	>0.8um	Bathy	0.0089731	0.0110878
1437201	Eukaryota	0.2-0.8um	Epi	0.00775748	0.00285416
1437201	Eukaryota	0.2-0.8um	Meso	0.00143765	0.00274648
1437201	Eukaryota	0.2-0.8um	Bathy	0.000402663	0.00242251
1437201	Eukaryota	<0.2um	Epi	8.55776e-05	0.00313426
1437201	Eukaryota	<0.2um	Meso	0.000262012	0.0023364
1437201	Eukaryota	<0.2um	Bathy	0.000878562	0.00247064
144023	Bacteria	>0.8um	Epi	1.45291e-05	0.00127962
144023	Bacteria	>0.8um	Meso	2.62442e-05	0.00117291
144023	Bacteria	>0.8um	Bathy	2.09862e-05	0.00142495
1442555	Bacteria	>0.8um	Epi	0.000123839	0.00106983
1442555	Bacteria	>0.8um	Bathy	0.000116828	0.00195653
1442556	Bacteria	>0.8um	Epi	0.000980142	0.00106983
1442556	Bacteria	>0.8um	Meso	0.00169815	0.00117291
1442556	Bacteria	>0.8um	Bathy	0.000306339	0.00172015
1442557	Bacteria	>0.8um	Epi	0.000118031	0.00106983
1442557	Bacteria	>0.8um	Meso	0.000166342	0.00117291
1442557	Bacteria	0.2-0.8um	Meso	0.000130629	0.00247095
1442557	Bacteria	0.2-0.8um	Bathy	2.18337e-05	0.00262887
1442558	Bacteria	>0.8um	Epi	6.03808e-05	0.00114992
1442558	Bacteria	>0.8um	Meso	0.000111763	0.00117291
1442558	Bacteria	0.2-0.8um	Epi	0.000868482	0.00237003
1442558	Bacteria	0.2-0.8um	Meso	0.000225496	0.00241182
1442558	Bacteria	0.2-0.8um	Bathy	0.000347974	0.00254627
1442586	Bacteria	0.2-0.8um	Epi	0.00182476	0.00179337
1442586	Bacteria	0.2-0.8um	Meso	0.000260028	0.00101175
1442586	Bacteria	0.2-0.8um	Bathy	0.000249582	0.00144859
1449243	Bacteria	>0.8um	Epi	0.000686641	0.00316197
1449243	Bacteria	>0.8um	Meso	0.000444347	0.00422967
1449243	Bacteria	>0.8um	Bathy	0.00018725	0.00218781
1449243	Bacteria	0.2-0.8um	Meso	0.00278636	0.00534678
1449798	Bacteria	>0.8um	Epi	0.000165843	0.00213965
1449798	Bacteria	>0.8um	Meso	0.000161427	0.00327371
1449798	Bacteria	>0.8um	Bathy	0.00539683	0.00439981
1449798	Bacteria	0.2-0.8um	Epi	0.000347698	0.00293364
1449798	Bacteria	0.2-0.8um	Meso	0.000100341	0.00241182
1449798	Bacteria	0.2-0.8um	Bathy	0.000813128	0.00270184
1449798	Bacteria	<0.2um	Epi	0.000238647	0.00544508
1449798	Bacteria	<0.2um	Meso	0.000947176	0.00477345
1449798	Bacteria	<0.2um	Bathy	0.000575411	0.00510816
1453429	Bacteria	>0.8um	Epi	0.000262543	0.00106983
1453429	Bacteria	>0.8um	Meso	9.67079e-05	0.00163685
1453429	Bacteria	>0.8um	Bathy	8.09102e-05	0.00165908
1455882	Archaea	0.2-0.8um	Epi	0.000463218	0.00360221
1455882	Archaea	0.2-0.8um	Meso	0.000427761	0.00332421
1455882	Archaea	0.2-0.8um	Bathy	0.000504388	0.00426257
1455884	Archaea	>0.8um	Epi	0.000444116	0.00427931
1455884	Archaea	>0.8um	Meso	0.000428353	0.0169187
1455884	Archaea	>0.8um	Bathy	0.000130077	0.00885476
1455901	Archaea	0.2-0.8um	Epi	0.000106584	0.00141838
1455901	Archaea	0.2-0.8um	Meso	9.9572e-05	0.00114678
1455901	Archaea	0.2-0.8um	Bathy	7.03394e-05	0.00135509
1455926	Archaea	0.2-0.8um	Epi	0.000449872	0.00151921
1455926	Archaea	0.2-0.8um	Meso	0.000217742	0.00109555
1455926	Archaea	0.2-0.8um	Bathy	0.000110865	0.00137686
1455928	Archaea	0.2-0.8um	Meso	0.00121512	0.00213871
1455928	Archaea	0.2-0.8um	Bathy	4.47359e-05	0.00226341
1455960	Archaea	0.2-0.8um	Epi	0.00321973	0.00157898
1455960	Archaea	0.2-0.8um	Meso	0.00176842	0.00106936
1455960	Archaea	0.2-0.8um	Bathy	0.00121811	0.00126637
1455967	Archaea	0.2-0.8um	Epi	0.000670447	0.00165044
1455967	Archaea	0.2-0.8um	Meso	0.000172083	0.00119511
1455967	Archaea	0.2-0.8um	Bathy	7.18046e-05	0.00135263
1455969	Archaea	0.2-0.8um	Epi	5.62797e-05	0.00138035
1455969	Archaea	0.2-0.8um	Meso	3.56899e-05	0.00110807
1455969	Archaea	0.2-0.8um	Bathy	5.53268e-05	0.00137156
1455992	Archaea	0.2-0.8um	Meso	0.00745984	0.0192484
1456002	Archaea	0.2-0.8um	Epi	0.0061831	0.0246248
1456002	Archaea	0.2-0.8um	Meso	0.0216455	0.0275762
1456002	Archaea	0.2-0.8um	Bathy	0.0146495	0.0270432
1456027	Archaea	0.2-0.8um	Meso	0.00192972	0.00427742
1456045	Archaea	0.2-0.8um	Meso	0.000126573	0.00114795
1456074	Archaea	0.2-0.8um	Epi	0.00304027	0.0237708
1456074	Archaea	0.2-0.8um	Meso	0.00215956	0.0183574
1456074	Archaea	0.2-0.8um	Bathy	0.0025652	0.0237887
1456078	Archaea	0.2-0.8um	Epi	0.00248721	0.00158775
1456078	Archaea	0.2-0.8um	Meso	0.000921389	0.00120591
1456078	Archaea	0.2-0.8um	Bathy	0.000263335	0.00131931
1456095	Archaea	0.2-0.8um	Epi	0.00585521	0.0192649
1456095	Archaea	0.2-0.8um	Meso	0.0113575	0.0293716
1456095	Archaea	0.2-0.8um	Bathy	0.0455413	0.0278139
1456097	Archaea	0.2-0.8um	Epi	0.00558422	0.00636977
1456097	Archaea	0.2-0.8um	Meso	0.00336782	0.00785813
1456097	Archaea	0.2-0.8um	Bathy	0.000522725	0.00685481
1456123	Archaea	0.2-0.8um	Epi	0.00022732	0.00120074
1456123	Archaea	0.2-0.8um	Meso	0.00020992	0.00110807
1456123	Archaea	0.2-0.8um	Bathy	0.000247524	0.00142086
1456146	Archaea	0.2-0.8um	Epi	0.000233456	0.00825222
1456146	Archaea	0.2-0.8um	Meso	0.000812272	0.00608985
1456146	Archaea	0.2-0.8um	Bathy	0.000179616	0.00716315
1456175	Archaea	0.2-0.8um	Epi	0.00135065	0.00242045
1456175	Archaea	0.2-0.8um	Meso	0.0025232	0.00173862
1456175	Archaea	0.2-0.8um	Bathy	0.000196974	0.00130614
1456195	Archaea	0.2-0.8um	Epi	0.000308211	0.00139863
1456195	Archaea	0.2-0.8um	Meso	0.000319764	0.00120591
1456195	Archaea	0.2-0.8um	Bathy	0.00022743	0.00137789
1456204	Archaea	0.2-0.8um	Meso	0.000661505	0.00110807
1456204	Archaea	0.2-0.8um	Bathy	0.000390339	0.00154022
1456210	Archaea	0.2-0.8um	Epi	4.66315e-05	0.00165044
1456210	Archaea	0.2-0.8um	Meso	0.000162247	0.00121797
1456210	Archaea	0.2-0.8um	Bathy	3.58773e-05	0.00143263
1456219	Archaea	0.2-0.8um	Epi	0.00323171	0.0191268
1456219	Archaea	0.2-0.8um	Meso	0.0128364	0.0261122
1456219	Archaea	0.2-0.8um	Bathy	0.0109937	0.0233069
1456223	Archaea	0.2-0.8um	Epi	4.66315e-05	0.00165044
1456223	Archaea	0.2-0.8um	Meso	0.000162247	0.00121797
1456223	Archaea	0.2-0.8um	Bathy	3.58773e-05	0.00143263
1456225	Archaea	0.2-0.8um	Epi	0.000582837	0.00338311
1456225	Archaea	0.2-0.8um	Meso	0.000642124	0.00220183
1456225	Archaea	0.2-0.8um	Bathy	0.000787457	0.0028109
1456227	Archaea	0.2-0.8um	Epi	0.000167852	0.00120074
1456227	Archaea	0.2-0.8um	Meso	0.000155004	0.00110807
1456227	Archaea	0.2-0.8um	Bathy	0.000182771	0.00142086
1456233	Archaea	0.2-0.8um	Epi	0.000475456	0.00240147
1456233	Archaea	0.2-0.8um	Meso	0.000439062	0.00221614
1456233	Archaea	0.2-0.8um	Bathy	0.000517713	0.00284171
1456244	Archaea	0.2-0.8um	Epi	0.000148226	0.00165044
1456244	Archaea	0.2-0.8um	Meso	0.000313428	0.00110807
1456244	Archaea	0.2-0.8um	Bathy	9.42782e-05	0.00134871
1456252	Archaea	>0.8um	Epi	6.99707e-07	0.00106983
1456252	Archaea	>0.8um	Meso	3.24596e-06	0.00117291
1456252	Archaea	>0.8um	Bathy	9.99171e-05	0.00129552
1456256	Archaea	0.2-0.8um	Epi	0.00157935	0.00431139
1456256	Archaea	0.2-0.8um	Meso	0.000790731	0.00385447
1456256	Archaea	0.2-0.8um	Bathy	0.00073124	0.00320943
1456265	Archaea	0.2-0.8um	Epi	0.000927416	0.00151921
1456265	Archaea	0.2-0.8um	Meso	0.00196673	0.00126894
1456265	Archaea	0.2-0.8um	Bathy	0.000544877	0.0015711
1456280	Archaea	0.2-0.8um	Epi	0.000252305	0.00240147
1456280	Archaea	0.2-0.8um	Meso	0.000232992	0.00221614
1456280	Archaea	0.2-0.8um	Bathy	0.00027473	0.00284171
1456289	Archaea	0.2-0.8um	Epi	0.00437243	0.00635101
1456289	Archaea	0.2-0.8um	Meso	0.00154637	0.00482365
1456289	Archaea	0.2-0.8um	Bathy	0.00106512	0.00564918
1456296	Archaea	0.2-0.8um	Epi	0.000244786	0.00139205
1456296	Archaea	0.2-0.8um	Meso	0.000709664	0.00120591
1456296	Archaea	0.2-0.8um	Bathy	0.000276029	0.00146011
1456298	Archaea	0.2-0.8um	Epi	0.000155395	0.00120074
1456298	Archaea	0.2-0.8um	Meso	0.0001435	0.00110807
1456298	Archaea	0.2-0.8um	Bathy	0.000169206	0.00142086
1456299	Archaea	0.2-0.8um	Epi	0.000239801	0.00278409
1456299	Archaea	0.2-0.8um	Meso	0.00029594	0.00221614
1456299	Archaea	0.2-0.8um	Bathy	0.000122769	0.00261018
1456329	Archaea	0.2-0.8um	Meso	0.000432683	0.00106936
1456330	Archaea	0.2-0.8um	Epi	0.0018461	0.00229503
1456330	Archaea	0.2-0.8um	Meso	0.00315789	0.002224
1456330	Archaea	0.2-0.8um	Bathy	0.00145449	0.00252963
1456344	Archaea	0.2-0.8um	Epi	0.000853183	0.00137412
[truncated: 15,563 more rows]
