# Supplementary material for: Metaproteomic analysis decodes trophic interactions of microorganisms in the dark ocean
Source: Nat Commun. 2024 Jul 30;15:6411. doi: 10.1038/s41467-024-50867-z (PMC11289388; doi:10.1038/s41467-024-50867-z)
Supplement: Supplementary file 5 — Source Data [file 41467_2024_50867_MOESM5_ESM.zip › Fig2.xlsx]

## Sheet: Fig.2A
sample	PCoA1	PCoA2	type
100DCM1GGMM11_euk.metaG	-0.0722037	0.242035	euk.metaG
100DCM1GGMM14_euk.metaT	-0.202819	-0.273932	euk.metaT
100DCM1GGZZ11_euk.metaG	-0.247304	0.271385	euk.metaG
100DCM1GGZZ14_euk.metaT	-0.300511	-0.248105	euk.metaT
100DCM1MMQQ12_euk.metaG	0.0717769	0.238335	euk.metaG
100DCM1MMQQ14_euk.metaT	-0.314559	-0.229757	euk.metaT
100DCM1QQSS11_euk.metaG	-0.269038	0.199703	euk.metaG
100DCM1QQSS14_euk.metaT	-0.327299	-0.082788	euk.metaT
100DCM1SSUU11_euk.metaG	-0.286369	0.166001	euk.metaG
100DCM1SSUU14_euk.metaT	-0.348686	-0.139528	euk.metaT
100MES1GGKK11_euk.metaG	0.0305205	0.225742	euk.metaG
100MES1GGKK14_euk.metaT	-0.210873	-0.228291	euk.metaT
100MES1KKZZ11_euk.metaG	0.0298272	0.233676	euk.metaG
100MES2KKZZ14_euk.metaT	-0.301744	-0.196238	euk.metaT
100SUR1GGMM11_euk.metaG	-0.0387562	0.264976	euk.metaG
100SUR1GGMM14_euk.metaT	-0.174278	-0.265248	euk.metaT
100SUR1GGZZ11_euk.metaG	-0.195626	0.240072	euk.metaG
100SUR1GGZZ14_euk.metaT	-0.2421	-0.249335	euk.metaT
100SUR1MMQQ11_euk.metaG	-0.0292348	0.265757	euk.metaG
100SUR1MMQQ14_euk.metaT	-0.179592	-0.278186	euk.metaT
100SUR1QQSS11_euk.metaG	-0.243881	0.228862	euk.metaG
100SUR1QQSS14_euk.metaT	-0.337335	-0.118431	euk.metaT
100SUR1SSUU11_euk.metaG	-0.122467	0.185027	euk.metaG
100SUR1SSUU14_euk.metaT	-0.338736	-0.156467	euk.metaT
102DCM1GGMM11_euk.metaG	-0.0317193	0.229215	euk.metaG
102DCM1GGMM14_euk.metaT	-0.200113	-0.268003	euk.metaT
102DCM1GGZZ11_euk.metaG	-0.140932	0.265082	euk.metaG
102DCM1GGZZ14_euk.metaT	-0.307457	-0.227725	euk.metaT
102DCM1MMQQ11_euk.metaG	-0.161712	0.300116	euk.metaG
102DCM1MMQQ14_euk.metaT	-0.296644	-0.247678	euk.metaT
102DCM1QQSS11_euk.metaG	-0.173998	0.27097	euk.metaG
102DCM1QQSS14_euk.metaT	-0.341597	-0.103841	euk.metaT
102DCM1SSUU12_euk.metaG	-0.204708	0.227738	euk.metaG
102DCM1SSUU14_euk.metaT	-0.323559	-0.157086	euk.metaT
102SUR1GGMM11_euk.metaG	-0.00157703	0.251829	euk.metaG
102SUR1GGMM14_euk.metaT	-0.196965	-0.245216	euk.metaT
102SUR1GGZZ11_euk.metaG	-0.120555	0.254732	euk.metaG
102SUR1GGZZ14_euk.metaT	-0.279656	-0.226997	euk.metaT
102SUR1MMQQ11_euk.metaG	-0.124944	0.261448	euk.metaG
102SUR1MMQQ14_euk.metaT	-0.242778	-0.258027	euk.metaT
102SUR1QQSS11_euk.metaG	-0.134734	0.286257	euk.metaG
102SUR1QQSS14_euk.metaT	-0.349302	-0.134013	euk.metaT
102SUR1SSUU11_euk.metaG	-0.186133	0.238378	euk.metaG
102SUR1SSUU14_euk.metaT	-0.351372	-0.121432	euk.metaT
109DCM01QQSS11_euk.metaG	-0.179649	0.257343	euk.metaG
109DCM01QQSS14_euk.metaT	-0.348997	-0.137834	euk.metaT
109DCM1GGMM11_euk.metaG	-0.063921	0.205736	euk.metaG
109DCM1GGMM14_euk.metaT	-0.20898	-0.27048	euk.metaT
109DCM1GGZZ11_euk.metaG	-0.107045	0.278659	euk.metaG
109DCM1GGZZ14_euk.metaT	-0.283242	-0.24586	euk.metaT
109DCM1QQSS11_euk.metaG	-0.22403	0.247021	euk.metaG
109DCM1QQSS14_euk.metaT	-0.344556	-0.169977	euk.metaT
109MES1GGKK11_euk.metaG	-0.0650741	0.243486	euk.metaG
109MES1GGKK14_euk.metaT	-0.315794	-0.180241	euk.metaT
109SUR1GGMM11_euk.metaG	-0.00766373	0.22023	euk.metaG
109SUR1GGMM14_euk.metaT	-0.184292	-0.282355	euk.metaT
109SUR1GGZZ11_euk.metaG	-0.0753526	0.263591	euk.metaG
109SUR1GGZZ14_euk.metaT	-0.24107	-0.264317	euk.metaT
109SUR1MMQQ11_euk.metaG	-0.165922	0.22371	euk.metaG
109SUR1MMQQ14_euk.metaT	-0.30514	-0.232503	euk.metaT
109SUR1QQSS11_euk.metaG	-0.164568	0.23881	euk.metaG
109SUR1QQSS14_euk.metaT	-0.347017	-0.161251	euk.metaT
109SUR1SSUU11_euk.metaG	-0.14904	0.221257	euk.metaG
109SUR1SSUU14_euk.metaT	-0.338724	-0.148736	euk.metaT
110DCM1GGMM11_euk.metaG	-0.0548187	0.262986	euk.metaG
110DCM1GGMM14_euk.metaT	-0.196071	-0.294102	euk.metaT
110DCM1GGZZ11_euk.metaG	-0.17118	0.241782	euk.metaG
110DCM1GGZZ14_euk.metaT	-0.322783	-0.199474	euk.metaT
110DCM1SSUU11_euk.metaG	-0.216457	0.248625	euk.metaG
110DCM1SSUU14_euk.metaT	-0.349608	-0.137358	euk.metaT
110SUR1GGMM11_euk.metaG	-0.0246687	0.275517	euk.metaG
110SUR1GGMM14_euk.metaT	-0.144601	-0.277718	euk.metaT
110SUR1GGZZ11_euk.metaG	-0.0906844	0.253465	euk.metaG
110SUR1GGZZ14_euk.metaT	-0.256598	-0.277496	euk.metaT
110SUR1MMQQ11_euk.metaG	-0.175745	0.294495	euk.metaG
110SUR1MMQQ14_euk.metaT	-0.318225	-0.191764	euk.metaT
110SUR1QQSS11_euk.metaG	-0.221613	0.242698	euk.metaG
110SUR1QQSS14_euk.metaT	-0.347219	-0.157542	euk.metaT
110SUR1SSUU11_euk.metaG	-0.164295	0.278662	euk.metaG
110SUR1SSUU14_euk.metaT	-0.330515	-0.0436629	euk.metaT
111DCM1GGMM11_euk.metaG	-0.0724103	0.284208	euk.metaG
111DCM1GGZZ11_euk.metaG	-0.221987	0.218126	euk.metaG
111DCM1GGZZ14_euk.metaT	-0.269594	-0.240194	euk.metaT
111DCM1MMQQ11_euk.metaG	-0.178822	0.280305	euk.metaG
111DCM1QQSS11_euk.metaG	-0.283926	0.202336	euk.metaG
111DCM1QQSS14_euk.metaT	-0.358348	-0.119935	euk.metaT
111DCM1SSUU11_euk.metaG	-0.287339	0.168717	euk.metaG
111DCM1SSUU14_euk.metaT	-0.350487	-0.141099	euk.metaT
111DCM2GGMM14_euk.metaT	-0.209244	-0.283866	euk.metaT
111DCM2MMQQ14_euk.metaT	-0.264864	-0.238579	euk.metaT
111MES1GGKK12_euk.metaG	0.0840841	0.218823	euk.metaG
111SUR1GGMM11_euk.metaG	-0.0294984	0.243841	euk.metaG
111SUR1GGZZ11_euk.metaG	-0.198637	0.255628	euk.metaG
111SUR1GGZZ14_euk.metaT	-0.249277	-0.245246	euk.metaT
111SUR1QQSS14_euk.metaT	-0.33005	-0.170282	euk.metaT
111SUR1SSUU11_euk.metaG	-0.267012	0.16873	euk.metaG
111SUR1SSUU14_euk.metaT	-0.347695	-0.12891	euk.metaT
111SUR2GGMM14_euk.metaT	-0.157406	-0.290874	euk.metaT
111SUR2QQSS11_euk.metaG	-0.289505	0.198071	euk.metaG
11SUR01GGZZ11_euk.metaG	-0.0447796	0.257809	euk.metaG
11SUR03GGZZ14_euk.metaT	-0.198532	-0.288535	euk.metaT
11SUR1MMQQ12_euk.metaG	0.0856732	0.232338	euk.metaG
11SUR1MMQQ14_euk.metaT	-0.239637	-0.275348	euk.metaT
11SUR1QQSS11_euk.metaG	-0.208934	0.262236	euk.metaG
11SUR1QQSS14_euk.metaT	-0.320914	-0.117575	euk.metaT
11SUR1SSUU11_euk.metaG	-0.246074	0.189022	euk.metaG
11SUR2SSUU14_euk.metaT	-0.316099	-0.111743	euk.metaT
122SUR1GGMM11_euk.metaG	-0.0423585	0.25918	euk.metaG
122SUR1GGMM14_euk.metaT	-0.163045	-0.279189	euk.metaT
122SUR1GGZZ11_euk.metaG	-0.148264	0.273385	euk.metaG
122SUR1MMQQ11_euk.metaG	-0.137781	0.259005	euk.metaG
122SUR1MMQQ14_euk.metaT	-0.231513	-0.251712	euk.metaT
122SUR1QQSS11_euk.metaG	-0.221012	0.187112	euk.metaG
122SUR1QQSS14_euk.metaT	-0.307225	-0.0733059	euk.metaT
122SUR1SSUU11_euk.metaG	-0.237237	0.173809	euk.metaG
122SUR1SSUU14_euk.metaT	-0.314983	-0.212849	euk.metaT
122SUR2GGZZ14_euk.metaT	-0.237486	-0.269	euk.metaT
123SUR1GGMM11_euk.metaG	-0.0493058	0.292041	euk.metaG
123SUR1GGZZ11_euk.metaG	-0.102281	0.3023	euk.metaG
123SUR1GGZZ14_euk.metaT	-0.236859	-0.252065	euk.metaT
123SUR1MMQQ11_euk.metaG	-0.104267	0.206419	euk.metaG
123SUR1MMQQ14_euk.metaT	-0.224456	-0.268579	euk.metaT
123SUR1QQSS11_euk.metaG	-0.201757	0.262006	euk.metaG
123SUR1QQSS14_euk.metaT	-0.338586	-0.153459	euk.metaT
123SUR1SSUU11_euk.metaG	-0.144389	0.252773	euk.metaG
123SUR3GGMM14_euk.metaT	-0.165478	-0.266215	euk.metaT
123SUR3SSUU14_euk.metaT	-0.329847	-0.154712	euk.metaT
124SUR1GGMM11_euk.metaG	-0.05347	0.295257	euk.metaG
124SUR1GGMM14_euk.metaT	-0.191524	-0.262119	euk.metaT
124SUR1GGZZ11_euk.metaG	-0.125843	0.287111	euk.metaG
124SUR1GGZZ14_euk.metaT	-0.213378	-0.276806	euk.metaT
124SUR1MMQQ11_euk.metaG	-0.188182	0.274663	euk.metaG
124SUR1QQSS11_euk.metaG	-0.231837	0.212094	euk.metaG
124SUR1QQSS14_euk.metaT	-0.303263	0.0707981	euk.metaT
124SUR1SSUU11_euk.metaG	-0.245938	0.208329	euk.metaG
124SUR1SSUU14_euk.metaT	-0.34419	-0.145922	euk.metaT
124SUR2MMQQ14_euk.metaT	-0.310621	-0.173613	euk.metaT
125SUR1GGMM11_euk.metaG	-0.0353637	0.268423	euk.metaG
125SUR1GGMM14_euk.metaT	-0.180847	-0.265915	euk.metaT
125SUR1GGZZ11_euk.metaG	-0.204766	0.289302	euk.metaG
125SUR1GGZZ14_euk.metaT	-0.250591	-0.273338	euk.metaT
125SUR1MMQQ11_euk.metaG	-0.200966	0.210567	euk.metaG
125SUR1MMQQ14_euk.metaT	-0.3066	-0.218794	euk.metaT
125SUR1QQSS11_euk.metaG	-0.24582	0.198441	euk.metaG
125SUR1QQSS14_euk.metaT	-0.333278	-0.0929603	euk.metaT
125SUR1SSUU11_euk.metaG	-0.223529	0.224202	euk.metaG
125SUR1SSUU14_euk.metaT	-0.346494	-0.15955	euk.metaT
128DCM1GGMM11_euk.metaG	-0.0485948	0.289115	euk.metaG
128DCM1GGMM14_euk.metaT	-0.189092	-0.255417	euk.metaT
128DCM1GGZZ11_euk.metaG	-0.156285	0.305377	euk.metaG
128DCM1GGZZ14_euk.metaT	-0.274985	-0.249325	euk.metaT
128DCM1MMQQ11_euk.metaG	-0.16915	0.236253	euk.metaG
128DCM1MMQQ14_euk.metaT	-0.248453	-0.247748	euk.metaT
128DCM1QQSS11_euk.metaG	-0.244972	0.233832	euk.metaG
128DCM1QQSS14_euk.metaT	-0.345663	-0.110823	euk.metaT
128DCM1SSUU11_euk.metaG	-0.227734	0.233017	euk.metaG
128DCM1SSUU14_euk.metaT	-0.313063	0.0181563	euk.metaT
128SUR1GGMM11_euk.metaG	-0.0322316	0.277422	euk.metaG
128SUR1GGMM14_euk.metaT	-0.175344	-0.258581	euk.metaT
128SUR1GGZZ11_euk.metaG	-0.154737	0.311017	euk.metaG
128SUR1GGZZ14_euk.metaT	-0.253826	-0.243528	euk.metaT
128SUR1MMQQ11_euk.metaG	-0.19682	0.261201	euk.metaG
128SUR1MMQQ14_euk.metaT	-0.248994	-0.260345	euk.metaT
128SUR1QQSS11_euk.metaG	-0.208494	0.248314	euk.metaG
128SUR1QQSS14_euk.metaT	-0.31571	-0.0018687	euk.metaT
128SUR1SSUU11_euk.metaG	-0.238183	0.217202	euk.metaG
128SUR1SSUU14_euk.metaT	-0.323846	-0.073289	euk.metaT
131DCM1GGMM11_euk.metaG	-0.00241072	0.249366	euk.metaG
131DCM1GGMM14_euk.metaT	-0.229616	-0.268417	euk.metaT
131DCM1GGZZ11_euk.metaG	-0.186321	0.316112	euk.metaG
131DCM1GGZZ14_euk.metaT	-0.309141	-0.235325	euk.metaT
131DCM1MMQQ11_euk.metaG	-0.2248	0.240519	euk.metaG
131DCM1MMQQ14_euk.metaT	-0.28876	-0.252929	euk.metaT
131DCM1QQSS11_euk.metaG	-0.286815	0.202573	euk.metaG
131DCM1SSUU11_euk.metaG	-0.283849	0.197285	euk.metaG
131DCM1SSUU14_euk.metaT	-0.331761	-0.0483214	euk.metaT
131DCM2QQSS14_euk.metaT	-0.354554	-0.0921579	euk.metaT
131SUR1GGMM11_euk.metaG	-0.0319828	0.281481	euk.metaG
131SUR1GGMM14_euk.metaT	-0.195705	-0.287853	euk.metaT
131SUR1GGZZ11_euk.metaG	-0.0402441	0.296608	euk.metaG
131SUR1GGZZ14_euk.metaT	-0.224574	-0.294179	euk.metaT
131SUR1MMQQ11_euk.metaG	-0.225914	0.275796	euk.metaG
131SUR1MMQQ14_euk.metaT	-0.329059	-0.19229	euk.metaT
131SUR1QQSS11_euk.metaG	-0.233261	0.219373	euk.metaG
131SUR1QQSS14_euk.metaT	-0.32743	-0.173613	euk.metaT
131SUR1SSUU11_euk.metaG	-0.215674	0.225909	euk.metaG
131SUR1SSUU14_euk.metaT	-0.342534	-0.154982	euk.metaT
132DCM1GGMM11_euk.metaG	-0.102233	0.302082	euk.metaG
132DCM1GGMM14_euk.metaT	-0.271932	-0.255372	euk.metaT
132DCM1GGZZ11_euk.metaG	-0.196493	0.304177	euk.metaG
132DCM1GGZZ14_euk.metaT	-0.312985	-0.2194	euk.metaT
132DCM1MMQQ11_euk.metaG	-0.214648	0.279849	euk.metaG
132DCM1MMQQ14_euk.metaT	-0.319236	-0.209146	euk.metaT
132DCM1SSUU11_euk.metaG	-0.296417	0.194214	euk.metaG
132DCM1SSUU14_euk.metaT	-0.352768	-0.141287	euk.metaT
132SUR1GGMM11_euk.metaG	-0.101278	0.320631	euk.metaG
132SUR1GGMM14_euk.metaT	-0.281933	-0.256817	euk.metaT
132SUR1GGZZ11_euk.metaG	-0.186917	0.279237	euk.metaG
132SUR1GGZZ14_euk.metaT	-0.283245	-0.248437	euk.metaT
132SUR1MMQQ11_euk.metaG	-0.124052	0.28771	euk.metaG
132SUR1MMQQ14_euk.metaT	-0.291845	-0.236978	euk.metaT
132SUR1QQSS11_euk.metaG	-0.241151	0.217452	euk.metaG
132SUR1QQSS14_euk.metaT	-0.343288	-0.157377	euk.metaT
132SUR1SSUU11_euk.metaG	-0.241353	0.203655	euk.metaG
132SUR1SSUU14_euk.metaT	-0.30859	-0.178636	euk.metaT
135DCM1GGMM11_euk.metaG	-0.0210933	0.246425	euk.metaG
135DCM1GGMM14_euk.metaT	-0.163743	-0.229911	euk.metaT
135DCM1GGZZ11_euk.metaG	-0.17938	0.337242	euk.metaG
135DCM1GGZZ14_euk.metaT	-0.165708	-0.203694	euk.metaT
135DCM1MMQQ11_euk.metaG	-0.229837	0.283806	euk.metaG
135DCM1MMQQ14_euk.metaT	-0.295545	-0.238165	euk.metaT
135DCM1QQSS11_euk.metaG	-0.250821	0.253746	euk.metaG
135DCM1QQSS14_euk.metaT	-0.349356	-0.154797	euk.metaT
135DCM1SSUU11_euk.metaG	-0.243006	0.259352	euk.metaG
135DCM1SSUU14_euk.metaT	-0.317124	-0.121949	euk.metaT
135MES1GGKK12_euk.metaG	0.0531448	0.267792	euk.metaG
135MES1GGKK14_euk.metaT	-0.162025	-0.233112	euk.metaT
135MES1KKZZ11_euk.metaG	-0.16641	0.304175	euk.metaG
135MES1KKZZ14_euk.metaT	-0.259099	-0.202054	euk.metaT
135SUR1GGMM11_euk.metaG	-0.0179732	0.23932	euk.metaG
135SUR1GGMM14_euk.metaT	-0.187058	-0.253743	euk.metaT
135SUR1GGZZ11_euk.metaG	-0.165268	0.312047	euk.metaG
135SUR1GGZZ14_euk.metaT	-0.29818	-0.255631	euk.metaT
135SUR1MMQQ11_euk.metaG	-0.188237	0.248792	euk.metaG
135SUR1MMQQ14_euk.metaT	-0.314474	-0.207007	euk.metaT
135SUR1QQSS11_euk.metaG	-0.245861	0.194147	euk.metaG
135SUR1QQSS14_euk.metaT	-0.265673	-0.0535376	euk.metaT
135SUR1SSUU11_euk.metaG	-0.143375	0.269457	euk.metaG
135SUR1SSUU14_euk.metaT	-0.315731	-0.135738	euk.metaT
136SUR1GGMM11_euk.metaG	-0.0264758	0.251965	euk.metaG
136SUR1GGMM14_euk.metaT	-0.17748	-0.259458	euk.metaT
136SUR1GGZZ11_euk.metaG	-0.107614	0.304105	euk.metaG
136SUR1GGZZ14_euk.metaT	-0.273669	-0.24207	euk.metaT
136SUR1MMQQ11_euk.metaG	-0.158304	0.328361	euk.metaG
136SUR1MMQQ14_euk.metaT	-0.302053	-0.226703	euk.metaT
136SUR1QQSS11_euk.metaG	-0.222512	0.247492	euk.metaG
136SUR1QQSS14_euk.metaT	-0.351146	-0.140095	euk.metaT
136SUR1SSUU11_euk.metaG	-0.22695	0.225558	euk.metaG
136SUR1SSUU14_euk.metaT	-0.347987	-0.0941783	euk.metaT
137DCM1GGZZ11_euk.metaG	-0.135408	0.337806	euk.metaG
137DCM1GGZZ14_euk.metaT	-0.332648	-0.204212	euk.metaT
137DCM1MMQQ11_euk.metaG	-0.206407	0.281566	euk.metaG
137DCM1MMQQ14_euk.metaT	-0.31689	-0.205438	euk.metaT
137DCM1QQSS11_euk.metaG	-0.254874	0.250351	euk.metaG
137DCM1QQSS14_euk.metaT	-0.352687	-0.147879	euk.metaT
137DCM1SSUU11_euk.metaG	-0.266834	0.245153	euk.metaG
137DCM1SSUU14_euk.metaT	-0.33729	-0.118776	euk.metaT
137SUR1GGMM11_euk.metaG	-0.0262807	0.20465	euk.metaG
137SUR1GGMM14_euk.metaT	-0.16423	-0.273998	euk.metaT
137SUR1GGZZ11_euk.metaG	-0.0761877	0.232815	euk.metaG
137SUR1GGZZ14_euk.metaT	-0.243762	-0.260496	euk.metaT
137SUR1MMQQ11_euk.metaG	-0.189991	0.270029	euk.metaG
137SUR1MMQQ14_euk.metaT	-0.344548	-0.15133	euk.metaT
137SUR1QQSS11_euk.metaG	-0.161392	0.256417	euk.metaG
137SUR1QQSS14_euk.metaT	-0.34827	-0.137173	euk.metaT
137SUR1SSUU11_euk.metaG	-0.204621	0.222553	euk.metaG
137SUR1SSUU14_euk.metaT	-0.311376	0.0178285	euk.metaT
138DCM1GGMM11_euk.metaG	-0.0768591	0.273328	euk.metaG
138DCM1GGMM14_euk.metaT	-0.193966	-0.273332	euk.metaT
138DCM1MMQQ11_euk.metaG	-0.25685	0.250812	euk.metaG
138DCM1MMQQ14_euk.metaT	-0.317311	-0.217887	euk.metaT
138DCM1SSUU11_euk.metaG	-0.267658	0.214453	euk.metaG
138DCM1SSUU14_euk.metaT	-0.33459	-0.0589268	euk.metaT
138MES1GGKK11_euk.metaG	-0.0613165	0.277091	euk.metaG
138MES1GGKK14_euk.metaT	-0.155557	-0.249243	euk.metaT
138SUR1MMQQ12_euk.metaG	0.0418626	0.285425	euk.metaG
138SUR1MMQQ14_euk.metaT	-0.273261	-0.271454	euk.metaT
138SUR1QQSS11_euk.metaG	-0.209939	0.197164	euk.metaG
138SUR1QQSS14_euk.metaT	-0.34033	-0.169138	euk.metaT
138SUR1SSUU11_euk.metaG	-0.200383	0.238774	euk.metaG
138SUR1SSUU14_euk.metaT	-0.344134	-0.149609	euk.metaT
139SUR1GGMM11_euk.metaG	-0.035647	0.207976	euk.metaG
139SUR1GGMM14_euk.metaT	-0.162249	-0.27667	euk.metaT
139SUR1GGZZ11_euk.metaG	-0.0917233	0.266014	euk.metaG
139SUR1GGZZ14_euk.metaT	-0.25403	-0.249436	euk.metaT
139SUR1MMQQ11_euk.metaG	-0.190088	0.237138	euk.metaG
139SUR1MMQQ14_euk.metaT	-0.333694	-0.171635	euk.metaT
139SUR1SSUU14_euk.metaT	-0.344654	-0.12079	euk.metaT
139SUR2SSUU11_euk.metaG	-0.195035	0.26687	euk.metaG
142DCM1GGMM11_euk.metaG	-0.0393	0.263889	euk.metaG
142DCM1MMQQ12_euk.metaG	-0.0098714	0.277916	euk.metaG
142DCM1MMQQ14_euk.metaT	-0.339845	-0.160539	euk.metaT
142DCM1QQSS11_euk.metaG	-0.256968	0.117822	euk.metaG
142DCM1QQSS14_euk.metaT	-0.327151	-0.156477	euk.metaT
142DCM1SSUU11_euk.metaG	-0.284421	0.16378	euk.metaG
142DCM1SSUU14_euk.metaT	-0.339834	-0.155372	euk.metaT
142DCM2GGMM14_euk.metaT	-0.176015	-0.277585	euk.metaT
142SUR1GGMM11_euk.metaG	-0.00827399	0.236338	euk.metaG
142SUR1GGZZ11_euk.metaG	-0.169638	0.242213	euk.metaG
142SUR1GGZZ14_euk.metaT	-0.230892	-0.259707	euk.metaT
142SUR1QQSS11_euk.metaG	-0.255081	0.182538	euk.metaG
142SUR1QQSS14_euk.metaT	-0.339822	-0.152887	euk.metaT
142SUR1SSUU11_euk.metaG	-0.274717	0.181357	euk.metaG
142SUR1SSUU14_euk.metaT	-0.340989	-0.158341	euk.metaT
142SUR2GGMM14_euk.metaT	-0.18044	-0.264869	euk.metaT
143DCM1MMQQ11_euk.metaG	-0.252533	0.209344	euk.metaG
143DCM1MMQQ14_euk.metaT	-0.318298	-0.215845	euk.metaT
143DCM1QQSS11_euk.metaG	-0.256814	0.205049	euk.metaG
143DCM1QQSS14_euk.metaT	-0.351613	-0.155217	euk.metaT
143DCM1SSUU11_euk.metaG	-0.286972	0.169504	euk.metaG
143DCM1SSUU14_euk.metaT	-0.345249	-0.147419	euk.metaT
143SUR1MMQQ12_euk.metaG	-0.0317075	0.232343	euk.metaG
143SUR1MMQQ14_euk.metaT	-0.300227	-0.22703	euk.metaT
143SUR1QQSS11_euk.metaG	-0.278255	0.200068	euk.metaG
143SUR1SSUU11_euk.metaG	-0.285866	0.171175	euk.metaG
143SUR2QQSS14_euk.metaT	-0.357357	-0.139372	euk.metaT
143SUR2SSUU14_euk.metaT	-0.350585	-0.145129	euk.metaT
144SUR1GGMM12_euk.metaG	0.0591816	0.204624	euk.metaG
144SUR1GGMM14_euk.metaT	-0.230249	-0.131184	euk.metaT
144SUR1GGZZ11_euk.metaG	-0.0965928	0.240842	euk.metaG
144SUR1GGZZ14_euk.metaT	-0.254835	-0.25848	euk.metaT
144SUR1MMQQ12_euk.metaG	-0.125603	0.25962	euk.metaG
144SUR1QQSS11_euk.metaG	-0.28872	0.195086	euk.metaG
144SUR1QQSS14_euk.metaT	-0.347812	-0.0517359	euk.metaT
144SUR1SSUU11_euk.metaG	-0.297049	0.17871	euk.metaG
144SUR1SSUU14_euk.metaT	-0.352942	-0.138065	euk.metaT
144SUR2MMQQ14_euk.metaT	-0.326917	-0.159735	euk.metaT
145SUR1GGMM11_euk.metaG	-0.0182377	0.246212	euk.metaG
145SUR1GGMM14_euk.metaT	-0.178098	-0.274191	euk.metaT
145SUR1GGZZ11_euk.metaG	-0.110937	0.33275	euk.metaG
145SUR1GGZZ14_euk.metaT	-0.200274	-0.278756	euk.metaT
145SUR1MMQQ11_euk.metaG	-0.17795	0.276987	euk.metaG
145SUR1MMQQ14_euk.metaT	-0.291992	-0.240013	euk.metaT
145SUR1QQSS11_euk.metaG	-0.245095	0.226451	euk.metaG
145SUR1QQSS14_euk.metaT	-0.338192	-0.150375	euk.metaT
145SUR1SSUU11_euk.metaG	-0.271719	0.184193	euk.metaG
145SUR1SSUU14_euk.metaT	-0.337261	-0.136897	euk.metaT
146SUR1GGMM11_euk.metaG	-0.0897428	0.289211	euk.metaG
146SUR1GGMM14_euk.metaT	-0.177403	-0.253773	euk.metaT
146SUR1MMQQ11_euk.metaG	-0.240163	0.19452	euk.metaG
146SUR1MMQQ14_euk.metaT	-0.31947	-0.211755	euk.metaT
146SUR1QQSS11_euk.metaG	-0.282987	0.220764	euk.metaG
146SUR1QQSS14_euk.metaT	-0.345349	-0.162616	euk.metaT
146SUR1SSUU11_euk.metaG	-0.277648	0.162225	euk.metaG
146SUR2SSUU14_euk.metaT	-0.340178	-0.134379	euk.metaT
147SUR1GGMM11_euk.metaG	-0.0514712	0.252548	euk.metaG
147SUR1GGMM14_euk.metaT	-0.159972	-0.25642	euk.metaT
147SUR1GGZZ11_euk.metaG	-0.201919	0.290693	euk.metaG
147SUR1GGZZ14_euk.metaT	-0.207897	-0.251577	euk.metaT
147SUR1MMQQ14_euk.metaT	-0.332194	-0.197087	euk.metaT
147SUR1QQSS11_euk.metaG	-0.28674	0.213238	euk.metaG
147SUR1QQSS14_euk.metaT	-0.355406	-0.14022	euk.metaT
147SUR1SSUU11_euk.metaG	-0.29688	0.154601	euk.metaG
147SUR1SSUU14_euk.metaT	-0.343241	-0.144142	euk.metaT
147SUR2MMQQ11_euk.metaG	-0.277337	0.223707	euk.metaG
148SUR1GGZZ11_euk.metaG	-0.245837	0.242578	euk.metaG
148SUR1GGZZ14_euk.metaT	-0.244298	-0.253404	euk.metaT
148SUR1MMQQ11_euk.metaG	-0.202696	0.231966	euk.metaG
148SUR1MMQQ14_euk.metaT	-0.246309	-0.266267	euk.metaT
148SUR1QQSS11_euk.metaG	-0.27592	0.209297	euk.metaG
148SUR1QQSS14_euk.metaT	-0.343234	-0.164643	euk.metaT
148SUR1SSUU11_euk.metaG	-0.281813	0.140373	euk.metaG
148SUR2SSUU14_euk.metaT	-0.342351	-0.153334	euk.metaT
149MES1GGKK11_euk.metaG	-0.0526127	0.222061	euk.metaG
149MES1GGKK14_euk.metaT	0.257941	-0.120678	euk.metaT
149SUR1MMQQ11_euk.metaG	-0.268144	0.166594	euk.metaG
149SUR1MMQQ14_euk.metaT	-0.25349	-0.276758	euk.metaT
149SUR1QQSS11_euk.metaG	-0.290929	0.19588	euk.metaG
149SUR1QQSS14_euk.metaT	-0.332554	-0.17455	euk.metaT
149SUR1SSUU11_euk.metaG	-0.300139	0.139481	euk.metaG
149SUR1SSUU14_euk.metaT	-0.308206	-0.166242	euk.metaT
150DCM1GGMM11_euk.metaG	-0.127953	0.259326	euk.metaG
150DCM1GGMM14_euk.metaT	-0.211067	-0.243742	euk.metaT
150DCM1MMQQ11_euk.metaG	-0.214143	0.269018	euk.metaG
150DCM1MMQQ14_euk.metaT	-0.267961	-0.259504	euk.metaT
150DCM1QQSS11_euk.metaG	-0.297026	0.190617	euk.metaG
150DCM1QQSS14_euk.metaT	-0.354072	-0.124353	euk.metaT
150DCM1SSUU11_euk.metaG	-0.304181	0.166345	euk.metaG
150DCM2SSUU14_euk.metaT	-0.344618	-0.130751	euk.metaT
150SUR1GGMM11_euk.metaG	-0.0756558	0.252329	euk.metaG
150SUR1GGMM14_euk.metaT	-0.168526	-0.250392	euk.metaT
150SUR1GGZZ11_euk.metaG	-0.246379	0.253735	euk.metaG
150SUR1GGZZ14_euk.metaT	-0.296294	-0.249306	euk.metaT
150SUR1MMQQ11_euk.metaG	-0.291205	0.21581	euk.metaG
150SUR1MMQQ14_euk.metaT	-0.321654	-0.206358	euk.metaT
150SUR1QQSS11_euk.metaG	-0.295176	0.193545	euk.metaG
150SUR1QQSS14_euk.metaT	-0.351847	-0.13698	euk.metaT
150SUR1SSUU11_euk.metaG	-0.311528	0.154498	euk.metaG
150SUR1SSUU14_euk.metaT	-0.352944	-0.112207	euk.metaT
151DCM01QQSS11_euk.metaG	-0.288877	0.197622	euk.metaG
151DCM01QQSS14_euk.metaT	-0.342605	-0.121407	euk.metaT
151DCM01SSUU11_euk.metaG	-0.303928	0.166409	euk.metaG
151DCM01SSUU14_euk.metaT	-0.329899	-0.137861	euk.metaT
151DCM1GGZZ11_euk.metaG	-0.220615	0.296874	euk.metaG
151DCM1GGZZ14_euk.metaT	-0.2787	-0.233956	euk.metaT
151SUR1GGMM11_euk.metaG	-0.203681	0.251303	euk.metaG
151SUR1GGMM14_euk.metaT	-0.215023	-0.261096	euk.metaT
151SUR1GGZZ11_euk.metaG	-0.264387	0.204447	euk.metaG
151SUR1GGZZ14_euk.metaT	-0.284527	-0.238144	euk.metaT
151SUR1MMQQ11_euk.metaG	-0.271959	0.23064	euk.metaG
151SUR1QQSS11_euk.metaG	-0.292987	0.191549	euk.metaG
151SUR1QQSS14_euk.metaT	-0.347544	-0.14399	euk.metaT
151SUR1SSUU11_euk.metaG	-0.301471	0.143475	euk.metaG
151SUR1SSUU14_euk.metaT	-0.347851	-0.128283	euk.metaT
151SUR2MMQQ14_euk.metaT	-0.334143	-0.179323	euk.metaT
152MXL01GGZZ11_euk.metaG	-0.242097	0.256514	euk.metaG
152MXL01GGZZ14_euk.metaT	-0.298548	-0.220423	euk.metaT
152MXL02GGZZ11_euk.metaG	-0.240887	0.224053	euk.metaG
152MXL02GGZZ14_euk.metaT	-0.310899	-0.208376	euk.metaT
152MXL03GGZZ11_euk.metaG	-0.191319	0.296196	euk.metaG
152MXL03GGZZ14_euk.metaT	-0.289423	-0.266468	euk.metaT
152MXL1GGMM11_euk.metaG	-0.0475971	0.253187	euk.metaG
152MXL1GGMM14_euk.metaT	-0.17559	-0.25314	euk.metaT
152MXL1GGZZ11_euk.metaG	-0.24107	0.274345	euk.metaG
152MXL1GGZZ14_euk.metaT	-0.258149	-0.241357	euk.metaT
152MXL1MMQQ11_euk.metaG	-0.27069	0.215113	euk.metaG
152MXL1MMQQ14_euk.metaT	-0.338514	-0.168004	euk.metaT
152MXL1QQSS11_euk.metaG	-0.275337	0.220242	euk.metaG
152MXL1QQSS14_euk.metaT	-0.343966	-0.14761	euk.metaT
152SUR1GGMM11_euk.metaG	-0.0219381	0.277616	euk.metaG
152SUR1GGMM14_euk.metaT	-0.166457	-0.249698	euk.metaT
152SUR1GGZZ11_euk.metaG	-0.221406	0.271671	euk.metaG
152SUR1GGZZ14_euk.metaT	-0.260288	-0.241238	euk.metaT
152SUR1MMQQ11_euk.metaG	-0.197304	0.260989	euk.metaG
152SUR1QQSS11_euk.metaG	-0.242572	0.231473	euk.metaG
152SUR1QQSS14_euk.metaT	-0.314279	-0.208945	euk.metaT
152SUR1SSUU11_euk.metaG	-0.178574	0.124699	euk.metaG
152SUR1SSUU14_euk.metaT	-0.338206	-0.120866	euk.metaT
152SUR2MMQQ14_euk.metaT	-0.282279	-0.234963	euk.metaT
153MXL01GGMM11_euk.metaG	-0.0522437	0.233475	euk.metaG
153MXL01GGMM14_euk.metaT	-0.191633	-0.2491	euk.metaT
153MXL01GGZZ11_euk.metaG	-0.21863	0.295114	euk.metaG
153MXL01GGZZ14_euk.metaT	-0.250135	-0.242979	euk.metaT
153MXL01QQSS11_euk.metaG	-0.276729	0.229765	euk.metaG
153MXL01QQSS14_euk.metaT	-0.211363	-0.272178	euk.metaT
153MXL01SSUU11_euk.metaG	-0.273567	0.231146	euk.metaG
153MXL01SSUU14_euk.metaT	-0.350373	-0.125284	euk.metaT
153MXL1GGMM11_euk.metaG	-0.0662785	0.252462	euk.metaG
153MXL1GGZZ11_euk.metaG	-0.205059	0.296118	euk.metaG
153MXL1GGZZ14_euk.metaT	-0.216909	-0.260091	euk.metaT
153MXL1MMQQ11_euk.metaG	-0.251385	0.252725	euk.metaG
153MXL1MMQQ14_euk.metaT	-0.32019	-0.193044	euk.metaT
153MXL1QQSS11_euk.metaG	-0.264735	0.225737	euk.metaG
153MXL1QQSS14_euk.metaT	-0.343162	-0.164219	euk.metaT
153MXL1SSUU11_euk.metaG	-0.234623	0.18909	euk.metaG
153MXL1SSUU14_euk.metaT	-0.340962	-0.13053	euk.metaT
18DCM1GGMM11_euk.metaG	-0.14826	0.334269	euk.metaG
18DCM1GGMM14_euk.metaT	-0.232887	-0.277118	euk.metaT
18DCM1MMQQ11_euk.metaG	-0.280429	0.16221	euk.metaG
18DCM1MMQQ14_euk.metaT	-0.335211	-0.0608239	euk.metaT
18DCM1QQSS11_euk.metaG	-0.291055	0.188838	euk.metaG
18DCM1QQSS14_euk.metaT	-0.346956	-0.165319	euk.metaT
18SUR1GGMM11_euk.metaG	-0.0833421	0.266801	euk.metaG
18SUR1GGMM14_euk.metaT	-0.106712	-0.262481	euk.metaT
18SUR1MMQQ11_euk.metaG	-0.232134	0.223013	euk.metaG
18SUR1MMQQ14_euk.metaT	-0.323345	-0.205221	euk.metaT
18SUR1QQSS11_euk.metaG	-0.278434	0.177689	euk.metaG
18SUR1QQSS14_euk.metaT	-0.339044	-0.152261	euk.metaT
20SUR1MMQQ14_euk.metaT	-0.337906	-0.165095	euk.metaT
20SUR1SSUU14_euk.metaT	-0.33737	-0.0837216	euk.metaT
20SUR2MMQQ12_euk.metaG	0.0266441	0.28401	euk.metaG
20SUR2SSUU11_euk.metaG	-0.30405	0.180881	euk.metaG
22DCM01SSUU11_euk.metaG	-0.26896	0.172848	euk.metaG
22DCM01SSUU14_euk.metaT	-0.331109	-0.0190718	euk.metaT
22DCM1GGMM11_euk.metaG	-0.0469481	0.252001	euk.metaG
22DCM1GGMM14_euk.metaT	-0.226802	-0.278887	euk.metaT
22DCM1MMQQ11_euk.metaG	-0.272455	0.217117	euk.metaG
22DCM1QQSS11_euk.metaG	-0.271921	0.155361	euk.metaG
22DCM2MMQQ14_euk.metaT	-0.330573	-0.202718	euk.metaT
22DCM4QQSS14_euk.metaT	-0.329008	-0.184523	euk.metaT
22SUR02SSUU11_euk.metaG	-0.28558	0.212155	euk.metaG
22SUR02SSUU14_euk.metaT	-0.348111	-0.120969	euk.metaT
22SUR1GGMM11_euk.metaG	-0.022314	0.222919	euk.metaG
22SUR1GGMM14_euk.metaT	-0.204157	-0.283441	euk.metaT
22SUR1MMQQ11_euk.metaG	-0.272223	0.229993	euk.metaG
22SUR1MMQQ14_euk.metaT	-0.32837	-0.182426	euk.metaT
22SUR1QQSS11_euk.metaG	-0.278564	0.192976	euk.metaG
22SUR1QQSS14_euk.metaT	-0.338564	-0.144117	euk.metaT
23DCM1GGMM11_euk.metaG	-0.0394229	0.199531	euk.metaG
23DCM1QQSS11_euk.metaG	-0.258386	0.13042	euk.metaG
23DCM1SSUU11_euk.metaG	-0.296696	0.163931	euk.metaG
23DCM3GGMM14_euk.metaT	-0.212519	-0.27566	euk.metaT
23DCM3QQSS14_euk.metaT	-0.348612	-0.164178	euk.metaT
23DCM3SSUU14_euk.metaT	-0.352411	-0.134168	euk.metaT
23SUR1GGMM11_euk.metaG	-0.0447232	0.191579	euk.metaG
23SUR1QQSS11_euk.metaG	-0.233326	0.180955	euk.metaG
23SUR1SSUU11_euk.metaG	-0.282645	0.191408	euk.metaG
23SUR3GGMM14_euk.metaT	-0.203019	-0.28001	euk.metaT
23SUR4QQSS14_euk.metaT	-0.350951	-0.134315	euk.metaT
23SUR4SSUU14_euk.metaT	-0.349829	-0.151605	euk.metaT
25DCM1GGMM11_euk.metaG	-0.0763345	0.266981	euk.metaG
25DCM1GGMM14_euk.metaT	-0.193748	-0.289511	euk.metaT
25DCM1MMQQ12_euk.metaG	-0.227144	0.241225	euk.metaG
25DCM1MMQQ14_euk.metaT	-0.328826	-0.206257	euk.metaT
25DCM1QQSS11_euk.metaG	-0.260108	0.168142	euk.metaG
25DCM1QQSS14_euk.metaT	-0.350114	-0.156472	euk.metaT
25DCM1SSUU11_euk.metaG	-0.29224	0.183808	euk.metaG
25DCM1SSUU14_euk.metaT	-0.333195	-0.0957271	euk.metaT
25SUR1GGMM11_euk.metaG	-0.0238635	0.24144	euk.metaG
25SUR1GGMM14_euk.metaT	-0.180211	-0.290166	euk.metaT
25SUR1MMQQ11_euk.metaG	-0.295301	0.17518	euk.metaG
25SUR1MMQQ14_euk.metaT	-0.330757	-0.123293	euk.metaT
25SUR1QQSS11_euk.metaG	-0.224306	0.145463	euk.metaG
25SUR1QQSS14_euk.metaT	-0.344863	-0.164201	euk.metaT
25SUR1SSUU11_euk.metaG	-0.305382	0.151578	euk.metaG
25SUR3SSUU14_euk.metaT	-0.346044	-0.00705063	euk.metaT
26SUR1GGQQ11_euk.metaG	-0.109009	0.275706	euk.metaG
26SUR1GGQQ14_euk.metaT	-0.229265	-0.286418	euk.metaT
26SUR1QQSS11_euk.metaG	-0.239021	0.152622	euk.metaG
26SUR1QQSS14_euk.metaT	-0.31631	0.0522164	euk.metaT
30DCM1QQSS11_euk.metaG	-0.203255	0.256951	euk.metaG
30DCM5QQSS14_euk.metaT	-0.347107	-0.136453	euk.metaT
30SUR1MMQQ11_euk.metaG	-0.24727	0.207059	euk.metaG
30SUR1QQSS11_euk.metaG	-0.273556	0.172305	euk.metaG
30SUR1SSUU11_euk.metaG	-0.267269	0.191577	euk.metaG
30SUR3MMQQ14_euk.metaT	-0.313913	-0.200979	euk.metaT
30SUR4QQSS14_euk.metaT	-0.335465	-0.185209	euk.metaT
30SUR4SSUU14_euk.metaT	-0.35286	-0.12387	euk.metaT
36DCM1GGMM11_euk.metaG	-0.03342	0.214685	euk.metaG
36DCM1GGMM14_euk.metaT	-0.209554	-0.280186	euk.metaT
36DCM1MMQQ14_euk.metaT	-0.31848	-0.234053	euk.metaT
36DCM1QQSS11_euk.metaG	-0.210327	0.264836	euk.metaG
36DCM1SSUU11_euk.metaG	-0.216241	0.200615	euk.metaG
36DCM1SSUU14_euk.metaT	-0.325502	-0.160071	euk.metaT
36DCM2QQSS14_euk.metaT	-0.344954	-0.176021	euk.metaT
36SUR1GGMM11_euk.metaG	-0.0106996	0.252146	euk.metaG
36SUR1GGMM14_euk.metaT	-0.195898	-0.285718	euk.metaT
36SUR1QQSS11_euk.metaG	-0.148709	0.248695	euk.metaG
36SUR1QQSS14_euk.metaT	-0.327869	-0.174812	euk.metaT
36SUR1SSUU11_euk.metaG	-0.131245	0.26076	euk.metaG
36SUR1SSUU14_euk.metaT	-0.315073	-0.205346	euk.metaT
38DCM0GGMM11_euk.metaG	-0.0117651	0.238213	euk.metaG
38DCM0QQSS11_euk.metaG	-0.212748	0.266935	euk.metaG
38DCM1GGMM14_euk.metaT	-0.190281	-0.242399	euk.metaT
38DCM1QQSS14_euk.metaT	-0.349718	-0.153118	euk.metaT
38DCM2GGMM14_euk.metaT	-0.193433	-0.239947	euk.metaT
38SUR0GGMM11_euk.metaG	0.0233783	0.227643	euk.metaG
38SUR0QQSS12_euk.metaG	-0.0723649	0.252457	euk.metaG
38SUR0SSUU12_euk.metaG	-0.0546402	0.151244	euk.metaG
38SUR1GGMM14_euk.metaT	-0.120692	-0.23942	euk.metaT
38SUR1QQSS14_euk.metaT	-0.348128	-0.150583	euk.metaT
38SUR1SSUU14_euk.metaT	-0.327513	-0.165611	euk.metaT
39DCM1GGMM11_euk.metaG	-0.0255729	0.25953	euk.metaG
39DCM1GGMM14_euk.metaT	-0.157706	-0.27424	euk.metaT
39DCM1QQSS11_euk.metaG	-0.180738	0.219329	euk.metaG
39DCM1QQSS14_euk.metaT	-0.347024	-0.158522	euk.metaT
39DCM1SSUU11_euk.metaG	-0.148263	0.273571	euk.metaG
39DCM1SSUU14_euk.metaT	-0.323602	-0.168064	euk.metaT
39OTH01GGMM11_euk.metaG	0.0442335	0.196691	euk.metaG
39OTH02GGMM14_euk.metaT	-0.0830316	-0.259422	euk.metaT
39OTH03GGMM14_euk.metaT	0.0644063	-0.256688	euk.metaT
39SUR1GGMM11_euk.metaG	-0.00376419	0.224999	euk.metaG
39SUR1GGMM14_euk.metaT	-0.172252	-0.259855	euk.metaT
39SUR1MMQQ12_euk.metaG	0.0897332	0.225388	euk.metaG
39SUR1MMQQ14_euk.metaT	-0.302749	-0.199528	euk.metaT
39SUR1QQSS11_euk.metaG	-0.180547	0.168255	euk.metaG
39SUR1QQSS14_euk.metaT	-0.325114	-0.136552	euk.metaT
39SUR1SSUU12_euk.metaG	0.0337329	0.239322	euk.metaG
39SUR1SSUU14_euk.metaT	-0.292665	-0.189816	euk.metaT
40SUR01KKZZ11_euk.metaG	-0.156033	0.249816	euk.metaG
40SUR01KKZZ14_euk.metaT	-0.303806	-0.229614	euk.metaT
40ZZZ010KKZZ14_euk.metaT	-0.315933	-0.195672	euk.metaT
40ZZZ01KKZZ11_euk.metaG	-0.0876009	0.331619	euk.metaG
40ZZZ02KKZZ11_euk.metaG	-0.106207	0.320631	euk.metaG
40ZZZ02KKZZ14_euk.metaT	-0.336429	-0.180883	euk.metaT
40ZZZ03KKZZ11_euk.metaG	-0.1262	0.229318	euk.metaG
40ZZZ04KKZZ12_euk.metaG	0.0754356	0.223999	euk.metaG
40ZZZ08KKZZ14_euk.metaT	-0.325796	-0.207596	euk.metaT
41DCM1GGMM11_euk.metaG	-0.0588823	0.231989	euk.metaG
41DCM1GGMM14_euk.metaT	-0.172948	-0.295711	euk.metaT
41DCM1MMQQ14_euk.metaT	-0.316158	-0.184613	euk.metaT
41DCM1QQSS11_euk.metaG	-0.204914	0.233961	euk.metaG
41DCM1QQSS14_euk.metaT	-0.339807	-0.163764	euk.metaT
41SUR1GGMM11_euk.metaG	-0.0159171	0.287078	euk.metaG
41SUR1GGMM14_euk.metaT	-0.0709466	-0.319799	euk.metaT
41SUR1MMQQ12_euk.metaG	0.0121103	0.265497	euk.metaG
41SUR1MMQQ14_euk.metaT	-0.317289	-0.155406	euk.metaT
41SUR1QQSS11_euk.metaG	-0.11806	0.194321	euk.metaG
41SUR1QQSS14_euk.metaT	-0.342191	-0.152936	euk.metaT
41SUR1SSUU11_euk.metaG	-0.101438	0.265368	euk.metaG
41SUR1SSUU14_euk.metaT	-0.319683	-0.164038	euk.metaT
46SUR1GGMM11_euk.metaG	0.0118073	0.241298	euk.metaG
46SUR1GGMM14_euk.metaT	-0.198639	-0.286513	euk.metaT
46SUR1MMQQ11_euk.metaG	-0.0487699	0.250005	euk.metaG
46SUR1MMQQ14_euk.metaT	-0.297548	-0.24319	euk.metaT
46SUR1QQSS11_euk.metaG	-0.14736	0.203552	euk.metaG
46SUR1QQSS14_euk.metaT	-0.315996	-0.165905	euk.metaT
46SUR1SSUU11_euk.metaG	-0.11094	0.159046	euk.metaG
46SUR1SSUU14_euk.metaT	-0.293268	-0.183878	euk.metaT
47DCM01GGZZ11_euk.metaG	-0.0920156	0.296322	euk.metaG
47DCM04GGZZ14_euk.metaT	-0.311813	-0.191519	euk.metaT
47SUR1GGQQ11_euk.metaG	0.00942441	0.201575	euk.metaG
47SUR1SSUU11_euk.metaG	-0.160058	0.231901	euk.metaG
47SUR1SSUU14_euk.metaT	-0.315449	-0.161474	euk.metaT
47SUR2GGQQ14_euk.metaT	-0.151173	-0.30669	euk.metaT
48SUR1GGQQ11_euk.metaG	-0.0107337	0.268318	euk.metaG
48SUR1GGQQ14_euk.metaT	-0.312607	-0.237142	euk.metaT
48SUR1SSUU12_euk.metaG	0.072583	0.227173	euk.metaG
48SUR1SSUU14_euk.metaT	-0.287999	-0.152922	euk.metaT
4DCM1GGMM11_euk.metaG	-0.0799912	0.242595	euk.metaG
4DCM1GGMM14_euk.metaT	-0.348329	-0.15278	euk.metaT
4DCM1MMQQ12_euk.metaG	-0.15169	0.265274	euk.metaG
4DCM1MMQQ14_euk.metaT	-0.328314	-0.191977	euk.metaT
4SUR1GGMM11_euk.metaG	-0.0527107	0.225682	euk.metaG
4SUR1GGMM14_euk.metaT	-0.204929	-0.283643	euk.metaT
4SUR1MMQQ11_euk.metaG	-0.155475	0.192364	euk.metaG
4SUR1MMQQ14_euk.metaT	-0.310725	-0.206258	euk.metaT
4SUR1SSUU11_euk.metaG	-0.212338	0.118851	euk.metaG
4SUR1SSUU14_euk.metaT	-0.320824	-0.171737	euk.metaT
51DCM01QQRR11_euk.metaG	-0.283461	0.210459	euk.metaG
51DCM02QQRR14_euk.metaT	-0.326523	-0.169414	euk.metaT
51DCM1GGMM11_euk.metaG	-0.0552401	0.235287	euk.metaG
51DCM1GGMM14_euk.metaT	-0.164823	-0.269524	euk.metaT
51DCM1SSUU11_euk.metaG	-0.286168	0.188611	euk.metaG
51DCM1SSUU14_euk.metaT	-0.328412	-0.158884	euk.metaT
51SUR1GGMM11_euk.metaG	-0.0574179	0.298166	euk.metaG
51SUR1MMQQ11_euk.metaG	-0.177382	0.230904	euk.metaG
51SUR1MMQQ14_euk.metaT	-0.202297	-0.280389	euk.metaT
51SUR1QQSS11_euk.metaG	-0.250056	0.237778	euk.metaG
51SUR1QQSS14_euk.metaT	-0.334759	-0.115874	euk.metaT
51SUR1SSUU11_euk.metaG	-0.223887	0.210621	euk.metaG
51SUR1SSUU14_euk.metaT	-0.310923	-0.150912	euk.metaT
51SUR2MMQQ11_euk.metaG	-0.124797	0.277722	euk.metaG
51SUR3GGMM14_euk.metaT	-0.217404	-0.284884	euk.metaT
51SUR3MMQQ11_euk.metaG	-0.131139	0.276492	euk.metaG
52DCM0GGMM11_euk.metaG	-0.0417902	0.251622	euk.metaG
52DCM0GGMM14_euk.metaT	-0.197195	-0.300454	euk.metaT
52DCM0QQSS11_euk.metaG	-0.249246	0.247463	euk.metaG
52DCM0SSUU11_euk.metaG	-0.230647	0.243	euk.metaG
52DCM1QQSS14_euk.metaT	-0.351846	-0.158927	euk.metaT
52DCM1SSUU14_euk.metaT	-0.335468	-0.160162	euk.metaT
52SUR0GGMM11_euk.metaG	-0.0211197	0.232863	euk.metaG
52SUR0MMQQ12_euk.metaG	0.0475424	0.181402	euk.metaG
52SUR0QQSS11_euk.metaG	-0.198306	0.23582	euk.metaG
52SUR0SSUU11_euk.metaG	-0.199586	0.233561	euk.metaG
52SUR1GGMM15_euk.metaT	-0.16855	-0.306379	euk.metaT
52SUR1MMQQ14_euk.metaT	-0.28497	-0.257608	euk.metaT
52SUR1QQSS14_euk.metaT	-0.32906	-0.19227	euk.metaT
52SUR1SSUU14_euk.metaT	-0.346938	-0.162306	euk.metaT
64DCM1MMQQ12_euk.metaG	-0.00447684	0.23843	euk.metaG
64DCM1MMQQ14_euk.metaT	-0.177259	-0.266678	euk.metaT
64DCM1QQSS11_euk.metaG	-0.290035	0.15863	euk.metaG
64DCM1QQSS14_euk.metaT	-0.34234	-0.149025	euk.metaT
64DCM1SSUU11_euk.metaG	-0.264669	0.139794	euk.metaG
64DCM1SSUU14_euk.metaT	-0.319119	-0.17384	euk.metaT
64SUR1GGMM11_euk.metaG	-0.0604458	0.244981	euk.metaG
64SUR1GGMM14_euk.metaT	-0.182504	-0.295929	euk.metaT
64SUR1QQSS11_euk.metaG	-0.282054	0.149334	euk.metaG
64SUR1QQSS14_euk.metaT	-0.338231	-0.164281	euk.metaT
64SUR1SSUU11_euk.metaG	-0.277965	0.169945	euk.metaG
64SUR1SSUU14_euk.metaT	-0.333901	-0.155123	euk.metaT
64SUR2MMQQ11_euk.metaG	-0.0899662	0.254385	euk.metaG
64SUR4MMQQ14_euk.metaT	-0.194398	-0.282872	euk.metaT
65DCM1MMQQ12_euk.metaG	0.0860895	0.236499	euk.metaG
65DCM2MMQQ14_euk.metaT	-0.313631	-0.206157	euk.metaT
65SUR1GGMM12_euk.metaG	-0.0894614	0.270605	euk.metaG
65SUR1MMQQ12_euk.metaG	-0.161624	0.252915	euk.metaG
65SUR1MMQQ14_euk.metaT	-0.324844	-0.213997	euk.metaT
65SUR1QQSS11_euk.metaG	-0.279243	0.212591	euk.metaG
65SUR1QQSS14_euk.metaT	-0.336071	-0.190478	euk.metaT
65SUR1SSUU11_euk.metaG	-0.283957	0.176883	euk.metaG
65SUR2GGMM14_euk.metaT	-0.183856	-0.25748	euk.metaT
65SUR3SSUU14_euk.metaT	-0.345032	-0.147949	euk.metaT
66DCM1GGMM11_euk.metaG	-0.240467	0.203496	euk.metaG
66DCM1GGMM14_euk.metaT	-0.257377	-0.252045	euk.metaT
66DCM1MMQQ12_euk.metaG	0.0324722	0.210902	euk.metaG
66DCM1MMQQ14_euk.metaT	-0.29927	-0.134302	euk.metaT
66SUR1GGMM11_euk.metaG	-0.0388286	0.239255	euk.metaG
66SUR1GGMM14_euk.metaT	-0.185432	-0.291924	euk.metaT
66SUR1MMQQ12_euk.metaG	-0.169831	0.223431	euk.metaG
66SUR1MMQQ14_euk.metaT	-0.318247	-0.148071	euk.metaT
66SUR1QQSS11_euk.metaG	-0.264906	0.195902	euk.metaG
66SUR1QQSS14_euk.metaT	-0.333469	-0.184481	euk.metaT
66SUR1SSUU11_euk.metaG	-0.267161	0.129821	euk.metaG
66SUR1SSUU14_euk.metaT	-0.337957	-0.100578	euk.metaT
67SUR1GGMM11_euk.metaG	-0.00975188	0.201763	euk.metaG
67SUR1GGZZ11_euk.metaG	-0.0164344	0.198733	euk.metaG
67SUR1MMQQ11_euk.metaG	-0.0584509	0.322651	euk.metaG
67SUR1QQSS11_euk.metaG	-0.186615	0.308174	euk.metaG
67SUR1SSUU11_euk.metaG	-0.234359	0.195245	euk.metaG
67SUR2GGZZ14_euk.metaT	-0.182475	-0.270683	euk.metaT
67SUR2MMQQ14_euk.metaT	-0.231446	-0.252856	euk.metaT
67SUR2QQSS14_euk.metaT	-0.313692	-0.0691313	euk.metaT
67SUR2SSUU14_euk.metaT	-0.308031	-0.151357	euk.metaT
67SUR5GGMM14_euk.metaT	-0.115442	-0.301913	euk.metaT
68DCM1GGMM11_euk.metaG	-0.0434177	0.27441	euk.metaG
68DCM1GGMM14_euk.metaT	-0.202754	-0.235527	euk.metaT
68DCM1GGZZ11_euk.metaG	-0.0718431	0.241536	euk.metaG
68DCM1GGZZ14_euk.metaT	-0.206393	-0.243777	euk.metaT
68DCM1MMQQ12_euk.metaG	-0.00366245	0.219338	euk.metaG
68DCM1MMQQ14_euk.metaT	-0.317954	-0.221188	euk.metaT
68DCM1SSUU11_euk.metaG	-0.305173	0.152568	euk.metaG
68DCM2SSUU14_euk.metaT	-0.338766	-0.153055	euk.metaT
68MES1GGKK11_euk.metaG	-0.126815	0.247183	euk.metaG
68MES1GGKK14_euk.metaT	-0.278202	-0.196208	euk.metaT
68SUR1GGMM11_euk.metaG	0.00748727	0.234354	euk.metaG
68SUR1GGMM14_euk.metaT	-0.165157	-0.260902	euk.metaT
68SUR1MMQQ12_euk.metaG	0.01341	0.200239	euk.metaG
68SUR1MMQQ14_euk.metaT	-0.314397	-0.218549	euk.metaT
68SUR1QQSS11_euk.metaG	-0.252124	0.211114	euk.metaG
68SUR1SSUU11_euk.metaG	-0.28239	0.162256	euk.metaG
68SUR1SSUU14_euk.metaT	-0.325258	-0.152575	euk.metaT
68SUR2QQSS14_euk.metaT	-0.348342	-0.134726	euk.metaT
70SUR1GGMM11_euk.metaG	-0.0853096	0.202052	euk.metaG
70SUR1GGMM14_euk.metaT	-0.164922	-0.293207	euk.metaT
70SUR1GGZZ11_euk.metaG	-0.192261	0.274705	euk.metaG
70SUR1GGZZ14_euk.metaT	-0.255663	-0.244344	euk.metaT
70SUR1MMQQ11_euk.metaG	-0.249047	0.261541	euk.metaG
70SUR1MMQQ14_euk.metaT	-0.291562	-0.235971	euk.metaT
70SUR1QQSS11_euk.metaG	-0.289619	0.208794	euk.metaG
70SUR1QQSS14_euk.metaT	-0.355371	-0.124788	euk.metaT
70SUR1SSUU11_euk.metaG	-0.297823	0.160571	euk.metaG
70SUR1SSUU14_euk.metaT	-0.345038	-0.14356	euk.metaT
72DCM0GGMM11_euk.metaG	-0.0133205	0.231104	euk.metaG
72DCM0MMQQ11_euk.metaG	-0.171589	0.269584	euk.metaG
72DCM0QQSS11_euk.metaG	-0.271761	0.198553	euk.metaG
72DCM0SSUU11_euk.metaG	-0.27807	0.179455	euk.metaG
72DCM1GGMM14_euk.metaT	-0.193148	-0.290005	euk.metaT
72DCM1MMQQ14_euk.metaT	-0.257455	-0.250912	euk.metaT
72DCM1QQSS14_euk.metaT	-0.317014	-0.14386	euk.metaT
72DCM1SSUU15_euk.metaT	-0.30948	-0.138464	euk.metaT
72SUR0MMQQ12_euk.metaG	-0.0309221	0.252933	euk.metaG
72SUR0QQSS11_euk.metaG	-0.221161	0.184941	euk.metaG
72SUR0SSUU11_euk.metaG	-0.248791	0.158357	euk.metaG
72SUR1QQSS14_euk.metaT	-0.320046	-0.187039	euk.metaT
72SUR1SSUU14_euk.metaT	-0.339649	-0.110981	euk.metaT
72SUR2MMQQ14_euk.metaT	-0.256044	-0.2803	euk.metaT
76DCM1MMQQ11_euk.metaG	-0.194442	0.2608	euk.metaG
76DCM1MMQQ14_euk.metaT	-0.316943	-0.195065	euk.metaT
76DCM1QQSS11_euk.metaG	-0.190808	0.235213	euk.metaG
76DCM1QQSS14_euk.metaT	-0.334851	-0.171373	euk.metaT
76DCM1SSUU11_euk.metaG	-0.27058	0.206752	euk.metaG
76DCM1SSUU14_euk.metaT	-0.342859	-0.14729	euk.metaT
76SUR1GGZZ11_euk.metaG	-0.0578732	0.242136	euk.metaG
76SUR1MMQQ11_euk.metaG	-0.148469	0.287108	euk.metaG
76SUR1QQSS11_euk.metaG	-0.212932	0.225729	euk.metaG
76SUR1SSUU11_euk.metaG	-0.275596	0.181023	euk.metaG
76SUR1SSUU14_euk.metaT	-0.344406	-0.131835	euk.metaT
76SUR2GGZZ14_euk.metaT	-0.227011	-0.291846	euk.metaT
76SUR2QQSS14_euk.metaT	-0.324804	-0.152129	euk.metaT
76SUR7MMQQ14_euk.metaT	-0.2397	-0.266938	euk.metaT
78DCM1GGZZ11_euk.metaG	-0.263638	0.200506	euk.metaG
78DCM1GGZZ14_euk.metaT	-0.318554	-0.189833	euk.metaT
78DCM1QQSS11_euk.metaG	-0.289967	0.184032	euk.metaG
78DCM1QQSS14_euk.metaT	-0.350139	-0.120828	euk.metaT
78DCM1SSUU11_euk.metaG	-0.298761	0.161368	euk.metaG
78DCM1SSUU14_euk.metaT	-0.344551	-0.00898107	euk.metaT
78SUR1GGZZ11_euk.metaG	-0.185236	0.210071	euk.metaG
78SUR1GGZZ14_euk.metaT	-0.228356	-0.295036	euk.metaT
78SUR1MMQQ11_euk.metaG	-0.199539	0.24168	euk.metaG
78SUR1MMQQ14_euk.metaT	-0.251694	-0.271714	euk.metaT
78SUR1QQSS11_euk.metaG	-0.264557	0.146395	euk.metaG
78SUR1QQSS14_euk.metaT	-0.324281	-0.17272	euk.metaT
78SUR1SSUU11_euk.metaG	-0.229869	0.159093	euk.metaG
78SUR1SSUU14_euk.metaT	-0.327834	-0.178473	euk.metaT
7DCM1GGMM11_euk.metaG	0.00231213	0.245503	euk.metaG
7DCM1MMQQ11_euk.metaG	-0.222995	0.155408	euk.metaG
7DCM1MMQQ12_euk.metaG	0.0114215	0.217885	euk.metaG
7DCM1QQSS11_euk.metaG	-0.278645	0.136037	euk.metaG
7DCM2GGMM14_euk.metaT	-0.219995	-0.273714	euk.metaT
7DCM2MMQQ14_euk.metaT	-0.317211	-0.219385	euk.metaT
7DCM6QQSS14_euk.metaT	-0.324674	-0.192992	euk.metaT
7SUR1GGMM11_euk.metaG	-0.0550579	0.259528	euk.metaG
7SUR1QQSS11_euk.metaG	-0.273359	0.144895	euk.metaG
7SUR2GGMM14_euk.metaT	-0.156106	-0.30454	euk.metaT
7SUR3QQSS14_euk.metaT	-0.318427	-0.201791	euk.metaT
80DCM1GGMM11_euk.metaG	-0.273593	0.128649	euk.metaG
80DCM1MMQQ11_euk.metaG	-0.303714	0.153202	euk.metaG
80DCM1MMQQ14_euk.metaT	-0.340628	-0.168536	euk.metaT
80DCM1QQSS11_euk.metaG	-0.267685	0.112983	euk.metaG
80DCM1QQSS14_euk.metaT	-0.34167	-0.13886	euk.metaT
80DCM1SSUU11_euk.metaG	-0.307483	0.119766	euk.metaG
80DCM1SSUU14_euk.metaT	-0.347646	-0.128931	euk.metaT
80SUR0GGZZ11_euk.metaG	-0.279021	0.136831	euk.metaG
80SUR1GGMM11_euk.metaG	-0.199117	0.164208	euk.metaG
80SUR1GGMM14_euk.metaT	-0.165333	-0.306111	euk.metaT
80SUR1GGZZ14_euk.metaT	-0.259817	-0.253103	euk.metaT
80SUR1QQSS11_euk.metaG	-0.21093	0.0807508	euk.metaG
80SUR1QQSS14_euk.metaT	-0.309473	-0.216403	euk.metaT
80SUR1SSUU11_euk.metaG	-0.230023	0.122611	euk.metaG
80SUR1SSUU14_euk.metaT	-0.336151	-0.132825	euk.metaT
81DCM01SSUU11_euk.metaG	-0.272996	0.177848	euk.metaG
81DCM01SSUU14_euk.metaT	-0.315004	-0.213661	euk.metaT
81DCM1MMQQ11_euk.metaG	-0.106039	0.26246	euk.metaG
81DCM1MMQQ14_euk.metaT	-0.240481	-0.269883	euk.metaT
81DCM1QQSS11_euk.metaG	-0.253746	0.204648	euk.metaG
81DCM1QQSS14_euk.metaT	-0.320352	-0.19299	euk.metaT
81SUR1GGMM11_euk.metaG	-0.0128439	0.269865	euk.metaG
81SUR1GGMM14_euk.metaT	-0.178916	-0.274013	euk.metaT
81SUR1QQSS11_euk.metaG	-0.290999	0.143747	euk.metaG
81SUR1QQSS14_euk.metaT	-0.325612	-0.207519	euk.metaT
82DCM00QQRR12_euk.metaG	0.0668654	0.206138	euk.metaG
82DCM01QQRR14_euk.metaT	-0.305977	-0.163052	euk.metaT
82DCM0GGZZ11_euk.metaG	-0.120471	0.343634	euk.metaG
82DCM0SSUU11_euk.metaG	-0.138636	0.246329	euk.metaG
82DCM1GGZZ14_euk.metaT	-0.290428	-0.241832	euk.metaT
82DCM1SSUU14_euk.metaT	-0.231337	-0.106892	euk.metaT
82SUR0GGMM11_euk.metaG	-0.0113483	0.246795	euk.metaG
82SUR0GGZZ11_euk.metaG	-0.0726331	0.314671	euk.metaG
82SUR0MMQQ12_euk.metaG	0.0546585	0.174907	euk.metaG
82SUR0QQSS11_euk.metaG	-0.165784	0.29625	euk.metaG
82SUR0SSUU11_euk.metaG	-0.0857641	0.260351	euk.metaG
82SUR1GGMM14_euk.metaT	-0.167903	-0.267528	euk.metaT
82SUR1MMQQ14_euk.metaT	-0.18739	-0.27556	euk.metaT
82SUR1SSUU14_euk.metaT	-0.171515	-0.063759	euk.metaT
82SUR2GGZZ14_euk.metaT	-0.258924	-0.272331	euk.metaT
82SUR2QQSS14_euk.metaT	-0.283995	-0.217761	euk.metaT
83SUR0SSUU11_euk.metaG	-0.159534	0.280172	euk.metaG
83SUR1GGMM11_euk.metaG	-0.00665393	0.194869	euk.metaG
83SUR1GGMM14_euk.metaT	-0.168136	-0.291999	euk.metaT
83SUR1GGZZ11_euk.metaG	-0.140999	0.299224	euk.metaG
83SUR1MMQQ14_euk.metaT	-0.270273	-0.224811	euk.metaT
83SUR1SSUU14_euk.metaT	-0.309228	-0.148761	euk.metaT
83SUR4GGZZ14_euk.metaT	-0.260737	-0.269279	euk.metaT
84SUR0GGMM11_euk.metaG	-0.00192701	0.219897	euk.metaG
84SUR0GGZZ11_euk.metaG	-0.0345555	0.304546	euk.metaG
84SUR0MMQQ12_euk.metaG	0.0624715	0.24761	euk.metaG
84SUR0QQSS11_euk.metaG	-0.11455	0.35622	euk.metaG
84SUR0SSUU11_euk.metaG	-0.0943928	0.242052	euk.metaG
84SUR1GGMM14_euk.metaT	-0.178692	-0.274126	euk.metaT
84SUR1GGZZ14_euk.metaT	-0.272829	-0.252878	euk.metaT
84SUR1QQSS14_euk.metaT	-0.311329	-0.195294	euk.metaT
84SUR1SSUU14_euk.metaT	-0.285821	-0.187805	euk.metaT
84SUR2MMQQ14_euk.metaT	-0.287774	-0.224508	euk.metaT
85DCM0GGMM11_euk.metaG	0.0329477	0.231368	euk.metaG
85DCM0GGZZ11_euk.metaG	0.014667	0.252297	euk.metaG
85DCM0MMQQ12_euk.metaG	0.0855809	0.218079	euk.metaG
85DCM0SSUU11_euk.metaG	-0.0801231	0.160692	euk.metaG
85DCM1GGMM14_euk.metaT	-0.205672	-0.241337	euk.metaT
85DCM1GGZZ14_euk.metaT	-0.249251	-0.273894	euk.metaT
85DCM1MMQQ14_euk.metaT	-0.167544	-0.224836	euk.metaT
85DCM1QQSS11_euk.metaG	-0.0234618	0.262663	euk.metaG
85DCM1QQSS14_euk.metaT	-0.25398	-0.235767	euk.metaT
85DCM1SSUU14_euk.metaT	-0.24251	-0.137768	euk.metaT
85SUR0GGMM11_euk.metaG	0.0189105	0.221782	euk.metaG
85SUR0GGZZ11_euk.metaG	0.0358653	0.249636	euk.metaG
85SUR0SSUU12_euk.metaG	0.0108021	0.219183	euk.metaG
85SUR1GGZZ14_euk.metaT	-0.198148	-0.266302	euk.metaT
85SUR1QQSS11_euk.metaG	0.00144173	0.276472	euk.metaG
85SUR1QQSS14_euk.metaT	-0.178535	-0.2095	euk.metaT
85SUR1SSUU14_euk.metaT	-0.282925	-0.234984	euk.metaT
85SUR2GGMM14_euk.metaT	-0.194124	-0.269179	euk.metaT
92SUR1GGMM11_euk.metaG	0.0038474	0.242198	euk.metaG
92SUR1GGMM14_euk.metaT	-0.200067	-0.265436	euk.metaT
92SUR1GGZZ11_euk.metaG	-0.0930171	0.250295	euk.metaG
92SUR1GGZZ14_euk.metaT	-0.241569	-0.262863	euk.metaT
92SUR1MMQQ11_euk.metaG	-0.173735	0.239644	euk.metaG
92SUR1MMQQ14_euk.metaT	-0.262482	-0.255256	euk.metaT
92SUR1QQSS11_euk.metaG	-0.127086	0.275215	euk.metaG
92SUR1QQSS14_euk.metaT	-0.318853	-0.195746	euk.metaT
92SUR1SSUU11_euk.metaG	-0.193661	0.14425	euk.metaG
92SUR1SSUU14_euk.metaT	-0.298218	-0.180168	euk.metaT
93DCM1GGMM11_euk.metaG	-0.0890999	0.258993	euk.metaG
93DCM1GGMM14_euk.metaT	-0.218277	-0.272474	euk.metaT
93DCM1MMQQ12_euk.metaG	0.0235751	0.255209	euk.metaG
93DCM1SSUU11_euk.metaG	-0.201736	0.158051	euk.metaG
93DCM1SSUU14_euk.metaT	-0.335304	-0.135777	euk.metaT
93DCM3MMQQ14_euk.metaT	-0.325415	-0.163352	euk.metaT
93SUR01GGZZ11_euk.metaG	-0.156584	0.252014	euk.metaG
93SUR01GGZZ14_euk.metaT	-0.340134	-0.130664	euk.metaT
93SUR1GGMM11_euk.metaG	-0.0412721	0.246708	euk.metaG
93SUR1GGZZ11_euk.metaG	-0.122635	0.277916	euk.metaG
93SUR1GGZZ14_euk.metaT	0.00215076	-0.169624	euk.metaT
93SUR1MMQQ11_euk.metaG	-0.203293	0.187181	euk.metaG
93SUR1MMQQ14_euk.metaT	-0.347377	-0.132314	euk.metaT
93SUR1SSUU11_euk.metaG	-0.210373	0.189005	euk.metaG
93SUR1SSUU14_euk.metaT	-0.346924	-0.141892	euk.metaT
93SUR2GGMM14_euk.metaT	-0.00131041	-0.244092	euk.metaT
98DCM1GGMM12_euk.metaG	0.0769904	0.232477	euk.metaG
98DCM1MMQQ12_euk.metaG	0.0486857	0.249626	euk.metaG
98DCM1MMQQ14_euk.metaT	-0.286479	-0.197315	euk.metaT
98DCM1QQSS11_euk.metaG	-0.227024	0.234027	euk.metaG
98DCM1QQSS14_euk.metaT	-0.352025	-0.143323	euk.metaT
98DCM1SSUU11_euk.metaG	-0.277603	0.200686	euk.metaG
98DCM1SSUU14_euk.metaT	-0.355897	-0.140789	euk.metaT
98DCM2GGMM14_euk.metaT	-0.136678	-0.276836	euk.metaT
98MES1GGKK11_euk.metaG	-0.00843324	0.255492	euk.metaG
98MES1GGKK14_euk.metaT	-0.184653	-0.265828	euk.metaT
98SUR1MMQQ11_euk.metaG	-0.139045	0.280326	euk.metaG
98SUR1MMQQ14_euk.metaT	-0.257085	-0.260665	euk.metaT
98SUR1QQSS11_euk.metaG	-0.200969	0.247308	euk.metaG
98SUR1QQSS14_euk.metaT	-0.326181	-0.183547	euk.metaT
98SUR1SSUU11_euk.metaG	-0.267766	0.218246	euk.metaG
98SUR1SSUU14_euk.metaT	-0.339693	-0.153219	euk.metaT
9DCM1GGMM11_euk.metaG	-0.102231	0.298346	euk.metaG
9DCM1GGMM14_euk.metaT	-0.160106	-0.271653	euk.metaT
9DCM1MMQQ14_euk.metaT	-0.277793	-0.262622	euk.metaT
9DCM2MMQQ12_euk.metaG	0.00556477	0.257479	euk.metaG
9SUR1GGMM11_euk.metaG	-0.0927019	0.273629	euk.metaG
9SUR1GGMM14_euk.metaT	0.045846	-0.231621	euk.metaT
9SUR1SSUU11_euk.metaG	-0.25709	0.157117	euk.metaG
9SUR1SSUU14_euk.metaT	-0.340872	-0.138203	euk.metaT
A1_Exo_Bathy_Exo	0.309896	0.0631241	metaP
A1_FL_Bathy_FL	0.218013	0.0320075	metaP
A1_PA_Bathy_PA	0.0757457	0.122791	metaP
A3_Exo_Bathy_Exo	0.365126	0.0406737	metaP
A3_FL_Bathy_FL	0.301619	0.0274026	metaP
A3_PA_Bathy_PA	0.178889	0.0724595	metaP
A5_Exo_Bathy_Exo	0.260747	-0.0235503	metaP
A5_FL_Bathy_FL	0.284009	0.0139082	metaP
A5_PA_Bathy_PA	0.150729	0.0948046	metaP
BR_Exo_Epi_Exo	0.258544	0.0251927	metaP
BR_FL_Epi_FL	0.276368	0.0366622	metaP
BR_PA_Epi_PA	0.0614124	-0.0158556	metaP
CH_Exo_Epi_Exo	0.260056	0.00313268	metaP
CH_FL_Epi_FL	0.264045	-0.00195493	metaP
CH_PA_Epi_PA	0.150695	-0.00331572	metaP
M2_400m_Exo_Meso_Exo	0.101008	0.0690199	metaP
M2_400m_FL_Meso_FL	0.229816	0.00725317	metaP
M2_400m_PA_Meso_PA	-0.000341083	0.0421301	metaP
M2_450m_Exo_Meso_Exo	0.153109	0.0256548	metaP
M2_450m_FL_Meso_FL	0.187992	0.00868897	metaP
M2_450m_PA_Meso_PA	0.0171891	0.171548	metaP
M3_1500m_Exo_Bathy_Exo	0.160417	0.060101	metaP
M3_1500m_FL_Bathy_FL	0.255615	0.048395	metaP
M3_1500m_PA_Bathy_PA	0.0888642	0.0502906	metaP
M4_3500m_Exo_Bathy_Exo	0.143392	-0.0495143	metaP
M4_3500m_FL_Bathy_FL	0.213459	0.0455711	metaP
M4_3500m_PA_Bathy_PA	0.00941601	0.0763365	metaP
M4_4000m_Exo_Bathy_Exo	0.228448	0.0797385	metaP
M4_4000m_FL_Bathy_FL	0.242072	0.0796898	metaP
M4_4000m_PA_Bathy_PA	0.0829295	0.107851	metaP
OO_Exo_Epi_Exo	0.277924	0.0622465	metaP
OO_FL_Epi_FL	0.23844	0.0366578	metaP
OO_PA_Epi_PA	0.0783562	-0.0634961	metaP
ST10_200m_FL_Meso_FL	0.230017	0.0247354	metaP
ST10_200m_PA_Meso_PA	0.13755	-0.0389715	metaP
ST13_75m_Exo_Epi_Exo	0.234329	0.0321803	metaP
ST13_75m_FL_Epi_FL	0.214777	-0.0708215	metaP
ST13_75m_PA_Epi_PA	0.122827	0.0715004	metaP
ST14_2000m_Exo_Bathy_Exo	0.307823	-0.00447902	metaP
ST14_2000m_FL_Bathy_FL	0.206895	0.0612394	metaP
ST15_600m_Exo_Meso_Exo	0.307165	0.0371612	metaP
ST15_600m_FL_Meso_FL	0.261881	0.0235898	metaP
ST15_600m_PA_Meso_PA	0.0958894	0.141155	metaP
ST16_1000m_FL_Bathy_FL	0.244371	0.0325777	metaP
ST16_1000m_PA_Bathy_PA	0.102565	0.190891	metaP
ST16_500m_Exo_Meso_Exo	0.270238	-0.0407353	metaP
ST16_500m_FL_Meso_FL	0.212236	0.00860132	metaP
ST17_1500m_Exo_Bathy_Exo	0.308768	0.0233869	metaP
ST17_1500m_FL_Bathy_FL	0.295894	0.026272	metaP
ST17_1500m_PA_Bathy_PA	0.112578	0.172572	metaP
ST4_2000m_Exo_Bathy_Exo	0.251468	0.0985704	metaP
ST4_2000m_FL_Bathy_FL	0.141316	0.0833787	metaP
ST6_100m_Exo_Epi_Exo	0.279281	0.041939	metaP
ST6_100m_FL_Epi_FL	0.161158	0.0216746	metaP
ST6_100m_PA_Epi_PA	0.128461	0.124838	metaP
ST6_400m_Exo_Meso_Exo	0.333549	0.00684512	metaP
ST6_400m_FL_Meso_FL	0.237916	0.0223636	metaP
ST6_400m_PA_Meso_PA	0.0466828	0.144507	metaP
ST7_2000m_Exo_Bathy_Exo	0.245827	0.0365938	metaP
ST7_2000m_FL_Bathy_FL	0.175173	0.0193725	metaP
ST7_2000m_PA_Bathy_PA	0.0830237	0.147328	metaP
TARA_A100000164_prok.metaG	0.516289	-0.0444065	prok.metaG
TARA_A100000165_prok.metaT	0.422932	-0.0819569	prok.metaT
TARA_A100000220_prok.metaT	0.509485	-0.0394847	prok.metaT
TARA_A100001011_prok.metaG	0.519411	-0.0400959	prok.metaG
TARA_A100001015_prok.metaG	0.504934	-0.0337059	prok.metaG
TARA_A100001026_prok.metaT	0.491613	-0.0359249	prok.metaT
TARA_A100001035_prok.metaG	0.508911	-0.0463565	prok.metaG
TARA_A100001037_prok.metaG	0.49899	-0.052833	prok.metaG
TARA_A100001195_prok.metaT	0.489217	-0.0539	prok.metaT
TARA_A100001234_prok.metaG	0.512366	-0.0487019	prok.metaG
TARA_A100001388_prok.metaG	0.511789	-0.0489569	prok.metaG
TARA_A100001401_prok.metaT	0.48355	-0.02885	prok.metaT
TARA_A200000113_prok.metaG	0.522558	-0.0416956	prok.metaG
TARA_A200000159_prok.metaG	0.517792	-0.0529531	prok.metaG
TARA_A200000327_prok.metaT	0.498299	-0.0311347	prok.metaT
TARA_A200000369_prok.metaT	0.515825	-0.042557	prok.metaT
TARA_B000000437_prok.metaG	0.504491	-0.0512174	prok.metaG
TARA_B000000441_prok.metaG	0.505441	-0.0564852	prok.metaG
TARA_B000000460_prok.metaG	0.486548	-0.0459847	prok.metaG
TARA_B000000475_prok.metaG	0.503325	-0.0486583	prok.metaG
TARA_B000000477_prok.metaG	0.503378	-0.0504443	prok.metaG
TARA_B000000532_prok.metaG	0.513454	-0.0464607	prok.metaG
TARA_B000000557_prok.metaG	0.51432	-0.0468772	prok.metaG
TARA_B000000565_prok.metaG	0.512629	-0.0505754	prok.metaG
TARA_B000000609_prok.metaG	0.514542	-0.0450083	prok.metaG
TARA_B100000003_prok.metaG	0.505288	-0.0543476	prok.metaG
TARA_B100000029_prok.metaG	0.498083	-0.0483575	prok.metaG
TARA_B100000035_prok.metaG	0.512965	-0.0429102	prok.metaG
TARA_B100000071_prok.metaT	0.471085	-0.000101931	prok.metaT
TARA_B100000073_prok.metaG	0.505468	-0.0554164	prok.metaG
TARA_B100000085_prok.metaG	0.504414	-0.0550267	prok.metaG
TARA_B100000089_prok.metaT	0.498024	-0.0430401	prok.metaT
TARA_B100000091_prok.metaT	0.477796	-0.0433178	prok.metaT
TARA_B100000101_prok.metaT	0.458213	0.00937966	prok.metaT
TARA_B100000110_prok.metaT	0.481657	-0.0436232	prok.metaT
TARA_B100000116_prok.metaT	0.498318	-0.0324386	prok.metaT
TARA_B100000120_prok.metaT	0.52184	-0.0380804	prok.metaT
TARA_B100000123_prok.metaG	0.515225	-0.042588	prok.metaG
TARA_B100000127_prok.metaT	0.487156	-0.0287082	prok.metaT
TARA_B100000131_prok.metaG	0.503427	-0.0491101	prok.metaG
TARA_B100000133_prok.metaT	0.475948	-0.0377752	prok.metaT
TARA_B100000143_prok.metaT	0.507686	-0.0435905	prok.metaT
TARA_B100000161_prok.metaG	0.513836	-0.0424498	prok.metaG
TARA_B100000178_prok.metaT	0.477283	-0.025921	prok.metaT
TARA_B100000194_prok.metaT	0.476065	-0.0258674	prok.metaT
TARA_B100000212_prok.metaG	0.515249	-0.0452555	prok.metaG
TARA_B100000212_prok.metaT	0.460634	-0.0190148	prok.metaT
TARA_B100000214_prok.metaG	0.515262	-0.0454708	prok.metaG
TARA_B100000214_prok.metaT	0.489291	-0.0207523	prok.metaT
TARA_B100000236_prok.metaT	0.515115	-0.0488819	prok.metaT
TARA_B100000242_prok.metaG	0.514273	-0.0401507	prok.metaG
TARA_B100000248_prok.metaT	0.468183	-0.0172019	prok.metaT
TARA_B100000261_prok.metaT	0.485081	-0.063675	prok.metaT
TARA_B100000267_prok.metaT	0.488702	-0.0314004	prok.metaT
TARA_B100000282_prok.metaG	0.515115	-0.0435607	prok.metaG
TARA_B100000282_prok.metaT	0.499151	-0.0319648	prok.metaT
TARA_B100000287_prok.metaG	0.497879	-0.0568833	prok.metaG
TARA_B100000287_prok.metaT	0.47108	-0.0659657	prok.metaT
TARA_B100000315_prok.metaG	0.491953	-0.0367581	prok.metaG
TARA_B100000315_prok.metaT	0.472361	-0.00626388	prok.metaT
TARA_B100000353_prok.metaT	0.478058	-0.0285206	prok.metaT
TARA_B100000355_prok.metaT	0.501517	-0.0468135	prok.metaT
TARA_B100000378_prok.metaG	0.490874	-0.0506085	prok.metaG
TARA_B100000401_prok.metaG	0.507746	-0.0524506	prok.metaG
TARA_B100000405_prok.metaG	0.491528	-0.0742716	prok.metaG
TARA_B100000408_prok.metaG	0.486073	-0.0450634	prok.metaG
TARA_B100000420_prok.metaT	0.515888	-0.0427749	prok.metaT
TARA_B100000422_prok.metaT	0.490599	-0.0406341	prok.metaT
TARA_B100000424_prok.metaG	0.51292	-0.0489367	prok.metaG
TARA_B100000427_prok.metaG	0.515791	-0.0439762	prok.metaG
TARA_B100000436_prok.metaT	0.492278	-0.0428554	prok.metaT
TARA_B100000444_prok.metaT	0.446741	0.00374936	prok.metaT
TARA_B100000446_prok.metaG	0.482784	-0.0404361	prok.metaG
TARA_B100000457_prok.metaT	0.509657	-0.0476003	prok.metaT
TARA_B100000459_prok.metaG	0.493429	-0.0720194	prok.metaG
TARA_B100000470_prok.metaG	0.492492	-0.0438039	prok.metaG
TARA_B100000473_prok.metaT	0.448395	-0.0545459	prok.metaT
TARA_B100000475_prok.metaG	0.498596	-0.0695569	prok.metaG
TARA_B100000480_prok.metaT	0.467933	-0.0492836	prok.metaT
TARA_B100000482_prok.metaG	0.493988	-0.0716716	prok.metaG
TARA_B100000493_prok.metaT	0.474891	-0.0552476	prok.metaT
TARA_B100000497_prok.metaG	0.504346	-0.0530588	prok.metaG
TARA_B100000508_prok.metaG	0.507626	-0.0551881	prok.metaG
TARA_B100000513_prok.metaG	0.510897	-0.0557882	prok.metaG
TARA_B100000513_prok.metaT	0.490034	-0.0404851	prok.metaT
TARA_B100000515_prok.metaT	0.514639	-0.0502341	prok.metaT
TARA_B100000519_prok.metaG	0.499143	-0.0631874	prok.metaG
TARA_B100000524_prok.metaG	0.512414	-0.0487099	prok.metaG
TARA_B100000524_prok.metaT	0.463968	-0.037391	prok.metaT
TARA_B100000526_prok.metaT	0.477414	-0.0630078	prok.metaT
TARA_B100000530_prok.metaG	0.504601	-0.0573348	prok.metaG
TARA_B100000562_prok.metaT	0.475305	-0.0215411	prok.metaT
TARA_B100000575_prok.metaG	0.514975	-0.0456426	prok.metaG
TARA_B100000575_prok.metaT	0.472154	-0.0439991	prok.metaT
TARA_B100000579_prok.metaG	0.514083	-0.0469755	prok.metaG
TARA_B100000579_prok.metaT	0.496117	-0.0641288	prok.metaT
TARA_B100000586_prok.metaG	0.493363	-0.0437111	prok.metaG
TARA_B100000593_prok.metaT	0.498258	-0.0587661	prok.metaT
TARA_B100000603_prok.metaT	0.440755	-0.0333828	prok.metaT
TARA_B100000609_prok.metaG	0.510578	-0.0527168	prok.metaG
TARA_B100000611_prok.metaT	0.478169	-0.0266828	prok.metaT
TARA_B100000614_prok.metaG	0.51309	-0.0523969	prok.metaG
TARA_B100000622_prok.metaT	0.498911	-0.0374975	prok.metaT
TARA_B100000624_prok.metaT	0.495885	-0.0345657	prok.metaT
TARA_B100000637_prok.metaT	0.480042	-0.0294428	prok.metaT
TARA_B100000639_prok.metaT	0.505729	-0.0448793	prok.metaT
TARA_B100000651_prok.metaT	0.49619	-0.0227629	prok.metaT
TARA_B100000658_prok.metaT	0.486414	-0.0441159	prok.metaT
TARA_B100000660_prok.metaT	0.489384	-0.058341	prok.metaT
TARA_B100000674_prok.metaG	0.511299	-0.0548029	prok.metaG
TARA_B100000674_prok.metaT	0.412451	-0.0283112	prok.metaT
TARA_B100000676_prok.metaG	0.504952	-0.0497329	prok.metaG
TARA_B100000676_prok.metaT	0.499532	-0.0480915	prok.metaT
TARA_B100000678_prok.metaG	0.494375	-0.0504088	prok.metaG
TARA_B100000678_prok.metaT	0.449399	0.0160433	prok.metaT
TARA_B100000683_prok.metaG	0.496269	-0.0665412	prok.metaG
TARA_B100000683_prok.metaT	0.411175	-0.0645424	prok.metaT
TARA_B100000686_prok.metaG	0.501165	-0.0469766	prok.metaG
TARA_B100000686_prok.metaT	0.491099	-0.021108	prok.metaT
TARA_B100000700_prok.metaG	0.514048	-0.0495224	prok.metaG
TARA_B100000700_prok.metaT	0.479036	-0.0117534	prok.metaT
TARA_B100000713_prok.metaT	0.485763	-0.0501059	prok.metaT
TARA_B100000745_prok.metaG	0.491785	-0.0473515	prok.metaG
TARA_B100000747_prok.metaT	0.485032	-0.0150264	prok.metaT
TARA_B100000749_prok.metaG	0.485763	-0.0456743	prok.metaG
TARA_B100000765_prok.metaT	0.490411	-0.0470259	prok.metaT
TARA_B100000767_prok.metaG	0.50574	-0.0474428	prok.metaG
TARA_B100000767_prok.metaT	0.440325	-0.0716221	prok.metaT
TARA_B100000768_prok.metaG	0.505572	-0.048765	prok.metaG
TARA_B100000768_prok.metaT	0.442502	-0.0421868	prok.metaT
TARA_B100000780_prok.metaG	0.507769	-0.0377607	prok.metaG
TARA_B100000780_prok.metaT	0.463828	-0.0483762	prok.metaT
TARA_B100000787_prok.metaG	0.507943	-0.0323154	prok.metaG
TARA_B100000787_prok.metaT	0.460032	-0.0692156	prok.metaT
TARA_B100000795_prok.metaG	0.502946	-0.042989	prok.metaG
TARA_B100000795_prok.metaT	0.456973	-0.0594464	prok.metaT
TARA_B100000801_prok.metaT	0.513152	-0.0512805	prok.metaT
TARA_B100000809_prok.metaG	0.494194	-0.0431977	prok.metaG
TARA_B100000811_prok.metaT	0.442534	-0.0120386	prok.metaT
TARA_B100000813_prok.metaT	0.46259	-0.0740523	prok.metaT
TARA_B100000832_prok.metaT	0.469854	-0.0777541	prok.metaT
TARA_B100000834_prok.metaT	0.498407	-0.069886	prok.metaT
TARA_B100000851_prok.metaT	0.468122	-0.0212571	prok.metaT
TARA_B100000858_prok.metaT	0.474165	-0.0598516	prok.metaT
TARA_B100000865_prok.metaT	0.484391	-0.046685	prok.metaT
TARA_B100000872_prok.metaT	0.492579	-0.0346346	prok.metaT
TARA_B100000885_prok.metaT	0.504213	-0.0373811	prok.metaT
TARA_B100000886_prok.metaG	0.517357	-0.0414692	prok.metaG
TARA_B100000900_prok.metaG	0.515104	-0.0449197	prok.metaG
TARA_B100000900_prok.metaT	0.452414	-0.0378163	prok.metaT
TARA_B100000902_prok.metaG	0.511845	-0.0486483	prok.metaG
TARA_B100000902_prok.metaT	0.464893	-0.0536502	prok.metaT
TARA_B100000916_prok.metaT	0.492417	-0.0371204	prok.metaT
TARA_B100000918_prok.metaT	0.48405	-0.0448774	prok.metaT
TARA_B100000920_prok.metaT	0.488661	-0.0161654	prok.metaT
TARA_B100000925_prok.metaG	0.516798	-0.0456227	prok.metaG
TARA_B100000925_prok.metaT	0.455584	-0.0475876	prok.metaT
TARA_B100000927_prok.metaG	0.51653	-0.0466461	prok.metaG
TARA_B100000927_prok.metaT	0.476818	-0.046346	prok.metaT
TARA_B100000929_prok.metaG	0.498602	-0.0457177	prok.metaG
TARA_B100000929_prok.metaT	0.492797	-0.0103562	prok.metaT
TARA_B100000939_prok.metaT	0.500951	-0.0394203	prok.metaT
TARA_B100000941_prok.metaG	0.516244	-0.0453368	prok.metaG
TARA_B100000943_prok.metaT	0.507185	-0.0481464	prok.metaT
TARA_B100000945_prok.metaG	0.513993	-0.0500025	prok.metaG
TARA_B100000949_prok.metaG	0.486124	-0.0464687	prok.metaG
TARA_B100000953_prok.metaG	0.488367	-0.046384	prok.metaG
TARA_B100000953_prok.metaT	0.45682	-0.00599966	prok.metaT
TARA_B100000959_prok.metaG	0.50391	-0.0419825	prok.metaG
TARA_B100000959_prok.metaT	0.44585	-0.00495728	prok.metaT
TARA_B100000963_prok.metaG	0.51794	-0.0428581	prok.metaG
TARA_B100000963_prok.metaT	0.451774	-0.04134	prok.metaT
TARA_B100000965_prok.metaG	0.516985	-0.0488756	prok.metaG
TARA_B100000965_prok.metaT	0.465568	-0.0218742	prok.metaT
TARA_B100000973_prok.metaT	0.485555	-0.0385151	prok.metaT
TARA_B100000986_prok.metaT	0.511931	-0.0408353	prok.metaT
TARA_B100000987_prok.metaT	0.493089	-0.0523733	prok.metaT
TARA_B100000989_prok.metaG	0.517555	-0.0363679	prok.metaG
TARA_B100000994_prok.metaT	0.500893	-0.0369864	prok.metaT
TARA_B100001000_prok.metaT	0.473746	-0.00810731	prok.metaT
TARA_B100001010_prok.metaT	0.466296	-0.00298408	prok.metaT
TARA_B100001013_prok.metaG	0.485424	-0.0429346	prok.metaG
TARA_B100001027_prok.metaG	0.516633	-0.0390263	prok.metaG
TARA_B100001029_prok.metaG	0.514333	-0.0453616	prok.metaG
TARA_B100001031_prok.metaT	0.512043	-0.0468545	prok.metaT
TARA_B100001033_prok.metaT	0.473366	-0.0443987	prok.metaT
TARA_B100001057_prok.metaG	0.517926	-0.041333	prok.metaG
TARA_B100001059_prok.metaG	0.514115	-0.039178	prok.metaG
TARA_B100001061_prok.metaT	0.507269	-0.0536168	prok.metaT
TARA_B100001063_prok.metaG	0.515086	-0.0409552	prok.metaG
TARA_B100001064_prok.metaT	0.502506	-0.0563018	prok.metaT
TARA_B100001076_prok.metaT	0.494375	-0.0148037	prok.metaT
TARA_B100001079_prok.metaG	0.502907	-0.0511652	prok.metaG
TARA_B100001089_prok.metaT	0.509659	-0.055603	prok.metaT
TARA_B100001090_prok.metaT	0.487763	-0.0771691	prok.metaT
TARA_B100001093_prok.metaG	0.516612	-0.0453953	prok.metaG
TARA_B100001094_prok.metaG	0.50824	-0.053057	prok.metaG
TARA_B100001105_prok.metaG	0.485474	-0.0455631	prok.metaG
TARA_B100001107_prok.metaT	0.481592	-0.0481015	prok.metaT
TARA_B100001109_prok.metaG	0.515067	-0.0468078	prok.metaG
TARA_B100001111_prok.metaT	0.49915	-0.0490049	prok.metaT
TARA_B100001113_prok.metaG	0.509081	-0.0526198	prok.metaG
TARA_B100001115_prok.metaG	0.515645	-0.0480161	prok.metaG
TARA_B100001115_prok.metaT	0.437436	-0.0224313	prok.metaT
TARA_B100001121_prok.metaG	0.513069	-0.0478218	prok.metaG
TARA_B100001121_prok.metaT	0.454473	-0.0320246	prok.metaT
TARA_B100001123_prok.metaG	0.500564	-0.0465698	prok.metaG
TARA_B100001123_prok.metaT	0.488168	-0.0159484	prok.metaT
TARA_B100001135_prok.metaT	0.466266	-0.0528679	prok.metaT
TARA_B100001139_prok.metaT	0.499049	-0.0283814	prok.metaT
TARA_B100001142_prok.metaG	0.486037	-0.0693859	prok.metaG
TARA_B100001146_prok.metaG	0.487379	-0.0457337	prok.metaG
TARA_B100001158_prok.metaT	0.369932	-0.0509283	prok.metaT
TARA_B100001167_prok.metaG	0.488084	-0.0436008	prok.metaG
TARA_B100001171_prok.metaT	0.50323	-0.0655052	prok.metaT
TARA_B100001173_prok.metaG	0.507048	-0.0539644	prok.metaG
TARA_B100001175_prok.metaG	0.506115	-0.0526637	prok.metaG
TARA_B100001179_prok.metaG	0.490486	-0.0446454	prok.metaG
TARA_B100001196_prok.metaT	0.495681	-0.0538722	prok.metaT
TARA_B100001215_prok.metaT	0.512504	-0.0513858	prok.metaT
TARA_B100001217_prok.metaT	0.512083	-0.0447325	prok.metaT
TARA_B100001228_prok.metaT	0.471987	-0.03078	prok.metaT
TARA_B100001230_prok.metaT	0.495671	-0.0288179	prok.metaT
TARA_B100001242_prok.metaT	0.483637	-0.0175444	prok.metaT
TARA_B100001245_prok.metaG	0.493638	-0.0446826	prok.metaG
TARA_B100001248_prok.metaG	0.515255	-0.0449586	prok.metaG
TARA_B100001250_prok.metaG	0.501514	-0.0557879	prok.metaG
TARA_B100001261_prok.metaT	0.491652	-0.0639591	prok.metaT
TARA_B100001263_prok.metaT	0.506306	-0.0604002	prok.metaT
TARA_B100001275_prok.metaT	0.496745	-0.0641741	prok.metaT
TARA_B100001287_prok.metaG	0.5168	-0.0448648	prok.metaG
TARA_B100001287_prok.metaT	0.460328	-0.0420302	prok.metaT
TARA_B100001297_prok.metaT	0.467066	-0.0763178	prok.metaT
TARA_B100001540_prok.metaG	0.496474	-0.0585582	prok.metaG
TARA_B100001557_prok.metaT	0.496072	-0.0642941	prok.metaT
TARA_B100001559_prok.metaG	0.50393	-0.0531667	prok.metaG
TARA_B100001564_prok.metaG	0.510519	-0.048809	prok.metaG
TARA_B100001564_prok.metaT	0.449036	-0.0416054	prok.metaT
TARA_B100001741_prok.metaG	0.506544	-0.0532438	prok.metaG
TARA_B100001741_prok.metaT	0.447806	-0.0501569	prok.metaT
TARA_B100001750_prok.metaG	0.492818	-0.0471786	prok.metaG
TARA_B100001750_prok.metaT	0.492742	-0.025944	prok.metaT
TARA_B100001758_prok.metaG	0.497273	-0.0597754	prok.metaG
TARA_B100001758_prok.metaT	0.428227	-0.0645181	prok.metaT
TARA_B100001765_prok.metaG	0.487852	-0.0444295	prok.metaG
TARA_B100001765_prok.metaT	0.484835	-0.019417	prok.metaT
TARA_B100001769_prok.metaG	0.508313	-0.0545294	prok.metaG
TARA_B100001769_prok.metaT	0.458514	-0.0507236	prok.metaT
TARA_B100001776_prok.metaT	0.476098	-0.0501783	prok.metaT
TARA_B100001778_prok.metaG	0.510651	-0.0555109	prok.metaG
TARA_B100001937_prok.metaT	0.489747	-0.0432535	prok.metaT
TARA_B100001939_prok.metaG	0.516777	-0.0434976	prok.metaG
TARA_B100001964_prok.metaG	0.504471	-0.0369984	prok.metaG
TARA_B100001964_prok.metaT	0.460749	-0.00701168	prok.metaT
TARA_B100001971_prok.metaG	0.494946	-0.040941	prok.metaG
TARA_B100001971_prok.metaT	0.440005	0.0138385	prok.metaT
TARA_B100001977_prok.metaT	0.463608	-0.0393255	prok.metaT
TARA_B100001989_prok.metaG	0.516272	-0.0462726	prok.metaG
TARA_B100001989_prok.metaT	0.477259	-0.0260471	prok.metaT
TARA_B100001996_prok.metaG	0.502816	-0.0550964	prok.metaG
TARA_B100001996_prok.metaT	0.460635	-0.0511234	prok.metaT
TARA_B100002003_prok.metaG	0.495108	-0.040917	prok.metaG
TARA_B100002003_prok.metaT	0.441938	0.0103172	prok.metaT
TARA_B100002010_prok.metaT	0.505218	-0.0496403	prok.metaT
TARA_B100002017_prok.metaT	0.50294	-0.035158	prok.metaT
TARA_B100002019_prok.metaG	0.517887	-0.0460489	prok.metaG
TARA_B100002033_prok.metaT	0.493779	-0.0634838	prok.metaT
TARA_B100002046_prok.metaT	0.488955	-0.017827	prok.metaT
TARA_B100002049_prok.metaG	0.4879	-0.0471601	prok.metaG
TARA_B100002051_prok.metaG	0.511589	-0.0490966	prok.metaG
TARA_B100002052_prok.metaG	0.509902	-0.0505253	prok.metaG
TARA_B100002054_prok.metaT	0.500751	-0.0493944	prok.metaT
TARA_B100002056_prok.metaT	0.507491	-0.0503114	prok.metaT
TARA_B110000003_prok.metaG	0.471175	-0.0815375	prok.metaG
TARA_B110000008_prok.metaG	0.490458	-0.0628218	prok.metaG
TARA_B110000014_prok.metaG	0.495505	-0.0452411	prok.metaG
TARA_B110000023_prok.metaT	0.50476	-0.0367787	prok.metaT
TARA_B110000027_prok.metaG	0.505855	-0.029282	prok.metaG
TARA_B110000035_prok.metaT	0.505261	-0.0529741	prok.metaT
TARA_B110000037_prok.metaG	0.509117	-0.038835	prok.metaG
TARA_B110000044_prok.metaT	0.494293	-0.0390438	prok.metaT
TARA_B110000046_prok.metaG	0.500712	-0.0414798	prok.metaG
TARA_B110000083_prok.metaT	0.497564	-0.0602825	prok.metaT
TARA_B110000085_prok.metaT	0.492937	-0.0534802	prok.metaT
TARA_B110000090_prok.metaG	0.500085	-0.0409405	prok.metaG
TARA_B110000091_prok.metaG	0.503135	-0.0403402	prok.metaG
TARA_B110000093_prok.metaG	0.505889	-0.0422901	prok.metaG
TARA_B110000110_prok.metaT	0.503496	-0.0456179	prok.metaT
TARA_B110000112_prok.metaT	0.497318	-0.0663547	prok.metaT
TARA_B110000114_prok.metaG	0.505253	-0.0357905	prok.metaG
TARA_B110000116_prok.metaG	0.500475	-0.0474227	prok.metaG
TARA_B110000122_prok.metaT	0.485633	-0.05942	prok.metaT
TARA_B110000196_prok.metaG	0.500428	-0.0489321	prok.metaG
TARA_B110000200_prok.metaT	0.493895	-0.0515869	prok.metaT
TARA_B110000204_prok.metaT	0.420062	-0.124456	prok.metaT
TARA_B110000206_prok.metaT	0.499413	-0.0428304	prok.metaT
TARA_B110000208_prok.metaG	0.480209	-0.057496	prok.metaG
TARA_B110000211_prok.metaG	0.502065	-0.040922	prok.metaG
TARA_B110000233_prok.metaT	0.405641	-0.138376	prok.metaT
TARA_B110000235_prok.metaT	0.335519	-0.160873	prok.metaT
TARA_B110000238_prok.metaG	0.484477	-0.0605905	prok.metaG
TARA_B110000240_prok.metaG	0.480341	-0.0668537	prok.metaG
TARA_B110000253_prok.metaT	0.433619	-0.0997207	prok.metaT
TARA_B110000255_prok.metaT	0.376204	-0.110655	prok.metaT
TARA_B110000257_prok.metaT	0.456492	-0.0590915	prok.metaT
TARA_B110000259_prok.metaG	0.502638	-0.0473217	prok.metaG
TARA_B110000261_prok.metaG	0.486555	-0.0650456	prok.metaG
TARA_B110000263_prok.metaG	0.49604	-0.0456617	prok.metaG
TARA_B110000283_prok.metaT	0.482655	-0.0742634	prok.metaT
TARA_B110000285_prok.metaG	0.498433	-0.0445778	prok.metaG
TARA_B110000303_prok.metaT	0.379677	-0.130852	prok.metaT
TARA_B110000305_prok.metaG	0.49789	-0.0575443	prok.metaG
TARA_B110000436_prok.metaT	0.465322	-0.0117084	prok.metaT
TARA_B110000438_prok.metaG	0.497929	-0.0477854	prok.metaG
TARA_B110000442_prok.metaT	0.461211	-0.0899726	prok.metaT
TARA_B110000444_prok.metaG	0.505126	-0.0494427	prok.metaG
TARA_B110000457_prok.metaT	0.421443	-0.105073	prok.metaT
TARA_B110000459_prok.metaG	0.502835	-0.0518981	prok.metaG
TARA_B110000465_prok.metaT	0.408048	-0.0131537	prok.metaT
TARA_B110000467_prok.metaG	0.496616	-0.0486778	prok.metaG
TARA_B110000481_prok.metaT	0.423526	-0.0991814	prok.metaT
TARA_B110000483_prok.metaG	0.505166	-0.0479519	prok.metaG
TARA_B110000494_prok.metaT	0.412218	-0.0210968	prok.metaT
TARA_B110000495_prok.metaG	0.495723	-0.0490093	prok.metaG
TARA_B110000501_prok.metaT	0.481564	-0.0690699	prok.metaT
TARA_B110000503_prok.metaG	0.5053	-0.0400279	prok.metaG
TARA_B110000857_prok.metaT	0.412687	-0.0939241	prok.metaT
TARA_B110000858_prok.metaG	0.508889	-0.0355854	prok.metaG
TARA_B110000875_prok.metaT	0.48863	-0.0601704	prok.metaT
TARA_B110000879_prok.metaG	0.502536	-0.0375417	prok.metaG
TARA_B110000881_prok.metaG	0.500552	-0.0477673	prok.metaG
TARA_B110000901_prok.metaT	0.419769	-0.0942374	prok.metaT
TARA_B110000902_prok.metaG	0.495136	-0.0421687	prok.metaG
TARA_B110000906_prok.metaT	0.48072	-0.0751475	prok.metaT
TARA_B110000908_prok.metaG	0.498041	-0.0362893	prok.metaG
TARA_B110000914_prok.metaG	0.502209	-0.0471191	prok.metaG
TARA_B110000966_prok.metaT	0.467976	-0.0827481	prok.metaT
TARA_B110000967_prok.metaG	0.504544	-0.0457585	prok.metaG
TARA_B110000969_prok.metaT	0.497518	-0.0464257	prok.metaT
TARA_B110000971_prok.metaG	0.501277	-0.0494807	prok.metaG
TARA_B110000975_prok.metaT	0.416544	-0.0975235	prok.metaT
TARA_B110000977_prok.metaG	0.487932	-0.0588254	prok.metaG
TARA_B110001435_prok.metaT	0.443357	-0.112732	prok.metaT
TARA_B110001437_prok.metaT	0.427024	-0.0954167	prok.metaT
TARA_B110001444_prok.metaT	0.445757	-0.0763161	prok.metaT
TARA_B110001446_prok.metaT	0.391966	-0.122829	prok.metaT
TARA_B110001450_prok.metaG	0.500805	-0.0478297	prok.metaG
TARA_B110001452_prok.metaG	0.490682	-0.0534574	prok.metaG
TARA_B110001454_prok.metaG	0.491547	-0.0480624	prok.metaG
TARA_B110001467_prok.metaT	0.359397	0.0182669	prok.metaT
TARA_B110001469_prok.metaG	0.50652	-0.041905	prok.metaG
TARA_E500000075_prok.metaG	0.520846	-0.0403431	prok.metaG
TARA_E500000081_prok.metaG	0.520236	-0.0459421	prok.metaG
TARA_E500000176_prok.metaT	0.5008	-0.0455868	prok.metaT
TARA_E500000178_prok.metaG	0.515114	-0.0397157	prok.metaG
TARA_E500000331_prok.metaG	0.512604	-0.0503731	prok.metaG
TARA_S200000501_prok.metaG	0.516016	-0.0463718	prok.metaG
TARA_S200002603_prok.metaT	0.517143	-0.0435292	prok.metaT
TARA_X000000368_prok.metaG	0.510404	-0.0505019	prok.metaG
TARA_X000000950_prok.metaG	0.518107	-0.0405275	prok.metaG
TARA_X000001036_prok.metaG	0.508757	-0.050006	prok.metaG
TARA_X100000009_prok.metaT	0.518822	-0.0370839	prok.metaT
TARA_Y100000022_prok.metaG	0.513788	-0.0394076	prok.metaG
TARA_Y100000031_prok.metaG	0.500078	-0.0342095	prok.metaG
TARA_Y100000287_prok.metaG	0.512123	-0.0473786	prok.metaG
TARA_Y100000294_prok.metaG	0.503029	-0.0333572	prok.metaG
TARA_Y200000002_prok.metaG	0.517372	-0.0434095	prok.metaG

## Sheet: Fig.2B
sample	shannon	type
100DCM1GGMM11_euk.metaG	5.6964	euk.metaG
100DCM1GGMM14_euk.metaT	7.40468	euk.metaT
100DCM1GGZZ11_euk.metaG	7.55891	euk.metaG
100DCM1GGZZ14_euk.metaT	7.52264	euk.metaT
100DCM1MMQQ12_euk.metaG	2.61592	euk.metaG
100DCM1MMQQ14_euk.metaT	7.48551	euk.metaT
100DCM1QQSS11_euk.metaG	7.91214	euk.metaG
100DCM1QQSS14_euk.metaT	8.03735	euk.metaT
100DCM1SSUU11_euk.metaG	7.99088	euk.metaG
100DCM1SSUU14_euk.metaT	7.39247	euk.metaT
100MES1GGKK11_euk.metaG	2.5257	euk.metaG
100MES1GGKK14_euk.metaT	7.74189	euk.metaT
100MES1KKZZ11_euk.metaG	2.15557	euk.metaG
100MES2KKZZ14_euk.metaT	7.60218	euk.metaT
100SUR1GGMM11_euk.metaG	5.28563	euk.metaG
100SUR1GGMM14_euk.metaT	7.49692	euk.metaT
100SUR1GGZZ11_euk.metaG	7.16581	euk.metaG
100SUR1GGZZ14_euk.metaT	7.71632	euk.metaT
100SUR1MMQQ11_euk.metaG	5.19687	euk.metaG
100SUR1MMQQ14_euk.metaT	7.50867	euk.metaT
100SUR1QQSS11_euk.metaG	7.46277	euk.metaG
100SUR1QQSS14_euk.metaT	7.53229	euk.metaT
100SUR1SSUU11_euk.metaG	6.00958	euk.metaG
100SUR1SSUU14_euk.metaT	7.72314	euk.metaT
102DCM1GGMM11_euk.metaG	5.3529	euk.metaG
102DCM1GGMM14_euk.metaT	7.53023	euk.metaT
102DCM1GGZZ11_euk.metaG	6.48601	euk.metaG
102DCM1GGZZ14_euk.metaT	7.65856	euk.metaT
102DCM1MMQQ11_euk.metaG	6.21281	euk.metaG
102DCM1MMQQ14_euk.metaT	7.37744	euk.metaT
102DCM1QQSS11_euk.metaG	5.87265	euk.metaG
102DCM1QQSS14_euk.metaT	7.51428	euk.metaT
102DCM1SSUU12_euk.metaG	6.39173	euk.metaG
102DCM1SSUU14_euk.metaT	6.76379	euk.metaT
102SUR1GGMM11_euk.metaG	4.80003	euk.metaG
102SUR1GGMM14_euk.metaT	7.67209	euk.metaT
102SUR1GGZZ11_euk.metaG	5.75769	euk.metaG
102SUR1GGZZ14_euk.metaT	7.69899	euk.metaT
102SUR1MMQQ11_euk.metaG	6.04293	euk.metaG
102SUR1MMQQ14_euk.metaT	7.75519	euk.metaT
102SUR1QQSS11_euk.metaG	5.11265	euk.metaG
102SUR1QQSS14_euk.metaT	7.46347	euk.metaT
102SUR1SSUU11_euk.metaG	6.04274	euk.metaG
102SUR1SSUU14_euk.metaT	7.03757	euk.metaT
109DCM01QQSS11_euk.metaG	6.76402	euk.metaG
109DCM01QQSS14_euk.metaT	7.18304	euk.metaT
109DCM1GGMM11_euk.metaG	6.30118	euk.metaG
109DCM1GGMM14_euk.metaT	7.51688	euk.metaT
109DCM1GGZZ11_euk.metaG	6.77054	euk.metaG
109DCM1GGZZ14_euk.metaT	7.71253	euk.metaT
109DCM1QQSS11_euk.metaG	7.52674	euk.metaG
109DCM1QQSS14_euk.metaT	7.80897	euk.metaT
109MES1GGKK11_euk.metaG	5.71229	euk.metaG
109MES1GGKK14_euk.metaT	7.31969	euk.metaT
109SUR1GGMM11_euk.metaG	5.66183	euk.metaG
109SUR1GGMM14_euk.metaT	7.53027	euk.metaT
109SUR1GGZZ11_euk.metaG	6.21361	euk.metaG
109SUR1GGZZ14_euk.metaT	7.73946	euk.metaT
109SUR1MMQQ11_euk.metaG	7.01861	euk.metaG
109SUR1MMQQ14_euk.metaT	7.64501	euk.metaT
109SUR1QQSS11_euk.metaG	7.03047	euk.metaG
109SUR1QQSS14_euk.metaT	7.76221	euk.metaT
109SUR1SSUU11_euk.metaG	6.68578	euk.metaG
109SUR1SSUU14_euk.metaT	7.62944	euk.metaT
110DCM1GGMM11_euk.metaG	5.88885	euk.metaG
110DCM1GGMM14_euk.metaT	7.49854	euk.metaT
110DCM1GGZZ11_euk.metaG	6.83938	euk.metaG
110DCM1GGZZ14_euk.metaT	7.45582	euk.metaT
110DCM1SSUU11_euk.metaG	7.36688	euk.metaG
110DCM1SSUU14_euk.metaT	7.25747	euk.metaT
110SUR1GGMM11_euk.metaG	5.38905	euk.metaG
110SUR1GGMM14_euk.metaT	7.81495	euk.metaT
110SUR1GGZZ11_euk.metaG	5.62148	euk.metaG
110SUR1GGZZ14_euk.metaT	7.52465	euk.metaT
110SUR1MMQQ11_euk.metaG	6.66435	euk.metaG
110SUR1MMQQ14_euk.metaT	7.49398	euk.metaT
110SUR1QQSS11_euk.metaG	7.35076	euk.metaG
110SUR1QQSS14_euk.metaT	7.66442	euk.metaT
110SUR1SSUU11_euk.metaG	6.31447	euk.metaG
110SUR1SSUU14_euk.metaT	7.98176	euk.metaT
111DCM1GGMM11_euk.metaG	6.02025	euk.metaG
111DCM1GGZZ11_euk.metaG	7.70771	euk.metaG
111DCM1GGZZ14_euk.metaT	7.80055	euk.metaT
111DCM1MMQQ11_euk.metaG	7.24353	euk.metaG
111DCM1QQSS11_euk.metaG	8.04078	euk.metaG
111DCM1QQSS14_euk.metaT	7.64402	euk.metaT
111DCM1SSUU11_euk.metaG	8.08462	euk.metaG
111DCM1SSUU14_euk.metaT	7.32372	euk.metaT
111DCM2GGMM14_euk.metaT	7.56205	euk.metaT
111DCM2MMQQ14_euk.metaT	7.94148	euk.metaT
111MES1GGKK12_euk.metaG	1.2311	euk.metaG
111SUR1GGMM11_euk.metaG	5.40544	euk.metaG
111SUR1GGZZ11_euk.metaG	7.38646	euk.metaG
111SUR1GGZZ14_euk.metaT	7.74829	euk.metaT
111SUR1QQSS14_euk.metaT	7.10243	euk.metaT
111SUR1SSUU11_euk.metaG	7.86267	euk.metaG
111SUR1SSUU14_euk.metaT	7.50055	euk.metaT
111SUR2GGMM14_euk.metaT	7.35298	euk.metaT
111SUR2QQSS11_euk.metaG	8.06598	euk.metaG
11SUR01GGZZ11_euk.metaG	6.03187	euk.metaG
11SUR03GGZZ14_euk.metaT	7.13285	euk.metaT
11SUR1MMQQ12_euk.metaG	2.62941	euk.metaG
11SUR1MMQQ14_euk.metaT	7.58145	euk.metaT
11SUR1QQSS11_euk.metaG	7.29996	euk.metaG
11SUR1QQSS14_euk.metaT	7.77031	euk.metaT
11SUR1SSUU11_euk.metaG	8.01462	euk.metaG
11SUR2SSUU14_euk.metaT	7.43718	euk.metaT
122SUR1GGMM11_euk.metaG	5.07312	euk.metaG
122SUR1GGMM14_euk.metaT	7.34852	euk.metaT
122SUR1GGZZ11_euk.metaG	6.60521	euk.metaG
122SUR1MMQQ11_euk.metaG	6.55015	euk.metaG
122SUR1MMQQ14_euk.metaT	7.58044	euk.metaT
122SUR1QQSS11_euk.metaG	7.52679	euk.metaG
122SUR1QQSS14_euk.metaT	8.19398	euk.metaT
122SUR1SSUU11_euk.metaG	7.40588	euk.metaG
122SUR1SSUU14_euk.metaT	7.4984	euk.metaT
122SUR2GGZZ14_euk.metaT	7.61906	euk.metaT
123SUR1GGMM11_euk.metaG	5.4604	euk.metaG
123SUR1GGZZ11_euk.metaG	6.09084	euk.metaG
123SUR1GGZZ14_euk.metaT	7.6404	euk.metaT
123SUR1MMQQ11_euk.metaG	6.05177	euk.metaG
123SUR1MMQQ14_euk.metaT	7.63471	euk.metaT
123SUR1QQSS11_euk.metaG	6.90029	euk.metaG
123SUR1QQSS14_euk.metaT	7.70018	euk.metaT
123SUR1SSUU11_euk.metaG	6.64425	euk.metaG
123SUR3GGMM14_euk.metaT	7.51809	euk.metaT
123SUR3SSUU14_euk.metaT	7.48044	euk.metaT
124SUR1GGMM11_euk.metaG	5.45763	euk.metaG
124SUR1GGMM14_euk.metaT	7.59327	euk.metaT
124SUR1GGZZ11_euk.metaG	6.4302	euk.metaG
124SUR1GGZZ14_euk.metaT	7.60049	euk.metaT
124SUR1MMQQ11_euk.metaG	6.67037	euk.metaG
124SUR1QQSS11_euk.metaG	7.25074	euk.metaG
124SUR1QQSS14_euk.metaT	8.42446	euk.metaT
124SUR1SSUU11_euk.metaG	7.23416	euk.metaG
124SUR1SSUU14_euk.metaT	7.31887	euk.metaT
124SUR2MMQQ14_euk.metaT	7.55058	euk.metaT
125SUR1GGMM11_euk.metaG	5.03007	euk.metaG
125SUR1GGMM14_euk.metaT	7.5174	euk.metaT
125SUR1GGZZ11_euk.metaG	7.07426	euk.metaG
125SUR1GGZZ14_euk.metaT	7.66318	euk.metaT
125SUR1MMQQ11_euk.metaG	6.78595	euk.metaG
125SUR1MMQQ14_euk.metaT	7.70015	euk.metaT
125SUR1QQSS11_euk.metaG	7.40535	euk.metaG
125SUR1QQSS14_euk.metaT	7.67945	euk.metaT
125SUR1SSUU11_euk.metaG	6.92374	euk.metaG
125SUR1SSUU14_euk.metaT	7.40213	euk.metaT
128DCM1GGMM11_euk.metaG	5.79575	euk.metaG
128DCM1GGMM14_euk.metaT	7.56946	euk.metaT
128DCM1GGZZ11_euk.metaG	6.8909	euk.metaG
128DCM1GGZZ14_euk.metaT	7.70992	euk.metaT
128DCM1MMQQ11_euk.metaG	6.99167	euk.metaG
128DCM1MMQQ14_euk.metaT	7.73519	euk.metaT
128DCM1QQSS11_euk.metaG	7.73678	euk.metaG
128DCM1QQSS14_euk.metaT	7.49591	euk.metaT
128DCM1SSUU11_euk.metaG	7.35205	euk.metaG
128DCM1SSUU14_euk.metaT	8.05634	euk.metaT
128SUR1GGMM11_euk.metaG	5.77048	euk.metaG
128SUR1GGMM14_euk.metaT	7.5928	euk.metaT
128SUR1GGZZ11_euk.metaG	6.87003	euk.metaG
128SUR1GGZZ14_euk.metaT	7.76387	euk.metaT
128SUR1MMQQ11_euk.metaG	7.20024	euk.metaG
128SUR1MMQQ14_euk.metaT	7.75061	euk.metaT
128SUR1QQSS11_euk.metaG	7.14613	euk.metaG
128SUR1QQSS14_euk.metaT	8.30169	euk.metaT
128SUR1SSUU11_euk.metaG	7.44348	euk.metaG
128SUR1SSUU14_euk.metaT	7.88523	euk.metaT
131DCM1GGMM11_euk.metaG	5.38447	euk.metaG
131DCM1GGMM14_euk.metaT	7.48588	euk.metaT
131DCM1GGZZ11_euk.metaG	7.32821	euk.metaG
131DCM1GGZZ14_euk.metaT	7.46152	euk.metaT
131DCM1MMQQ11_euk.metaG	7.41937	euk.metaG
131DCM1MMQQ14_euk.metaT	7.34263	euk.metaT
131DCM1QQSS11_euk.metaG	8.01452	euk.metaG
131DCM1SSUU11_euk.metaG	7.72856	euk.metaG
131DCM1SSUU14_euk.metaT	7.89241	euk.metaT
131DCM2QQSS14_euk.metaT	7.5829	euk.metaT
131SUR1GGMM11_euk.metaG	5.08581	euk.metaG
131SUR1GGMM14_euk.metaT	7.47594	euk.metaT
131SUR1GGZZ11_euk.metaG	5.6392	euk.metaG
131SUR1GGZZ14_euk.metaT	7.50473	euk.metaT
131SUR1MMQQ11_euk.metaG	7.32908	euk.metaG
131SUR1MMQQ14_euk.metaT	7.46761	euk.metaT
131SUR1QQSS11_euk.metaG	7.60742	euk.metaG
131SUR1QQSS14_euk.metaT	7.16827	euk.metaT
131SUR1SSUU11_euk.metaG	7.13563	euk.metaG
131SUR1SSUU14_euk.metaT	7.35488	euk.metaT
132DCM1GGMM11_euk.metaG	6.06689	euk.metaG
132DCM1GGMM14_euk.metaT	7.5516	euk.metaT
132DCM1GGZZ11_euk.metaG	7.34751	euk.metaG
132DCM1GGZZ14_euk.metaT	7.4589	euk.metaT
132DCM1MMQQ11_euk.metaG	7.38055	euk.metaG
132DCM1MMQQ14_euk.metaT	7.36344	euk.metaT
132DCM1SSUU11_euk.metaG	7.88868	euk.metaG
132DCM1SSUU14_euk.metaT	7.30446	euk.metaT
132SUR1GGMM11_euk.metaG	6.37064	euk.metaG
132SUR1GGMM14_euk.metaT	7.39935	euk.metaT
132SUR1GGZZ11_euk.metaG	6.93045	euk.metaG
132SUR1GGZZ14_euk.metaT	7.58991	euk.metaT
132SUR1MMQQ11_euk.metaG	6.74606	euk.metaG
132SUR1MMQQ14_euk.metaT	7.567	euk.metaT
132SUR1QQSS11_euk.metaG	7.52786	euk.metaG
132SUR1QQSS14_euk.metaT	7.68127	euk.metaT
132SUR1SSUU11_euk.metaG	7.30989	euk.metaG
132SUR1SSUU14_euk.metaT	6.5641	euk.metaT
135DCM1GGMM11_euk.metaG	5.34181	euk.metaG
135DCM1GGMM14_euk.metaT	8.08055	euk.metaT
135DCM1GGZZ11_euk.metaG	7.17325	euk.metaG
135DCM1GGZZ14_euk.metaT	8.26942	euk.metaT
135DCM1MMQQ11_euk.metaG	7.42117	euk.metaG
135DCM1MMQQ14_euk.metaT	7.71187	euk.metaT
135DCM1QQSS11_euk.metaG	7.52097	euk.metaG
135DCM1QQSS14_euk.metaT	7.63951	euk.metaT
135DCM1SSUU11_euk.metaG	7.69664	euk.metaG
135DCM1SSUU14_euk.metaT	7.63503	euk.metaT
135MES1GGKK12_euk.metaG	0.761135	euk.metaG
135MES1GGKK14_euk.metaT	8.16137	euk.metaT
135MES1KKZZ11_euk.metaG	6.69556	euk.metaG
135MES1KKZZ14_euk.metaT	7.34827	euk.metaT
135SUR1GGMM11_euk.metaG	5.13002	euk.metaG
135SUR1GGMM14_euk.metaT	7.50335	euk.metaT
135SUR1GGZZ11_euk.metaG	6.55953	euk.metaG
135SUR1GGZZ14_euk.metaT	7.45012	euk.metaT
135SUR1MMQQ11_euk.metaG	6.15074	euk.metaG
135SUR1MMQQ14_euk.metaT	7.75893	euk.metaT
135SUR1QQSS11_euk.metaG	7.50858	euk.metaG
135SUR1QQSS14_euk.metaT	8.53982	euk.metaT
135SUR1SSUU11_euk.metaG	6.63447	euk.metaG
135SUR1SSUU14_euk.metaT	7.53484	euk.metaT
136SUR1GGMM11_euk.metaG	5.49341	euk.metaG
136SUR1GGMM14_euk.metaT	7.6148	euk.metaT
136SUR1GGZZ11_euk.metaG	6.49225	euk.metaG
136SUR1GGZZ14_euk.metaT	7.85233	euk.metaT
136SUR1MMQQ11_euk.metaG	6.70881	euk.metaG
136SUR1MMQQ14_euk.metaT	7.71648	euk.metaT
136SUR1QQSS11_euk.metaG	7.50118	euk.metaG
136SUR1QQSS14_euk.metaT	7.51814	euk.metaT
136SUR1SSUU11_euk.metaG	7.66643	euk.metaG
136SUR1SSUU14_euk.metaT	7.34969	euk.metaT
137DCM1GGZZ11_euk.metaG	6.8093	euk.metaG
137DCM1GGZZ14_euk.metaT	7.71285	euk.metaT
137DCM1MMQQ11_euk.metaG	7.31072	euk.metaG
137DCM1MMQQ14_euk.metaT	7.77806	euk.metaT
137DCM1QQSS11_euk.metaG	7.69133	euk.metaG
137DCM1QQSS14_euk.metaT	7.58854	euk.metaT
137DCM1SSUU11_euk.metaG	7.84178	euk.metaG
137DCM1SSUU14_euk.metaT	6.90831	euk.metaT
137SUR1GGMM11_euk.metaG	6.35032	euk.metaG
137SUR1GGMM14_euk.metaT	7.57893	euk.metaT
137SUR1GGZZ11_euk.metaG	6.73949	euk.metaG
137SUR1GGZZ14_euk.metaT	7.78175	euk.metaT
137SUR1MMQQ11_euk.metaG	7.06548	euk.metaG
137SUR1MMQQ14_euk.metaT	7.69308	euk.metaT
137SUR1QQSS11_euk.metaG	7.11455	euk.metaG
137SUR1QQSS14_euk.metaT	7.57761	euk.metaT
137SUR1SSUU11_euk.metaG	7.11208	euk.metaG
137SUR1SSUU14_euk.metaT	8.20365	euk.metaT
138DCM1GGMM11_euk.metaG	6.04964	euk.metaG
138DCM1GGMM14_euk.metaT	7.49245	euk.metaT
138DCM1MMQQ11_euk.metaG	7.72834	euk.metaG
138DCM1MMQQ14_euk.metaT	7.71221	euk.metaT
138DCM1SSUU11_euk.metaG	7.71327	euk.metaG
138DCM1SSUU14_euk.metaT	7.79203	euk.metaT
138MES1GGKK11_euk.metaG	4.41054	euk.metaG
138MES1GGKK14_euk.metaT	7.91419	euk.metaT
138SUR1MMQQ12_euk.metaG	3.60255	euk.metaG
138SUR1MMQQ14_euk.metaT	7.51399	euk.metaT
138SUR1QQSS11_euk.metaG	7.61843	euk.metaG
138SUR1QQSS14_euk.metaT	7.62594	euk.metaT
138SUR1SSUU11_euk.metaG	7.02238	euk.metaG
138SUR1SSUU14_euk.metaT	7.30381	euk.metaT
139SUR1GGMM11_euk.metaG	5.92632	euk.metaG
139SUR1GGMM14_euk.metaT	7.42949	euk.metaT
139SUR1GGZZ11_euk.metaG	6.12489	euk.metaG
139SUR1GGZZ14_euk.metaT	7.71856	euk.metaT
139SUR1MMQQ11_euk.metaG	6.25795	euk.metaG
139SUR1MMQQ14_euk.metaT	7.61699	euk.metaT
139SUR1SSUU14_euk.metaT	7.54803	euk.metaT
139SUR2SSUU11_euk.metaG	6.48243	euk.metaG
142DCM1GGMM11_euk.metaG	5.11361	euk.metaG
142DCM1MMQQ12_euk.metaG	4.89351	euk.metaG
142DCM1MMQQ14_euk.metaT	7.28141	euk.metaT
142DCM1QQSS11_euk.metaG	8.06021	euk.metaG
142DCM1QQSS14_euk.metaT	6.79489	euk.metaT
142DCM1SSUU11_euk.metaG	7.69338	euk.metaG
142DCM1SSUU14_euk.metaT	7.13225	euk.metaT
142DCM2GGMM14_euk.metaT	7.46366	euk.metaT
142SUR1GGMM11_euk.metaG	4.70987	euk.metaG
142SUR1GGZZ11_euk.metaG	7.60465	euk.metaG
142SUR1GGZZ14_euk.metaT	7.64544	euk.metaT
142SUR1QQSS11_euk.metaG	8.05922	euk.metaG
142SUR1QQSS14_euk.metaT	7.28165	euk.metaT
142SUR1SSUU11_euk.metaG	7.51847	euk.metaG
142SUR1SSUU14_euk.metaT	7.10488	euk.metaT
142SUR2GGMM14_euk.metaT	7.45344	euk.metaT
143DCM1MMQQ11_euk.metaG	7.52309	euk.metaG
143DCM1MMQQ14_euk.metaT	7.73348	euk.metaT
143DCM1QQSS11_euk.metaG	7.74322	euk.metaG
143DCM1QQSS14_euk.metaT	7.59515	euk.metaT
143DCM1SSUU11_euk.metaG	7.64294	euk.metaG
143DCM1SSUU14_euk.metaT	7.22023	euk.metaT
143SUR1MMQQ12_euk.metaG	4.94893	euk.metaG
143SUR1MMQQ14_euk.metaT	7.64655	euk.metaT
143SUR1QQSS11_euk.metaG	7.79638	euk.metaG
143SUR1SSUU11_euk.metaG	7.60892	euk.metaG
143SUR2QQSS14_euk.metaT	7.61868	euk.metaT
143SUR2SSUU14_euk.metaT	7.23302	euk.metaT
144SUR1GGMM12_euk.metaG	1.83575	euk.metaG
144SUR1GGMM14_euk.metaT	6.37005	euk.metaT
144SUR1GGZZ11_euk.metaG	6.23931	euk.metaG
144SUR1GGZZ14_euk.metaT	7.70867	euk.metaT
144SUR1MMQQ12_euk.metaG	6.80192	euk.metaG
144SUR1QQSS11_euk.metaG	7.998	euk.metaG
144SUR1QQSS14_euk.metaT	7.92034	euk.metaT
144SUR1SSUU11_euk.metaG	8.02218	euk.metaG
144SUR1SSUU14_euk.metaT	7.37666	euk.metaT
144SUR2MMQQ14_euk.metaT	7.18635	euk.metaT
145SUR1GGMM11_euk.metaG	5.00858	euk.metaG
145SUR1GGMM14_euk.metaT	7.49783	euk.metaT
145SUR1GGZZ11_euk.metaG	6.45669	euk.metaG
145SUR1GGZZ14_euk.metaT	7.55899	euk.metaT
145SUR1MMQQ11_euk.metaG	7.15018	euk.metaG
145SUR1MMQQ14_euk.metaT	7.69911	euk.metaT
145SUR1QQSS11_euk.metaG	7.63923	euk.metaG
145SUR1QQSS14_euk.metaT	7.33099	euk.metaT
145SUR1SSUU11_euk.metaG	7.29806	euk.metaG
145SUR1SSUU14_euk.metaT	7.35302	euk.metaT
146SUR1GGMM11_euk.metaG	6.22459	euk.metaG
146SUR1GGMM14_euk.metaT	7.55544	euk.metaT
146SUR1MMQQ11_euk.metaG	7.19095	euk.metaG
146SUR1MMQQ14_euk.metaT	7.56117	euk.metaT
146SUR1QQSS11_euk.metaG	7.91424	euk.metaG
146SUR1QQSS14_euk.metaT	7.69185	euk.metaT
146SUR1SSUU11_euk.metaG	7.29989	euk.metaG
146SUR2SSUU14_euk.metaT	7.32978	euk.metaT
147SUR1GGMM11_euk.metaG	5.92152	euk.metaG
147SUR1GGMM14_euk.metaT	7.42387	euk.metaT
147SUR1GGZZ11_euk.metaG	7.29017	euk.metaG
147SUR1GGZZ14_euk.metaT	7.63528	euk.metaT
147SUR1MMQQ14_euk.metaT	7.26063	euk.metaT
147SUR1QQSS11_euk.metaG	7.90957	euk.metaG
147SUR1QQSS14_euk.metaT	7.62333	euk.metaT
147SUR1SSUU11_euk.metaG	7.76258	euk.metaG
147SUR1SSUU14_euk.metaT	7.41254	euk.metaT
147SUR2MMQQ11_euk.metaG	7.78886	euk.metaG
148SUR1GGZZ11_euk.metaG	7.69423	euk.metaG
148SUR1GGZZ14_euk.metaT	7.72133	euk.metaT
148SUR1MMQQ11_euk.metaG	7.52225	euk.metaG
148SUR1MMQQ14_euk.metaT	7.50025	euk.metaT
148SUR1QQSS11_euk.metaG	7.89103	euk.metaG
148SUR1QQSS14_euk.metaT	7.74775	euk.metaT
148SUR1SSUU11_euk.metaG	7.42656	euk.metaG
148SUR2SSUU14_euk.metaT	7.40911	euk.metaT
149MES1GGKK11_euk.metaG	5.43631	euk.metaG
149MES1GGKK14_euk.metaT	8.32201	euk.metaT
149SUR1MMQQ11_euk.metaG	7.84665	euk.metaG
149SUR1MMQQ14_euk.metaT	7.52042	euk.metaT
149SUR1QQSS11_euk.metaG	8.06396	euk.metaG
149SUR1QQSS14_euk.metaT	7.06542	euk.metaT
149SUR1SSUU11_euk.metaG	8.05151	euk.metaG
149SUR1SSUU14_euk.metaT	6.46343	euk.metaT
150DCM1GGMM11_euk.metaG	6.64954	euk.metaG
150DCM1GGMM14_euk.metaT	7.58761	euk.metaT
150DCM1MMQQ11_euk.metaG	7.42835	euk.metaG
150DCM1MMQQ14_euk.metaT	7.46819	euk.metaT
150DCM1QQSS11_euk.metaG	8.03041	euk.metaG
150DCM1QQSS14_euk.metaT	7.46697	euk.metaT
150DCM1SSUU11_euk.metaG	8.04231	euk.metaG
150DCM2SSUU14_euk.metaT	7.15796	euk.metaT
150SUR1GGMM11_euk.metaG	6.10777	euk.metaG
150SUR1GGMM14_euk.metaT	7.46024	euk.metaT
150SUR1GGZZ11_euk.metaG	7.43898	euk.metaG
150SUR1GGZZ14_euk.metaT	7.24807	euk.metaT
150SUR1MMQQ11_euk.metaG	7.92818	euk.metaG
150SUR1MMQQ14_euk.metaT	7.64339	euk.metaT
150SUR1QQSS11_euk.metaG	8.05807	euk.metaG
150SUR1QQSS14_euk.metaT	7.56029	euk.metaT
150SUR1SSUU11_euk.metaG	7.97698	euk.metaG
150SUR1SSUU14_euk.metaT	7.37836	euk.metaT
151DCM01QQSS11_euk.metaG	8.01773	euk.metaG
151DCM01QQSS14_euk.metaT	6.89989	euk.metaT
151DCM01SSUU11_euk.metaG	8.08115	euk.metaG
151DCM01SSUU14_euk.metaT	6.80776	euk.metaT
151DCM1GGZZ11_euk.metaG	7.46503	euk.metaG
151DCM1GGZZ14_euk.metaT	7.82145	euk.metaT
151SUR1GGMM11_euk.metaG	7.309	euk.metaG
151SUR1GGMM14_euk.metaT	7.60291	euk.metaT
151SUR1GGZZ11_euk.metaG	7.91327	euk.metaG
151SUR1GGZZ14_euk.metaT	7.75141	euk.metaT
151SUR1MMQQ11_euk.metaG	7.77092	euk.metaG
151SUR1QQSS11_euk.metaG	7.97073	euk.metaG
151SUR1QQSS14_euk.metaT	7.53738	euk.metaT
151SUR1SSUU11_euk.metaG	7.94736	euk.metaG
151SUR1SSUU14_euk.metaT	7.25203	euk.metaT
151SUR2MMQQ14_euk.metaT	7.44152	euk.metaT
152MXL01GGZZ11_euk.metaG	7.56572	euk.metaG
152MXL01GGZZ14_euk.metaT	7.85179	euk.metaT
152MXL02GGZZ11_euk.metaG	7.35941	euk.metaG
152MXL02GGZZ14_euk.metaT	7.83068	euk.metaT
152MXL03GGZZ11_euk.metaG	7.11654	euk.metaG
152MXL03GGZZ14_euk.metaT	7.28979	euk.metaT
152MXL1GGMM11_euk.metaG	5.74397	euk.metaG
152MXL1GGMM14_euk.metaT	7.56642	euk.metaT
152MXL1GGZZ11_euk.metaG	7.55741	euk.metaG
152MXL1GGZZ14_euk.metaT	7.75907	euk.metaT
152MXL1MMQQ11_euk.metaG	7.59328	euk.metaG
152MXL1MMQQ14_euk.metaT	7.31444	euk.metaT
152MXL1QQSS11_euk.metaG	7.81082	euk.metaG
152MXL1QQSS14_euk.metaT	7.55282	euk.metaT
152SUR1GGMM11_euk.metaG	5.72352	euk.metaG
152SUR1GGMM14_euk.metaT	7.58533	euk.metaT
152SUR1GGZZ11_euk.metaG	7.36577	euk.metaG
152SUR1GGZZ14_euk.metaT	7.75751	euk.metaT
152SUR1MMQQ11_euk.metaG	7.15478	euk.metaG
152SUR1QQSS11_euk.metaG	7.53239	euk.metaG
152SUR1QQSS14_euk.metaT	7.73334	euk.metaT
152SUR1SSUU11_euk.metaG	6.05677	euk.metaG
152SUR1SSUU14_euk.metaT	7.34465	euk.metaT
152SUR2MMQQ14_euk.metaT	7.23606	euk.metaT
153MXL01GGMM11_euk.metaG	5.4158	euk.metaG
153MXL01GGMM14_euk.metaT	7.67565	euk.metaT
153MXL01GGZZ11_euk.metaG	7.39516	euk.metaG
153MXL01GGZZ14_euk.metaT	7.78837	euk.metaT
153MXL01QQSS11_euk.metaG	7.81773	euk.metaG
153MXL01QQSS14_euk.metaT	7.44104	euk.metaT
153MXL01SSUU11_euk.metaG	7.73221	euk.metaG
153MXL01SSUU14_euk.metaT	7.40736	euk.metaT
153MXL1GGMM11_euk.metaG	6.16082	euk.metaG
153MXL1GGZZ11_euk.metaG	7.31498	euk.metaG
153MXL1GGZZ14_euk.metaT	7.68401	euk.metaT
153MXL1MMQQ11_euk.metaG	7.56313	euk.metaG
153MXL1MMQQ14_euk.metaT	7.05624	euk.metaT
153MXL1QQSS11_euk.metaG	7.57483	euk.metaG
153MXL1QQSS14_euk.metaT	7.57362	euk.metaT
153MXL1SSUU11_euk.metaG	6.8405	euk.metaG
153MXL1SSUU14_euk.metaT	7.2949	euk.metaT
18DCM1GGMM11_euk.metaG	6.89806	euk.metaG
18DCM1GGMM14_euk.metaT	7.30392	euk.metaT
18DCM1MMQQ11_euk.metaG	7.01796	euk.metaG
18DCM1MMQQ14_euk.metaT	7.81281	euk.metaT
18DCM1QQSS11_euk.metaG	7.97695	euk.metaG
18DCM1QQSS14_euk.metaT	7.38803	euk.metaT
18SUR1GGMM11_euk.metaG	5.69003	euk.metaG
18SUR1GGMM14_euk.metaT	7.98681	euk.metaT
18SUR1MMQQ11_euk.metaG	7.51332	euk.metaG
18SUR1MMQQ14_euk.metaT	7.19002	euk.metaT
18SUR1QQSS11_euk.metaG	7.88004	euk.metaG
18SUR1QQSS14_euk.metaT	7.58323	euk.metaT
20SUR1MMQQ14_euk.metaT	7.13925	euk.metaT
20SUR1SSUU14_euk.metaT	7.84557	euk.metaT
20SUR2MMQQ12_euk.metaG	4.28729	euk.metaG
20SUR2SSUU11_euk.metaG	7.98086	euk.metaG
22DCM01SSUU11_euk.metaG	7.20223	euk.metaG
22DCM01SSUU14_euk.metaT	8.02157	euk.metaT
22DCM1GGMM11_euk.metaG	5.36658	euk.metaG
22DCM1GGMM14_euk.metaT	7.27943	euk.metaT
22DCM1MMQQ11_euk.metaG	7.74661	euk.metaG
22DCM1QQSS11_euk.metaG	8.03948	euk.metaG
22DCM2MMQQ14_euk.metaT	7.18563	euk.metaT
22DCM4QQSS14_euk.metaT	7.58975	euk.metaT
22SUR02SSUU11_euk.metaG	7.94846	euk.metaG
22SUR02SSUU14_euk.metaT	7.39786	euk.metaT
22SUR1GGMM11_euk.metaG	5.16864	euk.metaG
22SUR1GGMM14_euk.metaT	7.30298	euk.metaT
22SUR1MMQQ11_euk.metaG	7.82504	euk.metaG
22SUR1MMQQ14_euk.metaT	7.04585	euk.metaT
22SUR1QQSS11_euk.metaG	7.98088	euk.metaG
22SUR1QQSS14_euk.metaT	7.61038	euk.metaT
23DCM1GGMM11_euk.metaG	5.33048	euk.metaG
23DCM1QQSS11_euk.metaG	7.97394	euk.metaG
23DCM1SSUU11_euk.metaG	7.63605	euk.metaG
23DCM3GGMM14_euk.metaT	7.2656	euk.metaT
23DCM3QQSS14_euk.metaT	7.53362	euk.metaT
23DCM3SSUU14_euk.metaT	7.5932	euk.metaT
23SUR1GGMM11_euk.metaG	5.46931	euk.metaG
23SUR1QQSS11_euk.metaG	7.66213	euk.metaG
23SUR1SSUU11_euk.metaG	7.5243	euk.metaG
23SUR3GGMM14_euk.metaT	7.26125	euk.metaT
23SUR4QQSS14_euk.metaT	7.73565	euk.metaT
23SUR4SSUU14_euk.metaT	7.67246	euk.metaT
25DCM1GGMM11_euk.metaG	5.84608	euk.metaG
25DCM1GGMM14_euk.metaT	7.31337	euk.metaT
25DCM1MMQQ12_euk.metaG	7.59606	euk.metaG
25DCM1MMQQ14_euk.metaT	7.03705	euk.metaT
25DCM1QQSS11_euk.metaG	7.92153	euk.metaG
25DCM1QQSS14_euk.metaT	7.74845	euk.metaT
25DCM1SSUU11_euk.metaG	7.71463	euk.metaG
25DCM1SSUU14_euk.metaT	7.65861	euk.metaT
25SUR1GGMM11_euk.metaG	5.34717	euk.metaG
25SUR1GGMM14_euk.metaT	6.93227	euk.metaT
25SUR1MMQQ11_euk.metaG	7.99874	euk.metaG
25SUR1MMQQ14_euk.metaT	6.81968	euk.metaT
25SUR1QQSS11_euk.metaG	7.73141	euk.metaG
25SUR1QQSS14_euk.metaT	7.76762	euk.metaT
25SUR1SSUU11_euk.metaG	7.87219	euk.metaG
25SUR3SSUU14_euk.metaT	7.95646	euk.metaT
26SUR1GGQQ11_euk.metaG	6.38176	euk.metaG
26SUR1GGQQ14_euk.metaT	7.33787	euk.metaT
26SUR1QQSS11_euk.metaG	7.8215	euk.metaG
26SUR1QQSS14_euk.metaT	8.38704	euk.metaT
30DCM1QQSS11_euk.metaG	7.23647	euk.metaG
30DCM5QQSS14_euk.metaT	7.58037	euk.metaT
30SUR1MMQQ11_euk.metaG	6.50888	euk.metaG
30SUR1QQSS11_euk.metaG	7.76254	euk.metaG
30SUR1SSUU11_euk.metaG	7.5006	euk.metaG
30SUR3MMQQ14_euk.metaT	7.01636	euk.metaT
30SUR4QQSS14_euk.metaT	7.72163	euk.metaT
30SUR4SSUU14_euk.metaT	7.49651	euk.metaT
36DCM1GGMM11_euk.metaG	4.87156	euk.metaG
36DCM1GGMM14_euk.metaT	7.16651	euk.metaT
36DCM1MMQQ14_euk.metaT	7.20035	euk.metaT
36DCM1QQSS11_euk.metaG	7.4778	euk.metaG
36DCM1SSUU11_euk.metaG	7.4146	euk.metaG
36DCM1SSUU14_euk.metaT	6.8215	euk.metaT
36DCM2QQSS14_euk.metaT	7.58144	euk.metaT
36SUR1GGMM11_euk.metaG	4.7793	euk.metaG
36SUR1GGMM14_euk.metaT	6.88706	euk.metaT
36SUR1QQSS11_euk.metaG	6.46852	euk.metaG
36SUR1QQSS14_euk.metaT	7.58867	euk.metaT
36SUR1SSUU11_euk.metaG	6.10619	euk.metaG
36SUR1SSUU14_euk.metaT	6.93584	euk.metaT
38DCM0GGMM11_euk.metaG	4.95924	euk.metaG
38DCM0QQSS11_euk.metaG	7.21764	euk.metaG
38DCM1GGMM14_euk.metaT	7.36383	euk.metaT
38DCM1QQSS14_euk.metaT	7.36631	euk.metaT
38DCM2GGMM14_euk.metaT	7.39804	euk.metaT
38SUR0GGMM11_euk.metaG	4.81136	euk.metaG
38SUR0QQSS12_euk.metaG	5.80799	euk.metaG
38SUR0SSUU12_euk.metaG	4.58906	euk.metaG
38SUR1GGMM14_euk.metaT	7.34455	euk.metaT
38SUR1QQSS14_euk.metaT	7.48672	euk.metaT
38SUR1SSUU14_euk.metaT	7.03798	euk.metaT
39DCM1GGMM11_euk.metaG	5.25191	euk.metaG
39DCM1GGMM14_euk.metaT	7.58061	euk.metaT
39DCM1QQSS11_euk.metaG	7.09797	euk.metaG
39DCM1QQSS14_euk.metaT	7.50982	euk.metaT
39DCM1SSUU11_euk.metaG	6.26638	euk.metaG
39DCM1SSUU14_euk.metaT	7.02839	euk.metaT
39OTH01GGMM11_euk.metaG	3.71297	euk.metaG
39OTH02GGMM14_euk.metaT	7.82989	euk.metaT
39OTH03GGMM14_euk.metaT	8.22338	euk.metaT
39SUR1GGMM11_euk.metaG	4.54742	euk.metaG
39SUR1GGMM14_euk.metaT	7.21006	euk.metaT
39SUR1MMQQ12_euk.metaG	0	euk.metaG
39SUR1MMQQ14_euk.metaT	6.91331	euk.metaT
39SUR1QQSS11_euk.metaG	7.12096	euk.metaG
39SUR1QQSS14_euk.metaT	6.95718	euk.metaT
39SUR1SSUU12_euk.metaG	2.62899	euk.metaG
39SUR1SSUU14_euk.metaT	6.61757	euk.metaT
40SUR01KKZZ11_euk.metaG	6.52147	euk.metaG
40SUR01KKZZ14_euk.metaT	7.71955	euk.metaT
40ZZZ010KKZZ14_euk.metaT	6.70952	euk.metaT
40ZZZ01KKZZ11_euk.metaG	6.28924	euk.metaG
40ZZZ02KKZZ11_euk.metaG	6.44665	euk.metaG
40ZZZ02KKZZ14_euk.metaT	7.71567	euk.metaT
40ZZZ03KKZZ11_euk.metaG	6.21567	euk.metaG
40ZZZ04KKZZ12_euk.metaG	1.92619	euk.metaG
40ZZZ08KKZZ14_euk.metaT	7.40531	euk.metaT
41DCM1GGMM11_euk.metaG	5.54505	euk.metaG
41DCM1GGMM14_euk.metaT	7.3288	euk.metaT
41DCM1MMQQ14_euk.metaT	7.74206	euk.metaT
41DCM1QQSS11_euk.metaG	7.4292	euk.metaG
41DCM1QQSS14_euk.metaT	7.17078	euk.metaT
41SUR1GGMM11_euk.metaG	4.90678	euk.metaG
41SUR1GGMM14_euk.metaT	7.75291	euk.metaT
41SUR1MMQQ12_euk.metaG	4.02469	euk.metaG
41SUR1MMQQ14_euk.metaT	6.95253	euk.metaT
41SUR1QQSS11_euk.metaG	6.93313	euk.metaG
41SUR1QQSS14_euk.metaT	7.68246	euk.metaT
41SUR1SSUU11_euk.metaG	6.25191	euk.metaG
41SUR1SSUU14_euk.metaT	7.51898	euk.metaT
46SUR1GGMM11_euk.metaG	4.41743	euk.metaG
46SUR1GGMM14_euk.metaT	7.28258	euk.metaT
46SUR1MMQQ11_euk.metaG	5.41052	euk.metaG
46SUR1MMQQ14_euk.metaT	7.36307	euk.metaT
46SUR1QQSS11_euk.metaG	6.82101	euk.metaG
46SUR1QQSS14_euk.metaT	7.88928	euk.metaT
46SUR1SSUU11_euk.metaG	6.73544	euk.metaG
46SUR1SSUU14_euk.metaT	7.79173	euk.metaT
47DCM01GGZZ11_euk.metaG	6.16392	euk.metaG
47DCM04GGZZ14_euk.metaT	7.67343	euk.metaT
47SUR1GGQQ11_euk.metaG	4.50228	euk.metaG
47SUR1SSUU11_euk.metaG	6.29153	euk.metaG
47SUR1SSUU14_euk.metaT	6.61641	euk.metaT
47SUR2GGQQ14_euk.metaT	7.34507	euk.metaT
48SUR1GGQQ11_euk.metaG	4.88244	euk.metaG
48SUR1GGQQ14_euk.metaT	7.51294	euk.metaT
48SUR1SSUU12_euk.metaG	2.76752	euk.metaG
48SUR1SSUU14_euk.metaT	6.95274	euk.metaT
4DCM1GGMM11_euk.metaG	5.77416	euk.metaG
4DCM1GGMM14_euk.metaT	7.54941	euk.metaT
4DCM1MMQQ12_euk.metaG	6.51054	euk.metaG
4DCM1MMQQ14_euk.metaT	7.41918	euk.metaT
4SUR1GGMM11_euk.metaG	6.05532	euk.metaG
4SUR1GGMM14_euk.metaT	7.37439	euk.metaT
4SUR1MMQQ11_euk.metaG	7.07522	euk.metaG
4SUR1MMQQ14_euk.metaT	7.04159	euk.metaT
4SUR1SSUU11_euk.metaG	7.19437	euk.metaG
4SUR1SSUU14_euk.metaT	7.34039	euk.metaT
51DCM01QQRR11_euk.metaG	8.08546	euk.metaG
51DCM02QQRR14_euk.metaT	7.73324	euk.metaT
51DCM1GGMM11_euk.metaG	5.96038	euk.metaG
51DCM1GGMM14_euk.metaT	7.95201	euk.metaT
51DCM1SSUU11_euk.metaG	7.96951	euk.metaG
51DCM1SSUU14_euk.metaT	6.77484	euk.metaT
51SUR1GGMM11_euk.metaG	6.06163	euk.metaG
51SUR1MMQQ11_euk.metaG	6.82727	euk.metaG
51SUR1MMQQ14_euk.metaT	7.36731	euk.metaT
51SUR1QQSS11_euk.metaG	7.61529	euk.metaG
51SUR1QQSS14_euk.metaT	7.80858	euk.metaT
51SUR1SSUU11_euk.metaG	6.87322	euk.metaG
51SUR1SSUU14_euk.metaT	6.51565	euk.metaT
51SUR2MMQQ11_euk.metaG	6.66	euk.metaG
51SUR3GGMM14_euk.metaT	7.3267	euk.metaT
51SUR3MMQQ11_euk.metaG	6.69828	euk.metaG
52DCM0GGMM11_euk.metaG	4.76657	euk.metaG
52DCM0GGMM14_euk.metaT	7.29686	euk.metaT
52DCM0QQSS11_euk.metaG	7.6802	euk.metaG
52DCM0SSUU11_euk.metaG	7.42764	euk.metaG
52DCM1QQSS14_euk.metaT	7.69666	euk.metaT
52DCM1SSUU14_euk.metaT	6.82873	euk.metaT
52SUR0GGMM11_euk.metaG	5.15624	euk.metaG
52SUR0MMQQ12_euk.metaG	3.54932	euk.metaG
52SUR0QQSS11_euk.metaG	7.49142	euk.metaG
52SUR0SSUU11_euk.metaG	6.9105	euk.metaG
52SUR1GGMM15_euk.metaT	7.24071	euk.metaT
52SUR1MMQQ14_euk.metaT	7.54624	euk.metaT
52SUR1QQSS14_euk.metaT	7.77204	euk.metaT
52SUR1SSUU14_euk.metaT	7.46153	euk.metaT
64DCM1MMQQ12_euk.metaG	4.19107	euk.metaG
64DCM1MMQQ14_euk.metaT	7.59762	euk.metaT
64DCM1QQSS11_euk.metaG	8.2015	euk.metaG
64DCM1QQSS14_euk.metaT	7.53195	euk.metaT
64DCM1SSUU11_euk.metaG	6.58748	euk.metaG
64DCM1SSUU14_euk.metaT	6.67929	euk.metaT
64SUR1GGMM11_euk.metaG	5.7553	euk.metaG
64SUR1GGMM14_euk.metaT	7.3508	euk.metaT
64SUR1QQSS11_euk.metaG	8.14447	euk.metaG
64SUR1QQSS14_euk.metaT	7.30977	euk.metaT
64SUR1SSUU11_euk.metaG	7.93347	euk.metaG
64SUR1SSUU14_euk.metaT	6.87464	euk.metaT
64SUR2MMQQ11_euk.metaG	6.20617	euk.metaG
64SUR4MMQQ14_euk.metaT	7.31093	euk.metaT
65DCM1MMQQ12_euk.metaG	0.220971	euk.metaG
65DCM2MMQQ14_euk.metaT	6.83139	euk.metaT
65SUR1GGMM12_euk.metaG	5.89126	euk.metaG
65SUR1MMQQ12_euk.metaG	6.2194	euk.metaG
65SUR1MMQQ14_euk.metaT	7.32874	euk.metaT
65SUR1QQSS11_euk.metaG	7.94383	euk.metaG
65SUR1QQSS14_euk.metaT	7.62037	euk.metaT
65SUR1SSUU11_euk.metaG	7.8405	euk.metaG
65SUR2GGMM14_euk.metaT	7.49247	euk.metaT
65SUR3SSUU14_euk.metaT	7.1685	euk.metaT
66DCM1GGMM11_euk.metaG	7.50648	euk.metaG
66DCM1GGMM14_euk.metaT	7.74143	euk.metaT
66DCM1MMQQ12_euk.metaG	3.24711	euk.metaG
66DCM1MMQQ14_euk.metaT	7.05683	euk.metaT
66SUR1GGMM11_euk.metaG	5.62945	euk.metaG
66SUR1GGMM14_euk.metaT	7.4945	euk.metaT
66SUR1MMQQ12_euk.metaG	6.46598	euk.metaG
66SUR1MMQQ14_euk.metaT	6.9966	euk.metaT
66SUR1QQSS11_euk.metaG	7.24203	euk.metaG
66SUR1QQSS14_euk.metaT	7.66038	euk.metaT
66SUR1SSUU11_euk.metaG	7.64776	euk.metaG
66SUR1SSUU14_euk.metaT	7.44907	euk.metaT
67SUR1GGMM11_euk.metaG	4.26898	euk.metaG
67SUR1GGZZ11_euk.metaG	4.80779	euk.metaG
67SUR1MMQQ11_euk.metaG	6.00728	euk.metaG
67SUR1QQSS11_euk.metaG	6.96799	euk.metaG
67SUR1SSUU11_euk.metaG	6.9064	euk.metaG
67SUR2GGZZ14_euk.metaT	7.50929	euk.metaT
67SUR2MMQQ14_euk.metaT	7.49454	euk.metaT
67SUR2QQSS14_euk.metaT	7.99915	euk.metaT
67SUR2SSUU14_euk.metaT	7.17636	euk.metaT
67SUR5GGMM14_euk.metaT	7.34349	euk.metaT
68DCM1GGMM11_euk.metaG	5.7582	euk.metaG
68DCM1GGMM14_euk.metaT	7.62833	euk.metaT
68DCM1GGZZ11_euk.metaG	5.945	euk.metaG
68DCM1GGZZ14_euk.metaT	7.63379	euk.metaT
68DCM1MMQQ12_euk.metaG	4.88072	euk.metaG
68DCM1MMQQ14_euk.metaT	7.05345	euk.metaT
68DCM1SSUU11_euk.metaG	8.03493	euk.metaG
68DCM2SSUU14_euk.metaT	7.19844	euk.metaT
68MES1GGKK11_euk.metaG	6.38277	euk.metaG
68MES1GGKK14_euk.metaT	6.91905	euk.metaT
68SUR1GGMM11_euk.metaG	4.65136	euk.metaG
68SUR1GGMM14_euk.metaT	7.45428	euk.metaT
68SUR1MMQQ12_euk.metaG	3.99489	euk.metaG
68SUR1MMQQ14_euk.metaT	7.61287	euk.metaT
68SUR1QQSS11_euk.metaG	7.7298	euk.metaG
68SUR1SSUU11_euk.metaG	7.62284	euk.metaG
68SUR1SSUU14_euk.metaT	7.24173	euk.metaT
68SUR2QQSS14_euk.metaT	7.58339	euk.metaT
70SUR1GGMM11_euk.metaG	6.70106	euk.metaG
70SUR1GGMM14_euk.metaT	7.17169	euk.metaT
70SUR1GGZZ11_euk.metaG	7.11568	euk.metaG
70SUR1GGZZ14_euk.metaT	7.69039	euk.metaT
70SUR1MMQQ11_euk.metaG	7.68243	euk.metaG
70SUR1MMQQ14_euk.metaT	7.6903	euk.metaT
70SUR1QQSS11_euk.metaG	7.9485	euk.metaG
70SUR1QQSS14_euk.metaT	7.47472	euk.metaT
70SUR1SSUU11_euk.metaG	7.94347	euk.metaG
70SUR1SSUU14_euk.metaT	7.11805	euk.metaT
72DCM0GGMM11_euk.metaG	5.15005	euk.metaG
72DCM0MMQQ11_euk.metaG	7.06931	euk.metaG
72DCM0QQSS11_euk.metaG	7.85153	euk.metaG
72DCM0SSUU11_euk.metaG	7.66612	euk.metaG
72DCM1GGMM14_euk.metaT	7.19971	euk.metaT
72DCM1MMQQ14_euk.metaT	7.42082	euk.metaT
72DCM1QQSS14_euk.metaT	6.27131	euk.metaT
72DCM1SSUU15_euk.metaT	6.51373	euk.metaT
72SUR0MMQQ12_euk.metaG	5.06071	euk.metaG
72SUR0QQSS11_euk.metaG	7.57945	euk.metaG
72SUR0SSUU11_euk.metaG	6.98276	euk.metaG
72SUR1QQSS14_euk.metaT	6.78791	euk.metaT
72SUR1SSUU14_euk.metaT	6.84572	euk.metaT
72SUR2MMQQ14_euk.metaT	7.30443	euk.metaT
76DCM1MMQQ11_euk.metaG	7.17049	euk.metaG
76DCM1MMQQ14_euk.metaT	7.25555	euk.metaT
76DCM1QQSS11_euk.metaG	7.27701	euk.metaG
76DCM1QQSS14_euk.metaT	7.63661	euk.metaT
76DCM1SSUU11_euk.metaG	7.69568	euk.metaG
76DCM1SSUU14_euk.metaT	7.12561	euk.metaT
76SUR1GGZZ11_euk.metaG	6.13868	euk.metaG
76SUR1MMQQ11_euk.metaG	6.89544	euk.metaG
76SUR1QQSS11_euk.metaG	7.39494	euk.metaG
76SUR1SSUU11_euk.metaG	7.47861	euk.metaG
76SUR1SSUU14_euk.metaT	7.25543	euk.metaT
76SUR2GGZZ14_euk.metaT	7.37388	euk.metaT
76SUR2QQSS14_euk.metaT	6.89968	euk.metaT
76SUR7MMQQ14_euk.metaT	7.29512	euk.metaT
78DCM1GGZZ11_euk.metaG	7.87952	euk.metaG
78DCM1GGZZ14_euk.metaT	6.73077	euk.metaT
78DCM1QQSS11_euk.metaG	8.13419	euk.metaG
78DCM1QQSS14_euk.metaT	7.26206	euk.metaT
78DCM1SSUU11_euk.metaG	8.07768	euk.metaG
78DCM1SSUU14_euk.metaT	7.88005	euk.metaT
78SUR1GGZZ11_euk.metaG	7.46691	euk.metaG
78SUR1GGZZ14_euk.metaT	7.36935	euk.metaT
78SUR1MMQQ11_euk.metaG	7.54257	euk.metaG
78SUR1MMQQ14_euk.metaT	7.39398	euk.metaT
78SUR1QQSS11_euk.metaG	8.05368	euk.metaG
78SUR1QQSS14_euk.metaT	7.40782	euk.metaT
78SUR1SSUU11_euk.metaG	7.12607	euk.metaG
78SUR1SSUU14_euk.metaT	7.31184	euk.metaT
7DCM1GGMM11_euk.metaG	1.97142	euk.metaG
7DCM1MMQQ11_euk.metaG	7.08421	euk.metaG
7DCM1MMQQ12_euk.metaG	1.03184	euk.metaG
7DCM1QQSS11_euk.metaG	7.13036	euk.metaG
7DCM2GGMM14_euk.metaT	7.40781	euk.metaT
7DCM2MMQQ14_euk.metaT	7.48629	euk.metaT
7DCM6QQSS14_euk.metaT	7.28553	euk.metaT
7SUR1GGMM11_euk.metaG	5.7732	euk.metaG
7SUR1QQSS11_euk.metaG	7.70144	euk.metaG
7SUR2GGMM14_euk.metaT	7.17468	euk.metaT
7SUR3QQSS14_euk.metaT	7.33673	euk.metaT
80DCM1GGMM11_euk.metaG	8.36486	euk.metaG
80DCM1MMQQ11_euk.metaG	8.25086	euk.metaG
80DCM1MMQQ14_euk.metaT	7.45735	euk.metaT
80DCM1QQSS11_euk.metaG	8.13033	euk.metaG
80DCM1QQSS14_euk.metaT	7.3716	euk.metaT
80DCM1SSUU11_euk.metaG	7.9752	euk.metaG
80DCM1SSUU14_euk.metaT	7.10218	euk.metaT
80SUR0GGZZ11_euk.metaG	8.20615	euk.metaG
80SUR1GGMM11_euk.metaG	8.08787	euk.metaG
80SUR1GGMM14_euk.metaT	7.32204	euk.metaT
80SUR1GGZZ14_euk.metaT	7.53865	euk.metaT
80SUR1QQSS11_euk.metaG	7.77999	euk.metaG
80SUR1QQSS14_euk.metaT	7.7423	euk.metaT
80SUR1SSUU11_euk.metaG	7.95256	euk.metaG
80SUR1SSUU14_euk.metaT	7.5101	euk.metaT
81DCM01SSUU11_euk.metaG	7.83542	euk.metaG
81DCM01SSUU14_euk.metaT	7.64128	euk.metaT
81DCM1MMQQ11_euk.metaG	6.72908	euk.metaG
81DCM1MMQQ14_euk.metaT	7.4433	euk.metaT
81DCM1QQSS11_euk.metaG	7.76317	euk.metaG
81DCM1QQSS14_euk.metaT	7.69264	euk.metaT
81SUR1GGMM11_euk.metaG	5.18744	euk.metaG
81SUR1GGMM14_euk.metaT	7.41645	euk.metaT
81SUR1QQSS11_euk.metaG	8.12488	euk.metaG
81SUR1QQSS14_euk.metaT	7.314	euk.metaT
82DCM00QQRR12_euk.metaG	2.64738	euk.metaG
82DCM01QQRR14_euk.metaT	6.72347	euk.metaT
82DCM0GGZZ11_euk.metaG	6.9535	euk.metaG
82DCM0SSUU11_euk.metaG	6.2935	euk.metaG
82DCM1GGZZ14_euk.metaT	6.68094	euk.metaT
82DCM1SSUU14_euk.metaT	4.48882	euk.metaT
82SUR0GGMM11_euk.metaG	4.44825	euk.metaG
82SUR0GGZZ11_euk.metaG	6.38229	euk.metaG
82SUR0MMQQ12_euk.metaG	1.3814	euk.metaG
82SUR0QQSS11_euk.metaG	7.33994	euk.metaG
82SUR0SSUU11_euk.metaG	4.79719	euk.metaG
82SUR1GGMM14_euk.metaT	7.02275	euk.metaT
82SUR1MMQQ14_euk.metaT	6.2921	euk.metaT
82SUR1SSUU14_euk.metaT	3.60778	euk.metaT
82SUR2GGZZ14_euk.metaT	6.98274	euk.metaT
82SUR2QQSS14_euk.metaT	7.37604	euk.metaT
83SUR0SSUU11_euk.metaG	5.84093	euk.metaG
83SUR1GGMM11_euk.metaG	4.13912	euk.metaG
83SUR1GGMM14_euk.metaT	7.12492	euk.metaT
83SUR1GGZZ11_euk.metaG	6.57097	euk.metaG
83SUR1MMQQ14_euk.metaT	6.95814	euk.metaT
83SUR1SSUU14_euk.metaT	6.65145	euk.metaT
83SUR4GGZZ14_euk.metaT	7.45189	euk.metaT
84SUR0GGMM11_euk.metaG	3.91815	euk.metaG
84SUR0GGZZ11_euk.metaG	5.60332	euk.metaG
84SUR0MMQQ12_euk.metaG	3.75	euk.metaG
84SUR0QQSS11_euk.metaG	6.48449	euk.metaG
84SUR0SSUU11_euk.metaG	6.5792	euk.metaG
84SUR1GGMM14_euk.metaT	6.29689	euk.metaT
84SUR1GGZZ14_euk.metaT	7.51068	euk.metaT
84SUR1QQSS14_euk.metaT	7.7429	euk.metaT
84SUR1SSUU14_euk.metaT	7.25664	euk.metaT
84SUR2MMQQ14_euk.metaT	7.10043	euk.metaT
85DCM0GGMM11_euk.metaG	4.20456	euk.metaG
85DCM0GGZZ11_euk.metaG	4.73081	euk.metaG
85DCM0MMQQ12_euk.metaG	0	euk.metaG
85DCM0SSUU11_euk.metaG	4.94621	euk.metaG
85DCM1GGMM14_euk.metaT	5.99409	euk.metaT
85DCM1GGZZ14_euk.metaT	6.66939	euk.metaT
85DCM1MMQQ14_euk.metaT	5.76309	euk.metaT
85DCM1QQSS11_euk.metaG	4.82862	euk.metaG
85DCM1QQSS14_euk.metaT	6.42291	euk.metaT
85DCM1SSUU14_euk.metaT	4.88201	euk.metaT
85SUR0GGMM11_euk.metaG	4.01987	euk.metaG
85SUR0GGZZ11_euk.metaG	4.13525	euk.metaG
85SUR0SSUU12_euk.metaG	3.85211	euk.metaG
85SUR1GGZZ14_euk.metaT	6.32794	euk.metaT
85SUR1QQSS11_euk.metaG	4.21014	euk.metaG
85SUR1QQSS14_euk.metaT	5.55954	euk.metaT
85SUR1SSUU14_euk.metaT	6.84104	euk.metaT
85SUR2GGMM14_euk.metaT	6.4763	euk.metaT
92SUR1GGMM11_euk.metaG	5.73	euk.metaG
92SUR1GGMM14_euk.metaT	7.47339	euk.metaT
92SUR1GGZZ11_euk.metaG	5.60861	euk.metaG
92SUR1GGZZ14_euk.metaT	7.71881	euk.metaT
92SUR1MMQQ11_euk.metaG	6.11214	euk.metaG
92SUR1MMQQ14_euk.metaT	7.68558	euk.metaT
92SUR1QQSS11_euk.metaG	4.6453	euk.metaG
92SUR1QQSS14_euk.metaT	7.49668	euk.metaT
92SUR1SSUU11_euk.metaG	7.58364	euk.metaG
92SUR1SSUU14_euk.metaT	7.74388	euk.metaT
93DCM1GGMM11_euk.metaG	6.38863	euk.metaG
93DCM1GGMM14_euk.metaT	7.51971	euk.metaT
93DCM1MMQQ12_euk.metaG	3.39831	euk.metaG
93DCM1SSUU11_euk.metaG	6.51107	euk.metaG
93DCM1SSUU14_euk.metaT	6.69637	euk.metaT
93DCM3MMQQ14_euk.metaT	6.80996	euk.metaT
93SUR01GGZZ11_euk.metaG	6.09109	euk.metaG
93SUR01GGZZ14_euk.metaT	6.78278	euk.metaT
93SUR1GGMM11_euk.metaG	6.29285	euk.metaG
93SUR1GGZZ11_euk.metaG	6.73128	euk.metaG
93SUR1GGZZ14_euk.metaT	8.57832	euk.metaT
93SUR1MMQQ11_euk.metaG	7.21648	euk.metaG
93SUR1MMQQ14_euk.metaT	7.14141	euk.metaT
93SUR1SSUU11_euk.metaG	7.24032	euk.metaG
93SUR1SSUU14_euk.metaT	7.17846	euk.metaT
93SUR2GGMM14_euk.metaT	8.338	euk.metaT
98DCM1GGMM12_euk.metaG	0.587034	euk.metaG
98DCM1MMQQ12_euk.metaG	2.6024	euk.metaG
98DCM1MMQQ14_euk.metaT	7.4984	euk.metaT
98DCM1QQSS11_euk.metaG	7.53218	euk.metaG
98DCM1QQSS14_euk.metaT	7.73774	euk.metaT
98DCM1SSUU11_euk.metaG	7.7612	euk.metaG
98DCM1SSUU14_euk.metaT	7.59581	euk.metaT
98DCM2GGMM14_euk.metaT	7.57316	euk.metaT
98MES1GGKK11_euk.metaG	4.28751	euk.metaG
98MES1GGKK14_euk.metaT	7.80479	euk.metaT
98SUR1MMQQ11_euk.metaG	6.3713	euk.metaG
98SUR1MMQQ14_euk.metaT	7.62015	euk.metaT
98SUR1QQSS11_euk.metaG	7.38051	euk.metaG
98SUR1QQSS14_euk.metaT	7.79071	euk.metaT
98SUR1SSUU11_euk.metaG	7.49763	euk.metaG
98SUR1SSUU14_euk.metaT	7.24635	euk.metaT
9DCM1GGMM11_euk.metaG	6.09085	euk.metaG
9DCM1GGMM14_euk.metaT	7.82343	euk.metaT
9DCM1MMQQ14_euk.metaT	7.50844	euk.metaT
9DCM2MMQQ12_euk.metaG	4.78227	euk.metaG
9SUR1GGMM11_euk.metaG	6.59968	euk.metaG
9SUR1GGMM14_euk.metaT	8.35246	euk.metaT
9SUR1SSUU11_euk.metaG	7.71271	euk.metaG
9SUR1SSUU14_euk.metaT	7.12896	euk.metaT
A1_Exo_Bathy_Exo	5.33816	metaP
A1_FL_Bathy_FL	5.25905	metaP
A1_PA_Bathy_PA	3.39194	metaP
A3_Exo_Bathy_Exo	5.79463	metaP
A3_FL_Bathy_FL	5.80925	metaP
A3_PA_Bathy_PA	4.48519	metaP
A5_Exo_Bathy_Exo	5.45094	metaP
A5_FL_Bathy_FL	5.81829	metaP
A5_PA_Bathy_PA	4.00177	metaP
BR_Exo_Epi_Exo	5.40561	metaP
BR_FL_Epi_FL	5.43639	metaP
BR_PA_Epi_PA	4.59458	metaP
CH_Exo_Epi_Exo	5.47319	metaP
CH_FL_Epi_FL	5.60737	metaP
CH_PA_Epi_PA	4.32335	metaP
M2_400m_Exo_Meso_Exo	2.39506	metaP
M2_400m_FL_Meso_FL	5.30957	metaP
M2_400m_PA_Meso_PA	4.10796	metaP
M2_450m_Exo_Meso_Exo	4.13959	metaP
M2_450m_FL_Meso_FL	5.11012	metaP
M2_450m_PA_Meso_PA	3.22861	metaP
M3_1500m_Exo_Bathy_Exo	3.59834	metaP
M3_1500m_FL_Bathy_FL	5.19019	metaP
M3_1500m_PA_Bathy_PA	3.1853	metaP
M4_3500m_Exo_Bathy_Exo	5.04219	metaP
M4_3500m_FL_Bathy_FL	4.96963	metaP
M4_3500m_PA_Bathy_PA	4.14715	metaP
M4_4000m_Exo_Bathy_Exo	4.47487	metaP
M4_4000m_FL_Bathy_FL	4.68831	metaP
M4_4000m_PA_Bathy_PA	3.36872	metaP
OO_Exo_Epi_Exo	4.93957	metaP
OO_FL_Epi_FL	5.09953	metaP
OO_PA_Epi_PA	4.71662	metaP
ST10_200m_FL_Meso_FL	4.88387	metaP
ST10_200m_PA_Meso_PA	4.45566	metaP
ST13_75m_Exo_Epi_Exo	4.95251	metaP
ST13_75m_FL_Epi_FL	5.46767	metaP
ST13_75m_PA_Epi_PA	3.91938	metaP
ST14_2000m_Exo_Bathy_Exo	5.52168	metaP
ST14_2000m_FL_Bathy_FL	4.84075	metaP
ST15_600m_Exo_Meso_Exo	5.45216	metaP
ST15_600m_FL_Meso_FL	5.18359	metaP
ST15_600m_PA_Meso_PA	2.61887	metaP
ST16_1000m_FL_Bathy_FL	4.85629	metaP
ST16_1000m_PA_Bathy_PA	2.72728	metaP
ST16_500m_Exo_Meso_Exo	5.3047	metaP
ST16_500m_FL_Meso_FL	5.08552	metaP
ST17_1500m_Exo_Bathy_Exo	5.54476	metaP
ST17_1500m_FL_Bathy_FL	5.37063	metaP
ST17_1500m_PA_Bathy_PA	2.2768	metaP
ST4_2000m_Exo_Bathy_Exo	4.26371	metaP
ST4_2000m_FL_Bathy_FL	4.06451	metaP
ST6_100m_Exo_Epi_Exo	4.86772	metaP
ST6_100m_FL_Epi_FL	4.87801	metaP
ST6_100m_PA_Epi_PA	2.54833	metaP
ST6_400m_Exo_Meso_Exo	5.68641	metaP
ST6_400m_FL_Meso_FL	5.34788	metaP
ST6_400m_PA_Meso_PA	3.49671	metaP
ST7_2000m_Exo_Bathy_Exo	5.13346	metaP
ST7_2000m_FL_Bathy_FL	4.68549	metaP
ST7_2000m_PA_Bathy_PA	3.66703	metaP
TARA_A100000164_prok.metaG	7.36366	prok.metaG
TARA_A100000165_prok.metaT	5.97811	prok.metaT
TARA_A100000220_prok.metaT	6.48427	prok.metaT
TARA_A100001011_prok.metaG	7.31987	prok.metaG
TARA_A100001015_prok.metaG	7.27047	prok.metaG
TARA_A100001026_prok.metaT	5.76589	prok.metaT
TARA_A100001035_prok.metaG	7.33934	prok.metaG
TARA_A100001037_prok.metaG	7.5368	prok.metaG
TARA_A100001195_prok.metaT	6.1323	prok.metaT
TARA_A100001234_prok.metaG	7.41081	prok.metaG
TARA_A100001388_prok.metaG	7.36815	prok.metaG
TARA_A100001401_prok.metaT	5.56349	prok.metaT
TARA_A200000113_prok.metaG	7.35651	prok.metaG
TARA_A200000159_prok.metaG	7.52743	prok.metaG
TARA_A200000327_prok.metaT	6.20102	prok.metaT
TARA_A200000369_prok.metaT	6.45246	prok.metaT
TARA_B000000437_prok.metaG	7.38322	prok.metaG
TARA_B000000441_prok.metaG	7.46104	prok.metaG
TARA_B000000460_prok.metaG	7.55714	prok.metaG
TARA_B000000475_prok.metaG	7.39337	prok.metaG
TARA_B000000477_prok.metaG	7.40457	prok.metaG
TARA_B000000532_prok.metaG	7.34329	prok.metaG
TARA_B000000557_prok.metaG	7.35501	prok.metaG
TARA_B000000565_prok.metaG	7.38478	prok.metaG
TARA_B000000609_prok.metaG	7.33003	prok.metaG
TARA_B100000003_prok.metaG	7.44168	prok.metaG
TARA_B100000029_prok.metaG	7.50234	prok.metaG
TARA_B100000035_prok.metaG	7.34934	prok.metaG
TARA_B100000071_prok.metaT	6.23791	prok.metaT
TARA_B100000073_prok.metaG	7.42739	prok.metaG
TARA_B100000085_prok.metaG	7.42876	prok.metaG
TARA_B100000089_prok.metaT	6.36772	prok.metaT
TARA_B100000091_prok.metaT	6.11368	prok.metaT
TARA_B100000101_prok.metaT	6.17352	prok.metaT
TARA_B100000110_prok.metaT	5.87328	prok.metaT
TARA_B100000116_prok.metaT	6.18635	prok.metaT
TARA_B100000120_prok.metaT	7.34624	prok.metaT
TARA_B100000123_prok.metaG	7.33189	prok.metaG
TARA_B100000127_prok.metaT	5.89171	prok.metaT
TARA_B100000131_prok.metaG	7.36068	prok.metaG
TARA_B100000133_prok.metaT	6.05723	prok.metaT
TARA_B100000143_prok.metaT	6.18486	prok.metaT
TARA_B100000161_prok.metaG	7.31284	prok.metaG
TARA_B100000178_prok.metaT	5.82392	prok.metaT
TARA_B100000194_prok.metaT	5.80762	prok.metaT
TARA_B100000212_prok.metaG	7.34359	prok.metaG
TARA_B100000212_prok.metaT	4.74669	prok.metaT
TARA_B100000214_prok.metaG	7.3566	prok.metaG
TARA_B100000214_prok.metaT	5.91153	prok.metaT
TARA_B100000236_prok.metaT	6.44646	prok.metaT
TARA_B100000242_prok.metaG	7.30683	prok.metaG
TARA_B100000248_prok.metaT	5.28619	prok.metaT
TARA_B100000261_prok.metaT	6.3327	prok.metaT
TARA_B100000267_prok.metaT	5.85979	prok.metaT
TARA_B100000282_prok.metaG	7.3431	prok.metaG
TARA_B100000282_prok.metaT	6.06612	prok.metaT
TARA_B100000287_prok.metaG	7.42841	prok.metaG
TARA_B100000287_prok.metaT	6.66153	prok.metaT
TARA_B100000315_prok.metaG	7.50679	prok.metaG
TARA_B100000315_prok.metaT	6.27558	prok.metaT
TARA_B100000353_prok.metaT	5.45177	prok.metaT
TARA_B100000355_prok.metaT	6.32333	prok.metaT
TARA_B100000378_prok.metaG	7.61735	prok.metaG
TARA_B100000401_prok.metaG	7.37491	prok.metaG
TARA_B100000405_prok.metaG	7.53655	prok.metaG
TARA_B100000408_prok.metaG	7.54331	prok.metaG
TARA_B100000420_prok.metaT	6.46703	prok.metaT
TARA_B100000422_prok.metaT	6.39017	prok.metaT
TARA_B100000424_prok.metaG	7.38739	prok.metaG
TARA_B100000427_prok.metaG	7.36383	prok.metaG
TARA_B100000436_prok.metaT	6.05872	prok.metaT
TARA_B100000444_prok.metaT	6.10827	prok.metaT
TARA_B100000446_prok.metaG	7.76105	prok.metaG
TARA_B100000457_prok.metaT	6.2913	prok.metaT
TARA_B100000459_prok.metaG	7.55544	prok.metaG
TARA_B100000470_prok.metaG	7.53495	prok.metaG
TARA_B100000473_prok.metaT	5.58847	prok.metaT
TARA_B100000475_prok.metaG	7.51685	prok.metaG
TARA_B100000480_prok.metaT	6.25881	prok.metaT
TARA_B100000482_prok.metaG	7.53199	prok.metaG
TARA_B100000493_prok.metaT	5.92302	prok.metaT
TARA_B100000497_prok.metaG	7.53431	prok.metaG
TARA_B100000508_prok.metaG	7.59013	prok.metaG
TARA_B100000513_prok.metaG	7.43491	prok.metaG
TARA_B100000513_prok.metaT	5.97121	prok.metaT
TARA_B100000515_prok.metaT	6.7068	prok.metaT
TARA_B100000519_prok.metaG	7.64908	prok.metaG
TARA_B100000524_prok.metaG	7.37614	prok.metaG
TARA_B100000524_prok.metaT	5.64634	prok.metaT
TARA_B100000526_prok.metaT	6.43564	prok.metaT
TARA_B100000530_prok.metaG	7.49648	prok.metaG
TARA_B100000562_prok.metaT	5.6714	prok.metaT
TARA_B100000575_prok.metaG	7.36181	prok.metaG
TARA_B100000575_prok.metaT	5.59789	prok.metaT
TARA_B100000579_prok.metaG	7.34893	prok.metaG
TARA_B100000579_prok.metaT	6.43751	prok.metaT
TARA_B100000586_prok.metaG	7.5139	prok.metaG
TARA_B100000593_prok.metaT	6.45817	prok.metaT
TARA_B100000603_prok.metaT	4.95576	prok.metaT
TARA_B100000609_prok.metaG	7.42776	prok.metaG
TARA_B100000611_prok.metaT	5.8893	prok.metaT
TARA_B100000614_prok.metaG	7.47581	prok.metaG
TARA_B100000622_prok.metaT	6.13329	prok.metaT
TARA_B100000624_prok.metaT	6.39827	prok.metaT
TARA_B100000637_prok.metaT	5.72327	prok.metaT
TARA_B100000639_prok.metaT	6.55981	prok.metaT
TARA_B100000651_prok.metaT	6.60457	prok.metaT
TARA_B100000658_prok.metaT	6.17061	prok.metaT
TARA_B100000660_prok.metaT	6.52534	prok.metaT
TARA_B100000674_prok.metaG	7.44619	prok.metaG
TARA_B100000674_prok.metaT	5.03359	prok.metaT
TARA_B100000676_prok.metaG	7.49594	prok.metaG
TARA_B100000676_prok.metaT	6.72671	prok.metaT
TARA_B100000678_prok.metaG	7.5915	prok.metaG
TARA_B100000678_prok.metaT	6.01184	prok.metaT
TARA_B100000683_prok.metaG	7.5353	prok.metaG
TARA_B100000683_prok.metaT	5.67346	prok.metaT
TARA_B100000686_prok.metaG	7.48526	prok.metaG
TARA_B100000686_prok.metaT	6.38683	prok.metaT
TARA_B100000700_prok.metaG	7.50877	prok.metaG
TARA_B100000700_prok.metaT	6.29427	prok.metaT
TARA_B100000713_prok.metaT	6.18238	prok.metaT
TARA_B100000745_prok.metaG	7.51748	prok.metaG
TARA_B100000747_prok.metaT	6.55194	prok.metaT
TARA_B100000749_prok.metaG	7.63666	prok.metaG
TARA_B100000765_prok.metaT	6.21987	prok.metaT
TARA_B100000767_prok.metaG	7.48762	prok.metaG
TARA_B100000767_prok.metaT	6.01332	prok.metaT
TARA_B100000768_prok.metaG	7.5089	prok.metaG
TARA_B100000768_prok.metaT	5.78119	prok.metaT
TARA_B100000780_prok.metaG	7.45712	prok.metaG
TARA_B100000780_prok.metaT	6.26331	prok.metaT
TARA_B100000787_prok.metaG	7.38209	prok.metaG
TARA_B100000787_prok.metaT	6.41574	prok.metaT
TARA_B100000795_prok.metaG	7.43276	prok.metaG
TARA_B100000795_prok.metaT	6.31985	prok.metaT
TARA_B100000801_prok.metaT	6.43907	prok.metaT
TARA_B100000809_prok.metaG	7.57662	prok.metaG
TARA_B100000811_prok.metaT	5.9284	prok.metaT
TARA_B100000813_prok.metaT	6.79713	prok.metaT
TARA_B100000832_prok.metaT	6.33312	prok.metaT
TARA_B100000834_prok.metaT	6.61668	prok.metaT
TARA_B100000851_prok.metaT	5.23194	prok.metaT
TARA_B100000858_prok.metaT	6.17016	prok.metaT
TARA_B100000865_prok.metaT	6.20083	prok.metaT
TARA_B100000872_prok.metaT	6.26955	prok.metaT
TARA_B100000885_prok.metaT	6.28471	prok.metaT
TARA_B100000886_prok.metaG	7.3223	prok.metaG
TARA_B100000900_prok.metaG	7.36042	prok.metaG
TARA_B100000900_prok.metaT	5.42561	prok.metaT
TARA_B100000902_prok.metaG	7.40514	prok.metaG
TARA_B100000902_prok.metaT	6.3878	prok.metaT
TARA_B100000916_prok.metaT	6.02823	prok.metaT
TARA_B100000918_prok.metaT	6.13134	prok.metaT
TARA_B100000920_prok.metaT	6.48088	prok.metaT
TARA_B100000925_prok.metaG	7.38883	prok.metaG
TARA_B100000925_prok.metaT	5.51273	prok.metaT
TARA_B100000927_prok.metaG	7.39714	prok.metaG
TARA_B100000927_prok.metaT	6.24931	prok.metaT
TARA_B100000929_prok.metaG	7.60995	prok.metaG
TARA_B100000929_prok.metaT	6.79638	prok.metaT
TARA_B100000939_prok.metaT	6.15844	prok.metaT
TARA_B100000941_prok.metaG	7.32706	prok.metaG
TARA_B100000943_prok.metaT	6.5318	prok.metaT
TARA_B100000945_prok.metaG	7.39598	prok.metaG
TARA_B100000949_prok.metaG	7.60331	prok.metaG
TARA_B100000953_prok.metaG	7.54531	prok.metaG
TARA_B100000953_prok.metaT	6.15141	prok.metaT
TARA_B100000959_prok.metaG	7.52574	prok.metaG
TARA_B100000959_prok.metaT	6.34082	prok.metaT
TARA_B100000963_prok.metaG	7.36761	prok.metaG
TARA_B100000963_prok.metaT	5.78215	prok.metaT
TARA_B100000965_prok.metaG	7.45268	prok.metaG
TARA_B100000965_prok.metaT	6.09567	prok.metaT
TARA_B100000973_prok.metaT	6.42347	prok.metaT
TARA_B100000986_prok.metaT	6.37225	prok.metaT
TARA_B100000987_prok.metaT	6.32031	prok.metaT
TARA_B100000989_prok.metaG	7.27772	prok.metaG
TARA_B100000994_prok.metaT	6.23135	prok.metaT
TARA_B100001000_prok.metaT	6.26146	prok.metaT
TARA_B100001010_prok.metaT	6.25242	prok.metaT
TARA_B100001013_prok.metaG	7.49359	prok.metaG
TARA_B100001027_prok.metaG	7.28654	prok.metaG
TARA_B100001029_prok.metaG	7.33778	prok.metaG
TARA_B100001031_prok.metaT	6.46688	prok.metaT
TARA_B100001033_prok.metaT	6.0451	prok.metaT
TARA_B100001057_prok.metaG	7.34965	prok.metaG
TARA_B100001059_prok.metaG	7.54752	prok.metaG
TARA_B100001061_prok.metaT	6.4917	prok.metaT
TARA_B100001063_prok.metaG	7.46497	prok.metaG
TARA_B100001064_prok.metaT	6.36935	prok.metaT
TARA_B100001076_prok.metaT	6.75354	prok.metaT
TARA_B100001079_prok.metaG	7.53233	prok.metaG
TARA_B100001089_prok.metaT	6.25647	prok.metaT
TARA_B100001090_prok.metaT	6.62599	prok.metaT
TARA_B100001093_prok.metaG	7.38247	prok.metaG
TARA_B100001094_prok.metaG	7.43547	prok.metaG
TARA_B100001105_prok.metaG	7.56334	prok.metaG
TARA_B100001107_prok.metaT	5.9265	prok.metaT
TARA_B100001109_prok.metaG	7.39507	prok.metaG
TARA_B100001111_prok.metaT	6.39556	prok.metaT
TARA_B100001113_prok.metaG	7.4537	prok.metaG
TARA_B100001115_prok.metaG	7.36553	prok.metaG
TARA_B100001115_prok.metaT	4.73225	prok.metaT
TARA_B100001121_prok.metaG	7.37418	prok.metaG
TARA_B100001121_prok.metaT	5.35947	prok.metaT
TARA_B100001123_prok.metaG	7.51797	prok.metaG
TARA_B100001123_prok.metaT	6.76925	prok.metaT
TARA_B100001135_prok.metaT	5.88069	prok.metaT
TARA_B100001139_prok.metaT	6.66348	prok.metaT
TARA_B100001142_prok.metaG	7.55163	prok.metaG
TARA_B100001146_prok.metaG	7.55024	prok.metaG
TARA_B100001158_prok.metaT	5.14655	prok.metaT
TARA_B100001167_prok.metaG	7.52033	prok.metaG
TARA_B100001171_prok.metaT	6.64966	prok.metaT
TARA_B100001173_prok.metaG	7.44603	prok.metaG
TARA_B100001175_prok.metaG	7.44655	prok.metaG
TARA_B100001179_prok.metaG	7.54604	prok.metaG
TARA_B100001196_prok.metaT	6.38925	prok.metaT
TARA_B100001215_prok.metaT	6.29628	prok.metaT
TARA_B100001217_prok.metaT	6.63659	prok.metaT
TARA_B100001228_prok.metaT	5.44805	prok.metaT
TARA_B100001230_prok.metaT	6.41783	prok.metaT
TARA_B100001242_prok.metaT	6.46166	prok.metaT
TARA_B100001245_prok.metaG	7.5732	prok.metaG
TARA_B100001248_prok.metaG	7.33407	prok.metaG
TARA_B100001250_prok.metaG	7.4476	prok.metaG
TARA_B100001261_prok.metaT	6.55714	prok.metaT
TARA_B100001263_prok.metaT	6.51011	prok.metaT
TARA_B100001275_prok.metaT	6.62085	prok.metaT
TARA_B100001287_prok.metaG	7.34482	prok.metaG
TARA_B100001287_prok.metaT	5.80193	prok.metaT
TARA_B100001297_prok.metaT	6.12503	prok.metaT
TARA_B100001540_prok.metaG	7.46839	prok.metaG
TARA_B100001557_prok.metaT	6.66064	prok.metaT
TARA_B100001559_prok.metaG	7.46339	prok.metaG
TARA_B100001564_prok.metaG	7.38208	prok.metaG
TARA_B100001564_prok.metaT	5.61084	prok.metaT
TARA_B100001741_prok.metaG	7.42761	prok.metaG
TARA_B100001741_prok.metaT	5.71038	prok.metaT
TARA_B100001750_prok.metaG	7.5105	prok.metaG
TARA_B100001750_prok.metaT	6.67346	prok.metaT
TARA_B100001758_prok.metaG	7.45857	prok.metaG
TARA_B100001758_prok.metaT	5.85924	prok.metaT
TARA_B100001765_prok.metaG	7.51458	prok.metaG
TARA_B100001765_prok.metaT	6.57802	prok.metaT
TARA_B100001769_prok.metaG	7.40568	prok.metaG
TARA_B100001769_prok.metaT	5.89571	prok.metaT
TARA_B100001776_prok.metaT	6.22258	prok.metaT
TARA_B100001778_prok.metaG	7.46508	prok.metaG
TARA_B100001937_prok.metaT	6.1698	prok.metaT
TARA_B100001939_prok.metaG	7.4108	prok.metaG
TARA_B100001964_prok.metaG	7.47129	prok.metaG
TARA_B100001964_prok.metaT	6.28984	prok.metaT
TARA_B100001971_prok.metaG	7.56562	prok.metaG
TARA_B100001971_prok.metaT	5.91449	prok.metaT
TARA_B100001977_prok.metaT	5.52998	prok.metaT
TARA_B100001989_prok.metaG	7.34789	prok.metaG
TARA_B100001989_prok.metaT	6.12577	prok.metaT
TARA_B100001996_prok.metaG	7.42179	prok.metaG
TARA_B100001996_prok.metaT	6.25166	prok.metaT
TARA_B100002003_prok.metaG	7.60009	prok.metaG
TARA_B100002003_prok.metaT	5.98069	prok.metaT
TARA_B100002010_prok.metaT	6.27388	prok.metaT
TARA_B100002017_prok.metaT	6.40624	prok.metaT
TARA_B100002019_prok.metaG	7.38968	prok.metaG
TARA_B100002033_prok.metaT	6.46543	prok.metaT
TARA_B100002046_prok.metaT	6.56985	prok.metaT
TARA_B100002049_prok.metaG	7.65698	prok.metaG
TARA_B100002051_prok.metaG	7.41105	prok.metaG
TARA_B100002052_prok.metaG	7.43482	prok.metaG
TARA_B100002054_prok.metaT	6.40234	prok.metaT
TARA_B100002056_prok.metaT	6.43024	prok.metaT
TARA_B110000003_prok.metaG	7.60792	prok.metaG
TARA_B110000008_prok.metaG	7.55487	prok.metaG
TARA_B110000014_prok.metaG	7.47834	prok.metaG
TARA_B110000023_prok.metaT	6.36027	prok.metaT
TARA_B110000027_prok.metaG	7.34699	prok.metaG
TARA_B110000035_prok.metaT	6.53053	prok.metaT
TARA_B110000037_prok.metaG	7.47759	prok.metaG
TARA_B110000044_prok.metaT	6.39203	prok.metaT
TARA_B110000046_prok.metaG	7.55401	prok.metaG
TARA_B110000083_prok.metaT	6.6277	prok.metaT
TARA_B110000085_prok.metaT	6.63274	prok.metaT
TARA_B110000090_prok.metaG	7.55756	prok.metaG
TARA_B110000091_prok.metaG	7.57611	prok.metaG
TARA_B110000093_prok.metaG	7.53922	prok.metaG
TARA_B110000110_prok.metaT	6.36683	prok.metaT
TARA_B110000112_prok.metaT	6.63122	prok.metaT
TARA_B110000114_prok.metaG	7.48315	prok.metaG
TARA_B110000116_prok.metaG	7.56337	prok.metaG
TARA_B110000122_prok.metaT	6.44344	prok.metaT
TARA_B110000196_prok.metaG	7.59867	prok.metaG
TARA_B110000200_prok.metaT	6.55122	prok.metaT
TARA_B110000204_prok.metaT	6.73701	prok.metaT
TARA_B110000206_prok.metaT	6.73888	prok.metaT
TARA_B110000208_prok.metaG	7.65413	prok.metaG
TARA_B110000211_prok.metaG	7.61352	prok.metaG
TARA_B110000233_prok.metaT	6.57486	prok.metaT
TARA_B110000235_prok.metaT	6.44119	prok.metaT
TARA_B110000238_prok.metaG	7.60816	prok.metaG
TARA_B110000240_prok.metaG	7.64888	prok.metaG
TARA_B110000253_prok.metaT	6.31354	prok.metaT
TARA_B110000255_prok.metaT	6.30631	prok.metaT
TARA_B110000257_prok.metaT	6.2316	prok.metaT
TARA_B110000259_prok.metaG	7.50996	prok.metaG
TARA_B110000261_prok.metaG	7.58342	prok.metaG
TARA_B110000263_prok.metaG	7.52951	prok.metaG
TARA_B110000283_prok.metaT	6.72919	prok.metaT
TARA_B110000285_prok.metaG	7.47032	prok.metaG
TARA_B110000303_prok.metaT	6.0973	prok.metaT
TARA_B110000305_prok.metaG	7.54077	prok.metaG
TARA_B110000436_prok.metaT	6.14804	prok.metaT
TARA_B110000438_prok.metaG	7.52767	prok.metaG
TARA_B110000442_prok.metaT	6.53237	prok.metaT
TARA_B110000444_prok.metaG	7.44763	prok.metaG
TARA_B110000457_prok.metaT	6.36271	prok.metaT
TARA_B110000459_prok.metaG	7.48296	prok.metaG
TARA_B110000465_prok.metaT	4.63323	prok.metaT
TARA_B110000467_prok.metaG	7.5475	prok.metaG
TARA_B110000481_prok.metaT	6.25453	prok.metaT
TARA_B110000483_prok.metaG	7.46797	prok.metaG
TARA_B110000494_prok.metaT	4.88119	prok.metaT
TARA_B110000495_prok.metaG	7.54277	prok.metaG
TARA_B110000501_prok.metaT	6.67314	prok.metaT
TARA_B110000503_prok.metaG	7.5284	prok.metaG
TARA_B110000857_prok.metaT	5.99915	prok.metaT
TARA_B110000858_prok.metaG	7.33173	prok.metaG
TARA_B110000875_prok.metaT	6.62344	prok.metaT
TARA_B110000879_prok.metaG	7.50671	prok.metaG
TARA_B110000881_prok.metaG	7.55896	prok.metaG
TARA_B110000901_prok.metaT	6.3058	prok.metaT
TARA_B110000902_prok.metaG	7.53992	prok.metaG
TARA_B110000906_prok.metaT	6.69114	prok.metaT
TARA_B110000908_prok.metaG	7.54081	prok.metaG
TARA_B110000914_prok.metaG	7.56232	prok.metaG
TARA_B110000966_prok.metaT	6.62562	prok.metaT
TARA_B110000967_prok.metaG	7.5287	prok.metaG
TARA_B110000969_prok.metaT	6.31454	prok.metaT
TARA_B110000971_prok.metaG	7.52441	prok.metaG
TARA_B110000975_prok.metaT	6.29925	prok.metaT
TARA_B110000977_prok.metaG	7.5879	prok.metaG
TARA_B110001435_prok.metaT	6.68078	prok.metaT
TARA_B110001437_prok.metaT	6.36786	prok.metaT
TARA_B110001444_prok.metaT	6.08384	prok.metaT
TARA_B110001446_prok.metaT	6.4181	prok.metaT
TARA_B110001450_prok.metaG	7.49031	prok.metaG
TARA_B110001452_prok.metaG	7.40673	prok.metaG
TARA_B110001454_prok.metaG	7.55166	prok.metaG
TARA_B110001467_prok.metaT	4.32181	prok.metaT
TARA_B110001469_prok.metaG	7.57953	prok.metaG
TARA_E500000075_prok.metaG	7.32867	prok.metaG
TARA_E500000081_prok.metaG	7.39443	prok.metaG
TARA_E500000176_prok.metaT	6.43296	prok.metaT
TARA_E500000178_prok.metaG	7.3729	prok.metaG
TARA_E500000331_prok.metaG	7.45878	prok.metaG
TARA_S200000501_prok.metaG	7.38454	prok.metaG
TARA_S200002603_prok.metaT	6.53923	prok.metaT
TARA_X000000368_prok.metaG	7.42544	prok.metaG
TARA_X000000950_prok.metaG	7.37285	prok.metaG
TARA_X000001036_prok.metaG	7.45665	prok.metaG
TARA_X100000009_prok.metaT	6.47458	prok.metaT
TARA_Y100000022_prok.metaG	7.3323	prok.metaG
TARA_Y100000031_prok.metaG	7.45711	prok.metaG
TARA_Y100000287_prok.metaG	7.37615	prok.metaG
TARA_Y100000294_prok.metaG	7.41929	prok.metaG
TARA_Y200000002_prok.metaG	7.37704	prok.metaG

## Sheet: Fig.2C
Bray-Curtis dissmilarity	type
0.84028	euk.metaG
0.991863	euk.metaG
0.847534	euk.metaG
0.827663	euk.metaG
0.964877	euk.metaG
0.968058	euk.metaG
0.782362	euk.metaG
0.817025	euk.metaG
0.831568	euk.metaG
0.857907	euk.metaG
0.842762	euk.metaG
0.801872	euk.metaG
0.818566	euk.metaG
0.860416	euk.metaG
0.894128	euk.metaG
0.855212	euk.metaG
0.841195	euk.metaG
0.832553	euk.metaG
0.817076	euk.metaG
0.89293	euk.metaG
0.860348	euk.metaG
0.838815	euk.metaG
0.812272	euk.metaG
0.845544	euk.metaG
0.875929	euk.metaG
0.813385	euk.metaG
0.842086	euk.metaG
0.804505	euk.metaG
0.852106	euk.metaG
0.863365	euk.metaG
0.831933	euk.metaG
0.773828	euk.metaG
0.811224	euk.metaG
0.852998	euk.metaG
0.79531	euk.metaG
0.792243	euk.metaG
0.845479	euk.metaG
0.873793	euk.metaG
0.833566	euk.metaG
0.779178	euk.metaG
0.82622	euk.metaG
0.801764	euk.metaG
0.856036	euk.metaG
0.84086	euk.metaG
0.998277	euk.metaG
0.798557	euk.metaG
0.804597	euk.metaG
0.818304	euk.metaG
0.849818	euk.metaG
0.851367	euk.metaG
1	euk.metaG
0.852848	euk.metaG
0.885507	euk.metaG
0.786901	euk.metaG
0.807856	euk.metaG
0.792667	euk.metaG
0.829952	euk.metaG
0.813443	euk.metaG
0.760364	euk.metaG
0.799867	euk.metaG
0.76319	euk.metaG
0.848938	euk.metaG
0.854014	euk.metaG
0.813559	euk.metaG
0.822198	euk.metaG
0.815657	euk.metaG
0.866807	euk.metaG
0.829988	euk.metaG
0.809619	euk.metaG
0.811839	euk.metaG
0.867278	euk.metaG
0.878657	euk.metaG
0.838815	euk.metaG
0.833911	euk.metaG
0.851316	euk.metaG
0.82408	euk.metaG
0.896982	euk.metaG
0.846253	euk.metaG
0.810975	euk.metaG
0.841198	euk.metaG
0.834412	euk.metaG
0.841495	euk.metaG
0.845331	euk.metaG
0.823844	euk.metaG
0.857524	euk.metaG
0.834546	euk.metaG
0.864806	euk.metaG
0.839882	euk.metaG
0.834189	euk.metaG
0.827343	euk.metaG
0.86292	euk.metaG
0.87923	euk.metaG
0.861485	euk.metaG
0.806463	euk.metaG
0.852168	euk.metaG
0.843117	euk.metaG
0.849476	euk.metaG
0.853775	euk.metaG
0.813197	euk.metaG
0.835991	euk.metaG
0.866627	euk.metaG
0.855756	euk.metaG
0.818411	euk.metaG
0.849481	euk.metaG
0.862005	euk.metaG
0.880874	euk.metaG
0.873621	euk.metaG
0.951872	euk.metaG
0.847222	euk.metaG
0.845761	euk.metaG
0.863413	euk.metaG
0.908999	euk.metaG
0.914873	euk.metaG
0.840916	euk.metaG
0.855168	euk.metaG
0.835418	euk.metaG
0.828747	euk.metaG
0.875177	euk.metaG
0.873579	euk.metaG
0.84717	euk.metaG
0.832372	euk.metaG
0.863521	euk.metaG
0.852464	euk.metaG
0.831224	euk.metaG
0.850235	euk.metaG
0.827833	euk.metaG
0.874292	euk.metaG
0.823943	euk.metaG
0.801541	euk.metaG
0.840388	euk.metaG
0.849148	euk.metaG
0.930114	euk.metaG
0.938824	euk.metaG
0.886123	euk.metaG
0.833496	euk.metaG
0.816623	euk.metaG
0.829215	euk.metaG
0.844712	euk.metaG
0.831923	euk.metaG
0.815388	euk.metaG
0.899849	euk.metaG
0.8696	euk.metaG
0.854893	euk.metaG
0.841736	euk.metaG
0.89098	euk.metaG
0.878948	euk.metaG
0.843068	euk.metaG
0.839505	euk.metaG
0.85038	euk.metaG
0.840754	euk.metaG
0.882853	euk.metaG
0.84542	euk.metaG
0.852061	euk.metaG
0.984925	euk.metaG
0.805651	euk.metaG
0.809736	euk.metaG
0.857835	euk.metaG
0.846635	euk.metaG
0.812043	euk.metaG
0.826515	euk.metaG
0.890742	euk.metaG
0.877049	euk.metaG
0.839741	euk.metaG
0.795767	euk.metaG
0.83916	euk.metaG
0.858313	euk.metaG
0.848282	euk.metaG
0.757952	euk.metaG
0.818369	euk.metaG
0.859924	euk.metaG
0.817393	euk.metaG
0.857386	euk.metaG
0.820543	euk.metaG
0.81268	euk.metaG
0.864084	euk.metaG
0.822102	euk.metaG
0.829894	euk.metaG
0.831507	euk.metaG
0.866358	euk.metaG
0.820645	euk.metaG
0.77895	euk.metaG
0.835201	euk.metaG
0.862897	euk.metaG
0.847533	euk.metaG
0.76792	euk.metaG
0.826213	euk.metaG
0.85641	euk.metaG
0.864766	euk.metaG
0.82529	euk.metaG
0.859107	euk.metaG
0.835758	euk.metaG
0.840814	euk.metaG
0.810899	euk.metaG
0.831407	euk.metaG
0.830506	euk.metaG
0.852528	euk.metaG
0.824967	euk.metaG
0.883527	euk.metaG
0.895875	euk.metaG
0.869958	euk.metaG
0.869115	euk.metaG
0.874596	euk.metaG
0.887943	euk.metaG
0.880135	euk.metaG
0.837424	euk.metaG
0.878875	euk.metaG
0.885587	euk.metaG
0.893256	euk.metaG
0.942855	euk.metaG
0.784859	euk.metaG
0.859808	euk.metaG
0.878003	euk.metaG
0.886014	euk.metaG
0.855441	euk.metaG
0.855526	euk.metaG
0.876427	euk.metaG
0.886696	euk.metaG
0.889101	euk.metaG
0.816035	euk.metaG
0.857223	euk.metaG
0.856098	euk.metaG
0.798395	euk.metaG
0.842344	euk.metaG
0.847642	euk.metaG
0.933	euk.metaG
0.838042	euk.metaG
0.87551	euk.metaG
0.809709	euk.metaG
0.827123	euk.metaG
0.844579	euk.metaG
0.855005	euk.metaG
0.823156	euk.metaG
0.860831	euk.metaG
0.857553	euk.metaG
0.79641	euk.metaG
0.869004	euk.metaG
0.851177	euk.metaG
0.813479	euk.metaG
0.87196	euk.metaG
0.812118	euk.metaG
0.808653	euk.metaG
0.862151	euk.metaG
0.867366	euk.metaG
0.814388	euk.metaG
0.834069	euk.metaG
0.838542	euk.metaG
0.880286	euk.metaG
0.830554	euk.metaG
0.792034	euk.metaG
0.877259	euk.metaG
0.834984	euk.metaG
0.857392	euk.metaG
0.850275	euk.metaG
0.829865	euk.metaG
0.80964	euk.metaG
0.869593	euk.metaG
0.848461	euk.metaG
0.814655	euk.metaG
0.834415	euk.metaG
0.830797	euk.metaG
0.828757	euk.metaG
0.854584	euk.metaG
0.91365	euk.metaG
0.883422	euk.metaG
0.971684	euk.metaG
0.816499	euk.metaG
0.851168	euk.metaG
0.814649	euk.metaG
0.947066	euk.metaG
0.876545	euk.metaG
1	euk.metaG
0.850003	euk.metaG
0.947808	euk.metaG
0.811472	euk.metaG
0.838848	euk.metaG
0.83397	euk.metaG
0.800688	euk.metaG
0.988962	euk.metaG
0.768179	euk.metaG
0.848038	euk.metaG
0.85853	euk.metaG
0.942378	euk.metaG
0.882502	euk.metaG
0.825023	euk.metaG
0.872429	euk.metaG
0.831356	euk.metaG
0.874427	euk.metaG
0.853306	euk.metaG
0.791602	euk.metaG
0.903427	euk.metaG
0.802116	euk.metaG
0.848166	euk.metaG
1	euk.metaG
0.773998	euk.metaG
0.86121	euk.metaG
0.825674	euk.metaG
0.857664	euk.metaG
0.846583	euk.metaG
0.870675	euk.metaG
0.810162	euk.metaG
0.832244	euk.metaG
0.811085	euk.metaG
0.80573	euk.metaG
0.869311	euk.metaG
0.824315	euk.metaG
0.823351	euk.metaG
0.847326	euk.metaG
0.810852	euk.metaG
0.843369	euk.metaG
0.819748	euk.metaG
0.827087	euk.metaG
0.951284	euk.metaG
0.874975	euk.metaG
0.841272	euk.metaG
0.906264	euk.metaG
0.869107	euk.metaG
0.862465	euk.metaG
0.76178	euk.metaG
0.874506	euk.metaG
0.823336	euk.metaG
0.789943	euk.metaG
0.991582	euk.metaG
0.850301	euk.metaG
0.895935	euk.metaG
0.861208	euk.metaG
0.820583	euk.metaG
0.847585	euk.metaG
0.942528	euk.metaG
0.855446	euk.metaG
0.916062	euk.metaG
0.882774	euk.metaG
0.863083	euk.metaG
0.882207	euk.metaG
0.919698	euk.metaG
0.866607	euk.metaG
0.877301	euk.metaG
0.84287	euk.metaG
0.8335	euk.metaG
0.763909	euk.metaG
0.908491	euk.metaG
0.85219	euk.metaG
0.838223	euk.metaG
0.873982	euk.metaG
0.958257	euk.metaG
0.879921	euk.metaG
0.843256	euk.metaG
0.813797	euk.metaG
0.818628	euk.metaG
0.859563	euk.metaG
0.857418	euk.metaG
0.852696	euk.metaG
0.81519	euk.metaG
0.823333	euk.metaG
0.853935	euk.metaG
0.841469	euk.metaG
0.871354	euk.metaG
0.870273	euk.metaG
0.848376	euk.metaG
0.841031	euk.metaG
0.850795	euk.metaG
0.850834	euk.metaG
0.867597	euk.metaG
0.83603	euk.metaG
0.848707	euk.metaG
0.848849	euk.metaG
0.826317	euk.metaG
0.862298	euk.metaG
0.835476	euk.metaG
0.864529	euk.metaG
0.864695	euk.metaG
0.881257	euk.metaG
0.858035	euk.metaG
0.918355	euk.metaG
0.801375	euk.metaG
0.967578	euk.metaG
0.850496	euk.metaG
0.802412	euk.metaG
0.812483	euk.metaG
0.891095	euk.metaG
0.870497	euk.metaG
0.881108	euk.metaG
0.849744	euk.metaG
0.870063	euk.metaG
0.908347	euk.metaG
0.894361	euk.metaG
0.914436	euk.metaG
0.879229	euk.metaG
0.861368	euk.metaG
0.882031	euk.metaG
0.813734	euk.metaG
0.846696	euk.metaG
0.985084	euk.metaG
0.855315	euk.metaG
0.849281	euk.metaG
0.830262	euk.metaG
0.869479	euk.metaG
0.98546	euk.metaG
0.874103	euk.metaG
0.874112	euk.metaG
0.849864	euk.metaG
0.854665	euk.metaG
0.82965	euk.metaG
0.895804	euk.metaG
0.881715	euk.metaG
0.984034	euk.metaG
0.867419	euk.metaG
0.854662	euk.metaG
0.900314	euk.metaG
0.936589	euk.metaG
1	euk.metaG
0.851943	euk.metaG
0.867621	euk.metaG
0.918572	euk.metaG
0.942041	euk.metaG
0.939306	euk.metaG
0.88271	euk.metaG
0.922753	euk.metaG
0.891076	euk.metaG
0.910658	euk.metaG
0.930982	euk.metaG
0.931123	euk.metaG
0.84584	euk.metaG
0.964428	euk.metaG
0.906683	euk.metaG
0.901737	euk.metaG
0.855197	euk.metaG
0.878906	euk.metaG
0.927303	euk.metaG
0.920585	euk.metaG
0.988341	euk.metaG
0.946451	euk.metaG
0.846805	euk.metaG
0.853371	euk.metaG
0.893274	euk.metaG
0.838854	euk.metaG
0.862022	euk.metaG
0.850065	euk.metaG
0.792331	euk.metaG
0.923628	euk.metaG
0.842284	euk.metaG
0.89445	euk.metaG
0.84028	euk.metaG
0.988618	euk.metaG
0.50123	euk.metaG
0.480917	euk.metaG
0.937028	euk.metaG
0.940022	euk.metaG
0.87924	euk.metaG
0.630459	euk.metaG
0.865348	euk.metaG
0.553832	euk.metaG
0.794877	euk.metaG
0.890293	euk.metaG
0.699239	euk.metaG
0.676815	euk.metaG
0.67137	euk.metaG
0.655775	euk.metaG
0.929545	euk.metaG
0.774185	euk.metaG
0.770998	euk.metaG
0.753817	euk.metaG
0.681827	euk.metaG
0.681445	euk.metaG
0.817537	euk.metaG
0.740812	euk.metaG
0.580596	euk.metaG
0.836906	euk.metaG
0.911369	euk.metaG
0.827265	euk.metaG
0.70242	euk.metaG
0.697783	euk.metaG
0.721561	euk.metaG
0.83569	euk.metaG
0.656013	euk.metaG
0.566153	euk.metaG
0.8878	euk.metaG
0.814663	euk.metaG
0.667692	euk.metaG
0.580834	euk.metaG
0.698304	euk.metaG
0.801081	euk.metaG
0.557678	euk.metaG
0.596686	euk.metaG
0.388141	euk.metaG
0.459133	euk.metaG
0.998681	euk.metaG
0.894497	euk.metaG
0.587734	euk.metaG
0.53779	euk.metaG
0.40561	euk.metaG
0.854629	euk.metaG
0.990943	euk.metaG
0.627768	euk.metaG
0.59476	euk.metaG
0.875688	euk.metaG
0.688505	euk.metaG
0.71467	euk.metaG
0.58519	euk.metaG
0.590475	euk.metaG
0.836265	euk.metaG
0.779585	euk.metaG
0.796082	euk.metaG
0.637191	euk.metaG
0.702469	euk.metaG
0.852772	euk.metaG
0.732663	euk.metaG
0.680977	euk.metaG
0.61131	euk.metaG
0.583049	euk.metaG
0.885811	euk.metaG
0.598204	euk.metaG
0.647403	euk.metaG
0.569157	euk.metaG
0.621178	euk.metaG
0.847689	euk.metaG
0.672641	euk.metaG
0.656765	euk.metaG
0.550266	euk.metaG
0.597562	euk.metaG
0.860608	euk.metaG
0.685879	euk.metaG
0.638128	euk.metaG
0.622965	euk.metaG
0.583096	euk.metaG
0.889004	euk.metaG
0.513736	euk.metaG
0.525936	euk.metaG
0.415147	euk.metaG
0.471617	euk.metaG
0.879512	euk.metaG
0.855258	euk.metaG
0.557299	euk.metaG
0.592421	euk.metaG
0.626881	euk.metaG
0.758473	euk.metaG
0.486559	euk.metaG
0.529989	euk.metaG
0.417838	euk.metaG
0.75656	euk.metaG
0.620612	euk.metaG
0.691167	euk.metaG
0.56542	euk.metaG
0.550219	euk.metaG
0.879005	euk.metaG
0.473612	euk.metaG
0.439004	euk.metaG
0.4302	euk.metaG
0.414876	euk.metaG
0.968873	euk.metaG
0.647153	euk.metaG
0.907351	euk.metaG
0.607818	euk.metaG
0.643506	euk.metaG
0.576893	euk.metaG
0.651812	euk.metaG
0.875913	euk.metaG
0.7527	euk.metaG
0.674096	euk.metaG
0.614359	euk.metaG
0.600774	euk.metaG
0.642288	euk.metaG
0.570391	euk.metaG
0.476092	euk.metaG
0.378844	euk.metaG
0.837364	euk.metaG
0.797693	euk.metaG
0.644205	euk.metaG
0.691263	euk.metaG
0.620125	euk.metaG
0.797114	euk.metaG
0.409954	euk.metaG
0.482564	euk.metaG
0.781738	euk.metaG
0.954113	euk.metaG
0.6363	euk.metaG
0.629751	euk.metaG
0.878978	euk.metaG
0.813042	euk.metaG
0.690293	euk.metaG
0.661918	euk.metaG
0.876149	euk.metaG
0.896754	euk.metaG
0.523	euk.metaG
0.486383	euk.metaG
0.921201	euk.metaG
0.621942	euk.metaG
0.509575	euk.metaG
0.500022	euk.metaG
0.515244	euk.metaG
0.498013	euk.metaG
0.499992	euk.metaG
0.881595	euk.metaG
0.467699	euk.metaG
0.499101	euk.metaG
0.984124	euk.metaG
0.790256	euk.metaG
0.714684	euk.metaG
0.386579	euk.metaG
0.41657	euk.metaG
0.899346	euk.metaG
0.724509	euk.metaG
0.617172	euk.metaG
0.546141	euk.metaG
0.532262	euk.metaG
0.741654	euk.metaG
0.567352	euk.metaG
0.376643	euk.metaG
0.543106	euk.metaG
0.850863	euk.metaG
0.499894	euk.metaG
0.387936	euk.metaG
0.497392	euk.metaG
0.400477	euk.metaG
0.51642	euk.metaG
0.571362	euk.metaG
0.445246	euk.metaG
0.551915	euk.metaG
0.869762	euk.metaG
0.506815	euk.metaG
0.385392	euk.metaG
0.477747	euk.metaG
0.723746	euk.metaG
0.523307	euk.metaG
0.392994	euk.metaG
0.407406	euk.metaG
0.810534	euk.metaG
0.449516	euk.metaG
0.385751	euk.metaG
0.399957	euk.metaG
0.405555	euk.metaG
0.373007	euk.metaG
0.410608	euk.metaG
0.412452	euk.metaG
0.571941	euk.metaG
0.471633	euk.metaG
0.433464	euk.metaG
0.409603	euk.metaG
0.479137	euk.metaG
0.460499	euk.metaG
0.526514	euk.metaG
0.570263	euk.metaG
0.870674	euk.metaG
0.456404	euk.metaG
0.473761	euk.metaG
0.430706	euk.metaG
0.875741	euk.metaG
0.547744	euk.metaG
0.580148	euk.metaG
0.547199	euk.metaG
0.757886	euk.metaG
0.859606	euk.metaG
0.509488	euk.metaG
0.408343	euk.metaG
0.4278	euk.metaG
0.819995	euk.metaG
0.545858	euk.metaG
0.497995	euk.metaG
0.4731	euk.metaG
0.635995	euk.metaG
0.563104	euk.metaG
0.486485	euk.metaG
0.381575	euk.metaG
0.82643	euk.metaG
0.555194	euk.metaG
0.501992	euk.metaG
0.938161	euk.metaG
0.406716	euk.metaG
0.521587	euk.metaG
0.869528	euk.metaG
0.449042	euk.metaG
0.512148	euk.metaG
0.404928	euk.metaG
0.893137	euk.metaG
0.392951	euk.metaG
0.45572	euk.metaG
0.898445	euk.metaG
0.536398	euk.metaG
0.46276	euk.metaG
0.894475	euk.metaG
0.593043	euk.metaG
0.510401	euk.metaG
0.821921	euk.metaG
0.526966	euk.metaG
0.515669	euk.metaG
0.45561	euk.metaG
0.880822	euk.metaG
0.439064	euk.metaG
0.621199	euk.metaG
0.465038	euk.metaG
0.757098	euk.metaG
0.584333	euk.metaG
0.567692	euk.metaG
0.578825	euk.metaG
0.507664	euk.metaG
0.527289	euk.metaG
0.912338	euk.metaG
0.580556	euk.metaG
0.599938	euk.metaG
0.906868	euk.metaG
0.724929	euk.metaG
0.746179	euk.metaG
0.903553	euk.metaG
0.587089	euk.metaG
0.945828	euk.metaG
0.83781	euk.metaG
0.885242	euk.metaG
0.885694	euk.metaG
0.66044	euk.metaG
0.730529	euk.metaG
0.974989	euk.metaG
0.923503	euk.metaG
1	euk.metaG
0.692225	euk.metaG
0.956585	euk.metaG
0.71567	euk.metaG
0.755827	euk.metaG
0.728016	euk.metaG
0.762842	euk.metaG
0.989028	euk.metaG
0.869795	euk.metaG
0.595615	euk.metaG
0.903172	euk.metaG
0.941015	euk.metaG
0.762571	euk.metaG
0.75984	euk.metaG
0.936357	euk.metaG
0.880249	euk.metaG
0.754376	euk.metaG
0.787879	euk.metaG
0.738681	euk.metaG
0.933982	euk.metaG
0.730748	euk.metaG
0.898904	euk.metaG
0.994195	euk.metaG
0.818562	euk.metaG
0.69568	euk.metaG
0.855672	euk.metaG
0.70954	euk.metaG
0.656621	euk.metaG
0.416434	euk.metaG
0.875831	euk.metaG
0.481428	euk.metaG
0.81938	euk.metaG
0.684654	euk.metaG
0.5416	euk.metaG
0.62389	euk.metaG
0.736091	euk.metaG
0.721897	euk.metaG
0.897686	euk.metaG
0.496956	euk.metaG
0.539173	euk.metaG
0.887549	euk.metaG
0.976248	euk.metaG
0.629861	euk.metaG
0.649353	euk.metaG
0.916218	euk.metaG
0.4562	euk.metaG
0.589441	euk.metaG
0.845925	euk.metaG
0.49346	euk.metaG
0.507386	euk.metaG
0.785858	euk.metaG
1	euk.metaG
0.834208	euk.metaG
0.697193	euk.metaG
0.446643	euk.metaG
0.495649	euk.metaG
0.556471	euk.metaG
0.961523	euk.metaG
0.87672	euk.metaG
0.685597	euk.metaG
0.515089	euk.metaG
0.55657	euk.metaG
0.927173	euk.metaG
0.900322	euk.metaG
0.779047	euk.metaG
0.557566	euk.metaG
0.592602	euk.metaG
0.844908	euk.metaG
0.825569	euk.metaG
0.920777	euk.metaG
0.422336	euk.metaG
0.73182	euk.metaG
0.936109	euk.metaG
0.948787	euk.metaG
0.52058	euk.metaG
0.518979	euk.metaG
0.789519	euk.metaG
0.559527	euk.metaG
0.437661	euk.metaG
0.418251	euk.metaG
0.442247	euk.metaG
0.913868	euk.metaG
0.634603	euk.metaG
0.479319	euk.metaG
0.491341	euk.metaG
0.878228	euk.metaG
0.608037	euk.metaG
0.564979	euk.metaG
0.593771	euk.metaG
0.627094	euk.metaG
0.473836	euk.metaG
0.855178	euk.metaG
0.647927	euk.metaG
0.600377	euk.metaG
0.520533	euk.metaG
0.483571	euk.metaG
0.419331	euk.metaG
0.465997	euk.metaG
0.65366	euk.metaG
0.604079	euk.metaG
0.556067	euk.metaG
0.631924	euk.metaG
0.905242	euk.metaG
0.650366	euk.metaG
0.933527	euk.metaG
0.555339	euk.metaG
0.836172	euk.metaG
0.551335	euk.metaG
0.526922	euk.metaG
0.434524	euk.metaG
0.546532	euk.metaG
0.487727	euk.metaG
0.500115	euk.metaG
0.636439	euk.metaG
0.678261	euk.metaG
0.646656	euk.metaG
0.519204	euk.metaG
0.749266	euk.metaG
0.534635	euk.metaG
0.890813	euk.metaG
0.509332	euk.metaG
0.991518	euk.metaG
0.639564	euk.metaG
0.721148	euk.metaG
0.919614	euk.metaG
0.774429	euk.metaG
0.995805	euk.metaG
0.597241	euk.metaG
0.790806	euk.metaG
0.680925	euk.metaG
0.929923	euk.metaG
0.690981	euk.metaG
0.935079	euk.metaG
0.838636	euk.metaG
0.969861	euk.metaG
0.670993	euk.metaG
0.742546	euk.metaG
0.948432	euk.metaG
0.923414	euk.metaG
1	euk.metaG
0.868966	euk.metaG
0.877998	euk.metaG
0.949736	euk.metaG
0.949437	euk.metaG
0.944809	euk.metaG
0.899075	euk.metaG
0.923678	euk.metaG
0.80648	euk.metaG
0.668828	euk.metaG
0.755009	euk.metaG
0.698808	euk.metaG
0.813402	euk.metaG
0.950147	euk.metaG
0.698245	euk.metaG
0.716046	euk.metaG
0.86419	euk.metaG
0.737956	euk.metaG
0.673826	euk.metaG
0.668205	euk.metaG
0.981753	euk.metaG
0.961418	euk.metaG
0.523684	euk.metaG
0.463021	euk.metaG
0.91875	euk.metaG
0.741012	euk.metaG
0.590913	euk.metaG
0.501058	euk.metaG
0.718119	euk.metaG
0.914757	euk.metaG
0.781012	euk.metaG
0.599309	euk.metaG
0.991863	euk.metaG
0.988618	euk.metaG
0.984101	euk.metaG
0.985545	euk.metaG
0.9966	euk.metaG
0.995477	euk.metaG
0.968917	euk.metaG
0.975601	euk.metaG
0.990711	euk.metaG
0.966121	euk.metaG
0.982517	euk.metaG
0.986829	euk.metaG
0.989388	euk.metaG
0.992763	euk.metaG
0.993582	euk.metaG
0.98311	euk.metaG
1	euk.metaG
0.98732	euk.metaG
0.969628	euk.metaG
0.99553	euk.metaG
0.983815	euk.metaG
0.983061	euk.metaG
0.996527	euk.metaG
0.990834	euk.metaG
0.991374	euk.metaG
0.985492	euk.metaG
0.990822	euk.metaG
0.976532	euk.metaG
0.966294	euk.metaG
0.983084	euk.metaG
0.984981	euk.metaG
0.993966	euk.metaG
0.991109	euk.metaG
0.990157	euk.metaG
1	euk.metaG
0.992741	euk.metaG
0.988519	euk.metaG
0.993953	euk.metaG
0.974712	euk.metaG
0.99218	euk.metaG
0.988797	euk.metaG
0.990015	euk.metaG
0.987755	euk.metaG
0.991938	euk.metaG
1	euk.metaG
0.987958	euk.metaG
0.987062	euk.metaG
0.985608	euk.metaG
0.989097	euk.metaG
1	euk.metaG
0.876819	euk.metaG
0.994353	euk.metaG
0.993466	euk.metaG
0.982355	euk.metaG
0.947933	euk.metaG
0.944357	euk.metaG
0.982661	euk.metaG
0.955809	euk.metaG
0.983968	euk.metaG
0.965848	euk.metaG
0.984323	euk.metaG
0.94006	euk.metaG
0.940256	euk.metaG
0.972097	euk.metaG
0.956355	euk.metaG
0.953112	euk.metaG
0.940951	euk.metaG
0.939745	euk.metaG
0.988544	euk.metaG
0.959102	euk.metaG
0.944548	euk.metaG
0.943483	euk.metaG
0.940737	euk.metaG
0.965579	euk.metaG
0.964979	euk.metaG
0.983065	euk.metaG
0.980075	euk.metaG
0.971884	euk.metaG
0.980683	euk.metaG
0.977381	euk.metaG
0.979169	euk.metaG
0.971279	euk.metaG
0.969522	euk.metaG
0.988491	euk.metaG
0.989694	euk.metaG
0.9806	euk.metaG
0.986561	euk.metaG
0.981959	euk.metaG
0.954258	euk.metaG
0.971003	euk.metaG
0.971902	euk.metaG
0.985814	euk.metaG
0.95093	euk.metaG
0.988888	euk.metaG
0.987572	euk.metaG
0.989572	euk.metaG
0.983196	euk.metaG
0.958051	euk.metaG
0.959287	euk.metaG
0.99391	euk.metaG
0.968778	euk.metaG
0.949085	euk.metaG
1	euk.metaG
0.995067	euk.metaG
0.992417	euk.metaG
0.992524	euk.metaG
0.993849	euk.metaG
1	euk.metaG
0.996438	euk.metaG
1	euk.metaG
0.993885	euk.metaG
0.99376	euk.metaG
0.992811	euk.metaG
0.989942	euk.metaG
0.997548	euk.metaG
0.981424	euk.metaG
0.975029	euk.metaG
0.981755	euk.metaG
0.980098	euk.metaG
0.993628	euk.metaG
0.980054	euk.metaG
0.989417	euk.metaG
0.98178	euk.metaG
0.997943	euk.metaG
0.986699	euk.metaG
0.967688	euk.metaG
0.988153	euk.metaG
0.972218	euk.metaG
0.983171	euk.metaG
0.986727	euk.metaG
0.987726	euk.metaG
0.993235	euk.metaG
0.94863	euk.metaG
0.985988	euk.metaG
0.964907	euk.metaG
1	euk.metaG
0.993239	euk.metaG
0.97444	euk.metaG
0.973103	euk.metaG
0.994567	euk.metaG
0.992578	euk.metaG
0.991964	euk.metaG
0.985719	euk.metaG
0.991844	euk.metaG
0.995791	euk.metaG
0.99285	euk.metaG
0.979831	euk.metaG
0.988817	euk.metaG
0.991092	euk.metaG
0.977158	euk.metaG
0.967742	euk.metaG
0.986961	euk.metaG
0.982804	euk.metaG
1	euk.metaG
0.980676	euk.metaG
0.981339	euk.metaG
0.987527	euk.metaG
0.986744	euk.metaG
0.994962	euk.metaG
0.990331	euk.metaG
0.990675	euk.metaG
0.992538	euk.metaG
0.989323	euk.metaG
0.999026	euk.metaG
0.989378	euk.metaG
0.987435	euk.metaG
0.975244	euk.metaG
0.98927	euk.metaG
0.987477	euk.metaG
0.98408	euk.metaG
0.974085	euk.metaG
0.973814	euk.metaG
0.983636	euk.metaG
0.984292	euk.metaG
0.982908	euk.metaG
0.947882	euk.metaG
1	euk.metaG
0.977267	euk.metaG
0.989164	euk.metaG
0.989263	euk.metaG
0.992294	euk.metaG
0.986625	euk.metaG
0.98869	euk.metaG
0.988707	euk.metaG
0.985372	euk.metaG
0.963438	euk.metaG
0.989551	euk.metaG
0.989393	euk.metaG
0.980309	euk.metaG
0.988579	euk.metaG
0.985103	euk.metaG
0.98771	euk.metaG
0.99055	euk.metaG
0.990969	euk.metaG
0.984495	euk.metaG
0.988971	euk.metaG
0.973001	euk.metaG
0.99327	euk.metaG
0.993619	euk.metaG
0.99034	euk.metaG
1	euk.metaG
0.99411	euk.metaG
0.993253	euk.metaG
0.991919	euk.metaG
0.995455	euk.metaG
0.992775	euk.metaG
0.995581	euk.metaG
0.994534	euk.metaG
0.997442	euk.metaG
0.975149	euk.metaG
0.991355	euk.metaG
0.992241	euk.metaG
0.992418	euk.metaG
0.997659	euk.metaG
0.992248	euk.metaG
0.99248	euk.metaG
0.992716	euk.metaG
0.994428	euk.metaG
0.996386	euk.metaG
0.991045	euk.metaG
0.989525	euk.metaG
0.99063	euk.metaG
0.986712	euk.metaG
0.989062	euk.metaG
0.990926	euk.metaG
0.981386	euk.metaG
0.982783	euk.metaG
0.99249	euk.metaG
0.991831	euk.metaG
0.991639	euk.metaG
0.990149	euk.metaG
0.9841	euk.metaG
0.989916	euk.metaG
0.990432	euk.metaG
1	euk.metaG
0.992828	euk.metaG
0.989024	euk.metaG
1	euk.metaG
0.990205	euk.metaG
0.975338	euk.metaG
0.993818	euk.metaG
0.986187	euk.metaG
0.990651	euk.metaG
0.985688	euk.metaG
1	euk.metaG
0.988974	euk.metaG
0.993091	euk.metaG
0.990691	euk.metaG
0.994141	euk.metaG
0.99282	euk.metaG
0.985175	euk.metaG
0.992379	euk.metaG
0.989234	euk.metaG
0.990535	euk.metaG
0.98698	euk.metaG
0.991052	euk.metaG
0.98681	euk.metaG
0.986047	euk.metaG
0.997523	euk.metaG
0.98738	euk.metaG
1	euk.metaG
0.991186	euk.metaG
0.987757	euk.metaG
0.972933	euk.metaG
0.900712	euk.metaG
0.990034	euk.metaG
0.994919	euk.metaG
0.97867	euk.metaG
0.983274	euk.metaG
1	euk.metaG
0.773598	euk.metaG
0.992562	euk.metaG
0.762306	euk.metaG
0.963112	euk.metaG
0.992336	euk.metaG
0.996064	euk.metaG
0.982718	euk.metaG
1	euk.metaG
0.982383	euk.metaG
0.98641	euk.metaG
0.953817	euk.metaG
0.796087	euk.metaG
0.988595	euk.metaG
0.983575	euk.metaG
0.968409	euk.metaG
0.996902	euk.metaG
0.986254	euk.metaG
0.988921	euk.metaG
0.992002	euk.metaG
1	euk.metaG
0.967595	euk.metaG
0.993846	euk.metaG
0.94863	euk.metaG
0.995435	euk.metaG
0.981787	euk.metaG
0.997377	euk.metaG
0.995238	euk.metaG
0.994685	euk.metaG
0.990173	euk.metaG
0.995292	euk.metaG
0.987025	euk.metaG
0.992967	euk.metaG
0.976239	euk.metaG
0.971328	euk.metaG
0.962508	euk.metaG
0.971534	euk.metaG
0.969986	euk.metaG
0.977372	euk.metaG
0.986374	euk.metaG
0.989819	euk.metaG
0.990469	euk.metaG
0.937864	euk.metaG
0.984545	euk.metaG
0.961221	euk.metaG
0.975328	euk.metaG
0.987922	euk.metaG
0.988817	euk.metaG
0.97252	euk.metaG
0.986038	euk.metaG
0.980261	euk.metaG
0.980922	euk.metaG
0.942164	euk.metaG
0.974075	euk.metaG
0.992101	euk.metaG
0.988828	euk.metaG
0.984468	euk.metaG
0.990499	euk.metaG
0.99066	euk.metaG
1	euk.metaG
0.956174	euk.metaG
0.991643	euk.metaG
0.991663	euk.metaG
1	euk.metaG
1	euk.metaG
0.992051	euk.metaG
0.990624	euk.metaG
0.988545	euk.metaG
0.996837	euk.metaG
0.986072	euk.metaG
0.962338	euk.metaG
0.986213	euk.metaG
0.977798	euk.metaG
0.992938	euk.metaG
0.979399	euk.metaG
0.98976	euk.metaG
0.944768	euk.metaG
0.988593	euk.metaG
0.980516	euk.metaG
0.991523	euk.metaG
0.989138	euk.metaG
0.984357	euk.metaG
1	euk.metaG
0.986112	euk.metaG
0.989287	euk.metaG
0.986147	euk.metaG
0.929627	euk.metaG
0.992047	euk.metaG
0.977589	euk.metaG
0.976132	euk.metaG
0.988518	euk.metaG
0.987163	euk.metaG
0.988063	euk.metaG
0.990506	euk.metaG
0.987259	euk.metaG
0.987487	euk.metaG
0.986738	euk.metaG
0.98814	euk.metaG
0.986959	euk.metaG
0.979521	euk.metaG
0.976046	euk.metaG
0.98465	euk.metaG
0.946686	euk.metaG
0.996625	euk.metaG
0.986136	euk.metaG
0.999534	euk.metaG
0.991507	euk.metaG
0.992962	euk.metaG
0.990049	euk.metaG
0.990695	euk.metaG
0.990303	euk.metaG
0.993427	euk.metaG
0.986305	euk.metaG
0.992219	euk.metaG
0.99612	euk.metaG
0.993737	euk.metaG
0.981082	euk.metaG
0.992001	euk.metaG
0.992901	euk.metaG
0.989407	euk.metaG
0.997072	euk.metaG
0.992787	euk.metaG
1	euk.metaG
0.990911	euk.metaG
0.989142	euk.metaG
1	euk.metaG
0.992049	euk.metaG
1	euk.metaG
0.991711	euk.metaG
0.991769	euk.metaG
0.979893	euk.metaG
1	euk.metaG
0.991064	euk.metaG
1	euk.metaG
0.990969	euk.metaG
1	euk.metaG
0.991745	euk.metaG
0.994887	euk.metaG
1	euk.metaG
1	euk.metaG
1	euk.metaG
0.994279	euk.metaG
0.997868	euk.metaG
1	euk.metaG
1	euk.metaG
0.991524	euk.metaG
1	euk.metaG
1	euk.metaG
0.996087	euk.metaG
0.994508	euk.metaG
0.996586	euk.metaG
0.995754	euk.metaG
0.999239	euk.metaG
1	euk.metaG
0.967924	euk.metaG
0.990909	euk.metaG
0.997238	euk.metaG
0.994609	euk.metaG
0.981945	euk.metaG
0.979899	euk.metaG
0.770753	euk.metaG
0.787003	euk.metaG
0.987896	euk.metaG
0.980453	euk.metaG
0.974822	euk.metaG
0.980732	euk.metaG
0.987541	euk.metaG
0.989124	euk.metaG
0.986684	euk.metaG
0.993215	euk.metaG
0.985957	euk.metaG
0.951613	euk.metaG
0.847534	euk.metaG
0.50123	euk.metaG
0.984101	euk.metaG
0.386459	euk.metaG
0.942492	euk.metaG
0.93536	euk.metaG
0.895082	euk.metaG
0.595691	euk.metaG
0.891299	euk.metaG
0.430568	euk.metaG
0.786074	euk.metaG
0.897307	euk.metaG
0.684224	euk.metaG
0.633828	euk.metaG
0.603209	euk.metaG
0.660076	euk.metaG
0.928444	euk.metaG
0.785159	euk.metaG
0.77758	euk.metaG
0.698913	euk.metaG
0.68679	euk.metaG
0.676313	euk.metaG
0.828395	euk.metaG
0.705953	euk.metaG
0.481048	euk.metaG
0.853587	euk.metaG
0.914018	euk.metaG
0.779478	euk.metaG
0.610993	euk.metaG
0.603554	euk.metaG
0.7165	euk.metaG
0.853304	euk.metaG
0.651536	euk.metaG
0.54927	euk.metaG
0.894853	euk.metaG
0.827399	euk.metaG
0.631859	euk.metaG
0.505255	euk.metaG
0.698082	euk.metaG
0.829721	euk.metaG
0.46934	euk.metaG
0.55538	euk.metaG
0.375919	euk.metaG
0.384326	euk.metaG
0.998558	euk.metaG
0.892723	euk.metaG
0.503909	euk.metaG
0.407541	euk.metaG
0.348804	euk.metaG
0.87124	euk.metaG
0.995898	euk.metaG
0.600909	euk.metaG
0.544956	euk.metaG
0.892977	euk.metaG
0.691334	euk.metaG
0.71045	euk.metaG
0.506242	euk.metaG
0.54237	euk.metaG
0.863166	euk.metaG
0.769946	euk.metaG
0.79554	euk.metaG
0.537614	euk.metaG
0.684474	euk.metaG
0.861452	euk.metaG
0.694848	euk.metaG
0.620083	euk.metaG
0.478911	euk.metaG
0.543602	euk.metaG
0.896987	euk.metaG
0.555747	euk.metaG
0.574054	euk.metaG
0.445603	euk.metaG
0.592211	euk.metaG
0.840452	euk.metaG
0.620897	euk.metaG
0.64098	euk.metaG
0.438452	euk.metaG
0.569609	euk.metaG
0.862859	euk.metaG
0.647181	euk.metaG
0.587231	euk.metaG
0.537373	euk.metaG
0.552132	euk.metaG
0.902169	euk.metaG
0.598119	euk.metaG
0.530379	euk.metaG
0.364362	euk.metaG
0.474809	euk.metaG
0.887891	euk.metaG
0.844375	euk.metaG
0.526296	euk.metaG
0.489673	euk.metaG
0.597694	euk.metaG
0.804126	euk.metaG
0.583577	euk.metaG
0.529061	euk.metaG
0.434771	euk.metaG
0.715555	euk.metaG
0.613125	euk.metaG
0.729	euk.metaG
0.463844	euk.metaG
0.526575	euk.metaG
0.884858	euk.metaG
0.587366	euk.metaG
0.490155	euk.metaG
0.475257	euk.metaG
0.514358	euk.metaG
0.977499	euk.metaG
0.688151	euk.metaG
0.917668	euk.metaG
0.613457	euk.metaG
0.586445	euk.metaG
0.495399	euk.metaG
0.726242	euk.metaG
0.882218	euk.metaG
0.727085	euk.metaG
0.634039	euk.metaG
0.50118	euk.metaG
0.568497	euk.metaG
0.660588	euk.metaG
0.533636	euk.metaG
0.420242	euk.metaG
0.472456	euk.metaG
0.842553	euk.metaG
0.762232	euk.metaG
0.591372	euk.metaG
0.593872	euk.metaG
0.617849	euk.metaG
0.815427	euk.metaG
0.448137	euk.metaG
0.487686	euk.metaG
0.795117	euk.metaG
0.949237	euk.metaG
0.514109	euk.metaG
0.647878	euk.metaG
0.878258	euk.metaG
0.797585	euk.metaG
0.660669	euk.metaG
0.668689	euk.metaG
0.90024	euk.metaG
0.914837	euk.metaG
0.437071	euk.metaG
0.500435	euk.metaG
0.93771	euk.metaG
0.595746	euk.metaG
0.432596	euk.metaG
0.521055	euk.metaG
0.51508	euk.metaG
0.442076	euk.metaG
0.504956	euk.metaG
0.908122	euk.metaG
0.447927	euk.metaG
0.50769	euk.metaG
0.987116	euk.metaG
0.79282	euk.metaG
0.698065	euk.metaG
0.382555	euk.metaG
0.419031	euk.metaG
0.915891	euk.metaG
0.730698	euk.metaG
0.57963	euk.metaG
0.451624	euk.metaG
0.522926	euk.metaG
0.777331	euk.metaG
0.529418	euk.metaG
0.403009	euk.metaG
0.509998	euk.metaG
0.836813	euk.metaG
0.560063	euk.metaG
0.390633	euk.metaG
0.414212	euk.metaG
0.420299	euk.metaG
0.426333	euk.metaG
0.495757	euk.metaG
0.369339	euk.metaG
0.478697	euk.metaG
0.865812	euk.metaG
0.422155	euk.metaG
0.374183	euk.metaG
0.393013	euk.metaG
0.726007	euk.metaG
0.537566	euk.metaG
0.387422	euk.metaG
0.426173	euk.metaG
0.810665	euk.metaG
0.508356	euk.metaG
0.425629	euk.metaG
0.372434	euk.metaG
0.416654	euk.metaG
0.396971	euk.metaG
0.3952	euk.metaG
0.53091	euk.metaG
0.565583	euk.metaG
0.394732	euk.metaG
0.439368	euk.metaG
0.390986	euk.metaG
0.414214	euk.metaG
0.507106	euk.metaG
0.51269	euk.metaG
0.595287	euk.metaG
0.884646	euk.metaG
0.504887	euk.metaG
0.471935	euk.metaG
0.43978	euk.metaG
0.884389	euk.metaG
0.529811	euk.metaG
0.582271	euk.metaG
0.470249	euk.metaG
0.686714	euk.metaG
0.880807	euk.metaG
0.540994	euk.metaG
0.429513	euk.metaG
0.455115	euk.metaG
0.852462	euk.metaG
0.568358	euk.metaG
0.472098	euk.metaG
0.463624	euk.metaG
0.571465	euk.metaG
0.676189	euk.metaG
0.461199	euk.metaG
0.39988	euk.metaG
0.845144	euk.metaG
0.5025	euk.metaG
0.426139	euk.metaG
0.933522	euk.metaG
0.417248	euk.metaG
0.523888	euk.metaG
0.864953	euk.metaG
0.451381	euk.metaG
0.401327	euk.metaG
0.42491	euk.metaG
0.909663	euk.metaG
0.46454	euk.metaG
0.41862	euk.metaG
0.907811	euk.metaG
0.448596	euk.metaG
0.420627	euk.metaG
0.898857	euk.metaG
0.501744	euk.metaG
0.488262	euk.metaG
0.852147	euk.metaG
0.499	euk.metaG
0.434723	euk.metaG
0.442425	euk.metaG
0.884606	euk.metaG
0.36305	euk.metaG
0.513416	euk.metaG
0.404306	euk.metaG
0.74548	euk.metaG
0.482683	euk.metaG
0.570931	euk.metaG
0.543387	euk.metaG
0.419938	euk.metaG
0.46762	euk.metaG
0.921416	euk.metaG
0.543211	euk.metaG
0.603793	euk.metaG
0.927702	euk.metaG
0.703641	euk.metaG
0.759525	euk.metaG
0.927038	euk.metaG
0.544644	euk.metaG
0.956595	euk.metaG
0.82218	euk.metaG
0.857958	euk.metaG
0.903936	euk.metaG
0.586997	euk.metaG
0.758284	euk.metaG
0.973759	euk.metaG
0.941505	euk.metaG
0.999913	euk.metaG
0.605358	euk.metaG
0.954971	euk.metaG
0.715985	euk.metaG
0.753032	euk.metaG
0.717548	euk.metaG
0.792809	euk.metaG
0.993775	euk.metaG
0.874388	euk.metaG
0.52699	euk.metaG
0.901163	euk.metaG
0.919991	euk.metaG
0.672252	euk.metaG
0.791075	euk.metaG
0.942737	euk.metaG
0.867165	euk.metaG
0.661878	euk.metaG
0.749544	euk.metaG
0.798114	euk.metaG
0.941566	euk.metaG
0.740064	euk.metaG
0.915524	euk.metaG
0.982215	euk.metaG
0.86087	euk.metaG
0.727881	euk.metaG
0.863881	euk.metaG
0.639218	euk.metaG
0.625543	euk.metaG
0.402932	euk.metaG
0.853806	euk.metaG
0.403782	euk.metaG
0.842017	euk.metaG
0.647605	euk.metaG
0.462954	euk.metaG
0.614513	euk.metaG
0.6855	euk.metaG
0.691613	euk.metaG
0.924886	euk.metaG
0.456309	euk.metaG
0.532442	euk.metaG
0.910517	euk.metaG
0.981947	euk.metaG
0.529783	euk.metaG
0.648069	euk.metaG
0.899963	euk.metaG
0.339824	euk.metaG
0.486373	euk.metaG
0.85589	euk.metaG
0.351924	euk.metaG
0.395049	euk.metaG
0.788437	euk.metaG
0.999535	euk.metaG
0.806045	euk.metaG
0.676158	euk.metaG
0.376808	euk.metaG
0.412143	euk.metaG
0.535904	euk.metaG
0.961302	euk.metaG
0.879655	euk.metaG
0.634183	euk.metaG
0.448198	euk.metaG
0.513981	euk.metaG
0.937116	euk.metaG
0.916767	euk.metaG
0.800235	euk.metaG
0.581202	euk.metaG
0.576119	euk.metaG
0.873631	euk.metaG
0.842191	euk.metaG
0.928692	euk.metaG
0.414667	euk.metaG
0.751773	euk.metaG
0.942123	euk.metaG
0.962056	euk.metaG
0.435574	euk.metaG
0.48746	euk.metaG
0.779511	euk.metaG
0.599463	euk.metaG
0.490983	euk.metaG
0.390813	euk.metaG
0.447369	euk.metaG
0.912162	euk.metaG
0.633692	euk.metaG
0.410931	euk.metaG
0.480158	euk.metaG
0.891936	euk.metaG
0.511195	euk.metaG
0.571501	euk.metaG
0.577655	euk.metaG
0.54889	euk.metaG
0.485686	euk.metaG
0.824188	euk.metaG
0.672713	euk.metaG
0.522677	euk.metaG
0.519361	euk.metaG
0.437485	euk.metaG
0.356909	euk.metaG
0.397093	euk.metaG
0.571404	euk.metaG
0.552321	euk.metaG
0.438647	euk.metaG
0.563633	euk.metaG
0.89313	euk.metaG
0.60879	euk.metaG
0.924034	euk.metaG
0.466364	euk.metaG
0.852636	euk.metaG
0.479623	euk.metaG
0.455516	euk.metaG
0.392778	euk.metaG
0.435712	euk.metaG
0.426411	euk.metaG
0.427439	euk.metaG
0.576618	euk.metaG
0.570632	euk.metaG
0.58233	euk.metaG
0.445006	euk.metaG
0.727294	euk.metaG
0.455922	euk.metaG
0.919707	euk.metaG
0.377382	euk.metaG
0.987599	euk.metaG
0.681383	euk.metaG
0.742967	euk.metaG
0.926483	euk.metaG
0.790241	euk.metaG
0.996809	euk.metaG
0.580016	euk.metaG
0.820421	euk.metaG
0.723209	euk.metaG
0.954202	euk.metaG
0.692753	euk.metaG
0.952927	euk.metaG
0.867603	euk.metaG
0.973377	euk.metaG
0.739825	euk.metaG
0.752289	euk.metaG
0.954797	euk.metaG
0.938986	euk.metaG
1	euk.metaG
0.885041	euk.metaG
0.902035	euk.metaG
0.951263	euk.metaG
0.961169	euk.metaG
0.959773	euk.metaG
0.937054	euk.metaG
0.909819	euk.metaG
0.792181	euk.metaG
0.621558	euk.metaG
0.703731	euk.metaG
0.632771	euk.metaG
0.799772	euk.metaG
0.953542	euk.metaG
0.654585	euk.metaG
0.714803	euk.metaG
0.864224	euk.metaG
0.69416	euk.metaG
0.616377	euk.metaG
0.61008	euk.metaG
0.985499	euk.metaG
0.969124	euk.metaG
0.504394	euk.metaG
0.46359	euk.metaG
0.932953	euk.metaG
0.703102	euk.metaG
0.528909	euk.metaG
0.520549	euk.metaG
0.795533	euk.metaG
0.912177	euk.metaG
0.775557	euk.metaG
0.528606	euk.metaG
0.827663	euk.metaG
0.480917	euk.metaG
0.985545	euk.metaG
0.386459	euk.metaG
0.939455	euk.metaG
0.93169	euk.metaG
0.89339	euk.metaG
0.604689	euk.metaG
0.891229	euk.metaG
0.49951	euk.metaG
0.78244	euk.metaG
0.900958	euk.metaG
0.728135	euk.metaG
0.691988	euk.metaG
0.671053	euk.metaG
0.642468	euk.metaG
0.932299	euk.metaG
0.795814	euk.metaG
0.776202	euk.metaG
0.743284	euk.metaG
0.665235	euk.metaG
0.661506	euk.metaG
0.821	euk.metaG
0.738603	euk.metaG
0.559216	euk.metaG
0.850908	euk.metaG
0.914176	euk.metaG
0.826293	euk.metaG
0.668303	euk.metaG
0.671055	euk.metaG
0.697657	euk.metaG
0.85353	euk.metaG
0.670402	euk.metaG
0.533687	euk.metaG
0.909643	euk.metaG
0.842184	euk.metaG
0.674922	euk.metaG
0.557984	euk.metaG
0.694891	euk.metaG
0.832744	euk.metaG
0.389086	euk.metaG
0.540115	euk.metaG
0.362048	euk.metaG
0.264854	euk.metaG
0.998491	euk.metaG
0.873151	euk.metaG
0.490676	euk.metaG
0.285817	euk.metaG
0.330411	euk.metaG
0.863641	euk.metaG
0.996436	euk.metaG
0.619843	euk.metaG
0.510233	euk.metaG
0.884443	euk.metaG
0.67933	euk.metaG
0.700944	euk.metaG
0.548084	euk.metaG
0.503186	euk.metaG
0.861032	euk.metaG
0.792901	euk.metaG
0.80875	euk.metaG
0.605423	euk.metaG
0.676633	euk.metaG
0.871162	euk.metaG
0.732878	euk.metaG
0.676253	euk.metaG
0.539565	euk.metaG
0.499979	euk.metaG
0.902456	euk.metaG
0.589154	euk.metaG
0.593569	euk.metaG
0.501909	euk.metaG
0.556246	euk.metaG
0.863442	euk.metaG
0.661971	euk.metaG
0.650331	euk.metaG
0.497544	euk.metaG
0.533944	euk.metaG
0.876658	euk.metaG
0.686948	euk.metaG
0.608303	euk.metaG
0.605144	euk.metaG
0.517313	euk.metaG
0.906533	euk.metaG
0.607067	euk.metaG
0.518963	euk.metaG
0.400747	euk.metaG
0.397259	euk.metaG
0.882362	euk.metaG
0.858257	euk.metaG
0.524164	euk.metaG
0.522198	euk.metaG
0.557126	euk.metaG
0.810213	euk.metaG
0.585766	euk.metaG
0.563607	euk.metaG
0.370166	euk.metaG
0.767023	euk.metaG
0.626603	euk.metaG
0.720228	euk.metaG
0.514119	euk.metaG
0.481326	euk.metaG
0.912227	euk.metaG
0.618697	euk.metaG
0.542071	euk.metaG
0.513687	euk.metaG
0.490864	euk.metaG
0.976817	euk.metaG
0.677244	euk.metaG
0.924539	euk.metaG
0.665597	euk.metaG
0.624428	euk.metaG
0.523073	euk.metaG
0.725451	euk.metaG
0.884716	euk.metaG
0.757204	euk.metaG
0.678056	euk.metaG
0.560902	euk.metaG
0.522212	euk.metaG
0.709188	euk.metaG
0.543745	euk.metaG
0.490838	euk.metaG
0.423428	euk.metaG
0.848935	euk.metaG
0.780423	euk.metaG
0.614135	euk.metaG
0.668015	euk.metaG
0.573794	euk.metaG
0.810872	euk.metaG
0.465249	euk.metaG
0.446971	euk.metaG
0.805941	euk.metaG
0.956934	euk.metaG
0.572934	euk.metaG
0.588577	euk.metaG
0.880367	euk.metaG
0.824718	euk.metaG
0.684713	euk.metaG
0.66824	euk.metaG
0.900755	euk.metaG
0.911987	euk.metaG
0.461563	euk.metaG
0.408126	euk.metaG
0.929023	euk.metaG
0.614002	euk.metaG
0.468731	euk.metaG
0.431512	euk.metaG
0.474244	euk.metaG
0.483807	euk.metaG
0.399392	euk.metaG
0.896216	euk.metaG
0.432736	euk.metaG
0.40854	euk.metaG
0.989106	euk.metaG
0.799114	euk.metaG
0.661571	euk.metaG
0.403742	euk.metaG
0.327449	euk.metaG
0.921107	euk.metaG
0.782467	euk.metaG
0.634315	euk.metaG
0.527031	euk.metaG
0.506016	euk.metaG
0.800264	euk.metaG
0.526446	euk.metaG
0.421792	euk.metaG
0.430659	euk.metaG
0.821905	euk.metaG
0.570744	euk.metaG
0.418775	euk.metaG
0.300108	euk.metaG
0.420468	euk.metaG
0.391856	euk.metaG
0.47489	euk.metaG
0.429922	euk.metaG
0.381923	euk.metaG
0.872398	euk.metaG
0.313482	euk.metaG
0.393294	euk.metaG
0.264153	euk.metaG
0.71989	euk.metaG
0.523151	euk.metaG
0.391382	euk.metaG
0.357662	euk.metaG
0.790995	euk.metaG
0.494918	euk.metaG
0.405944	euk.metaG
0.388289	euk.metaG
0.327674	euk.metaG
0.388106	euk.metaG
0.296027	euk.metaG
0.536174	euk.metaG
0.541117	euk.metaG
0.351831	euk.metaG
0.424284	euk.metaG
0.38142	euk.metaG
0.290503	euk.metaG
0.527973	euk.metaG
0.538678	euk.metaG
0.630738	euk.metaG
0.887093	euk.metaG
0.531084	euk.metaG
0.492139	euk.metaG
0.471311	euk.metaG
0.891797	euk.metaG
0.576163	euk.metaG
0.597643	euk.metaG
0.542481	euk.metaG
0.678014	euk.metaG
0.893802	euk.metaG
0.584961	euk.metaG
0.456103	euk.metaG
0.464869	euk.metaG
0.864784	euk.metaG
0.608378	euk.metaG
0.518217	euk.metaG
0.50108	euk.metaG
0.581761	euk.metaG
0.690285	euk.metaG
0.404008	euk.metaG
0.404819	euk.metaG
0.850892	euk.metaG
0.526552	euk.metaG
0.435983	euk.metaG
0.940211	euk.metaG
0.334774	euk.metaG
0.483081	euk.metaG
0.852361	euk.metaG
0.390773	euk.metaG
0.381823	euk.metaG
0.354725	euk.metaG
0.908059	euk.metaG
0.436411	euk.metaG
0.430443	euk.metaG
0.908677	euk.metaG
[truncated: 456,745+ more rows]

## Sheet: Fig.2D
sample	PCoA1	PCoA2	station	fraction	depth
A1_Exo_Bathy	0.367942	0.0206017	A1	<0.2um	Bathy
A1_FL_Bathy	-0.070856	0.153806	A1	0.2-0.8um	Bathy
A1_PA_Bathy	-0.420423	0.0333324	A1	>0.8um	Bathy
A3_Exo_Bathy	0.377058	0.0502194	A3	<0.2um	Bathy
A3_FL_Bathy	0.1325	0.130266	A3	0.2-0.8um	Bathy
A3_PA_Bathy	-0.241634	0.0854364	A3	>0.8um	Bathy
A5_Exo_Bathy	0.317889	-0.066358	A5	<0.2um	Bathy
A5_FL_Bathy	0.153662	0.118186	A5	0.2-0.8um	Bathy
A5_PA_Bathy	-0.315562	0.0460417	A5	>0.8um	Bathy
BR_Exo_Epi	0.290359	-0.00696589	BR	<0.2um	Epi
BR_FL_Epi	0.166816	0.122973	BR	0.2-0.8um	Epi
BR_PA_Epi	-0.0975599	-0.435434	BR	>0.8um	Epi
CH_Exo_Epi	0.261169	-0.00175161	CH	<0.2um	Epi
CH_FL_Epi	0.135508	0.126367	CH	0.2-0.8um	Epi
CH_PA_Epi	-0.0341059	-0.40462	CH	>0.8um	Epi
M2_400m_Exo_Meso	0.158207	-0.171412	M2_400m	<0.2um	Meso
M2_400m_FL_Meso	-0.0396745	0.202535	M2_400m	0.2-0.8um	Meso
M2_400m_PA_Meso	-0.134142	-0.35292	M2_400m	>0.8um	Meso
M2_450m_Exo_Meso	0.153551	-0.12191	M2_450m	<0.2um	Meso
M2_450m_FL_Meso	-0.174918	0.244258	M2_450m	0.2-0.8um	Meso
M2_450m_PA_Meso	-0.327207	-0.257898	M2_450m	>0.8um	Meso
M3_1500m_Exo_Bathy	0.237239	-0.0948117	M3_1500m	<0.2um	Bathy
M3_1500m_FL_Bathy	-0.104066	0.276298	M3_1500m	0.2-0.8um	Bathy
M3_1500m_PA_Bathy	-0.135545	-0.287113	M3_1500m	>0.8um	Bathy
M4_3500m_Exo_Bathy	0.0737791	-0.0389359	M4_3500m	<0.2um	Bathy
M4_3500m_FL_Bathy	-0.190512	0.265605	M4_3500m	0.2-0.8um	Bathy
M4_3500m_PA_Bathy	-0.292675	-0.163985	M4_3500m	>0.8um	Bathy
M4_4000m_Exo_Bathy	0.15906	-0.0136728	M4_4000m	<0.2um	Bathy
M4_4000m_FL_Bathy	-0.212872	0.291755	M4_4000m	0.2-0.8um	Bathy
M4_4000m_PA_Bathy	-0.418605	0.00282192	M4_4000m	>0.8um	Bathy
OO_Exo_Epi	0.218126	0.0505628	OO	<0.2um	Epi
OO_FL_Epi	0.131116	0.0890371	OO	0.2-0.8um	Epi
OO_PA_Epi	-0.0789719	-0.382656	OO	>0.8um	Epi
ST10_200m_FL_Meso	-0.181773	0.267525	ST10_200m	0.2-0.8um	Meso
ST10_200m_PA_Meso	-0.0460551	-0.398405	ST10_200m	>0.8um	Meso
ST13_75m_Exo_Epi	0.320966	0.00843269	ST13_75m	<0.2um	Epi
ST13_75m_FL_Epi	0.0131359	0.0388965	ST13_75m	0.2-0.8um	Epi
ST13_75m_PA_Epi	-0.172379	-0.323413	ST13_75m	>0.8um	Epi
ST14_2000m_Exo_Bathy	0.354549	0.00785595	ST14_2000m	<0.2um	Bathy
ST14_2000m_FL_Bathy	-0.212953	0.226646	ST14_2000m	0.2-0.8um	Bathy
ST15_600m_Exo_Meso	0.331716	0.0511085	ST15_600m	<0.2um	Meso
ST15_600m_FL_Meso	-0.0818446	0.266551	ST15_600m	0.2-0.8um	Meso
ST15_600m_PA_Meso	-0.0912227	-0.316003	ST15_600m	>0.8um	Meso
ST16_1000m_FL_Bathy	-0.150933	0.27115	ST16_1000m	0.2-0.8um	Bathy
ST16_1000m_PA_Bathy	-0.386689	-0.0645098	ST16_1000m	>0.8um	Bathy
ST16_500m_Exo_Meso	0.368283	-0.0116642	ST16_500m	<0.2um	Meso
ST16_500m_FL_Meso	-0.0070031	0.161195	ST16_500m	0.2-0.8um	Meso
ST17_1500m_Exo_Bathy	0.320337	0.0586741	ST17_1500m	<0.2um	Bathy
ST17_1500m_FL_Bathy	-0.0197336	0.247503	ST17_1500m	0.2-0.8um	Bathy
ST17_1500m_PA_Bathy	0.0140187	-0.228314	ST17_1500m	>0.8um	Bathy
ST4_2000m_Exo_Bathy	0.227278	-0.0211985	ST4_2000m	<0.2um	Bathy
ST4_2000m_FL_Bathy	-0.355705	0.179547	ST4_2000m	0.2-0.8um	Bathy
ST6_100m_Exo_Epi	0.333688	0.00231756	ST6_100m	<0.2um	Epi
ST6_100m_FL_Epi	-0.185857	0.0472466	ST6_100m	0.2-0.8um	Epi
ST6_100m_PA_Epi	0.0196906	-0.207605	ST6_100m	>0.8um	Epi
ST6_400m_Exo_Meso	0.374647	0.0237774	ST6_400m	<0.2um	Meso
ST6_400m_FL_Meso	-0.0643493	0.19413	ST6_400m	0.2-0.8um	Meso
ST6_400m_PA_Meso	-0.435327	-0.115742	ST6_400m	>0.8um	Meso
ST7_2000m_Exo_Bathy	0.279671	-0.0311804	ST7_2000m	<0.2um	Bathy
ST7_2000m_FL_Bathy	-0.238891	0.204454	ST7_2000m	0.2-0.8um	Bathy
ST7_2000m_PA_Bathy	-0.371918	-0.048634	ST7_2000m	>0.8um	Bathy

## Sheet: Fig.2E
sample	shannon	station	fraction	depth
A1_Exo_Bathy	5.33816	A1	0.2-0.8um	Bathy
A1_FL_Bathy	5.25905	A1	0.2-0.8um	Bathy
A1_PA_Bathy	3.39194	A1	>0.8um	Bathy
A3_Exo_Bathy	5.79463	A3	0.2-0.8um	Bathy
A3_FL_Bathy	5.80925	A3	0.2-0.8um	Bathy
A3_PA_Bathy	4.48519	A3	>0.8um	Bathy
A5_Exo_Bathy	5.45094	A5	0.2-0.8um	Bathy
A5_FL_Bathy	5.81829	A5	0.2-0.8um	Bathy
A5_PA_Bathy	4.00177	A5	>0.8um	Bathy
BR_Exo_Epi	5.40561	BR	0.2-0.8um	Epi
BR_FL_Epi	5.43639	BR	0.2-0.8um	Epi
BR_PA_Epi	4.59458	BR	>0.8um	Epi
CH_Exo_Epi	5.47319	CH	0.2-0.8um	Epi
CH_FL_Epi	5.60737	CH	0.2-0.8um	Epi
CH_PA_Epi	4.32335	CH	>0.8um	Epi
M2_400m_Exo_Meso	2.39506	M2_400m	0.2-0.8um	Meso
M2_400m_FL_Meso	5.30957	M2_400m	0.2-0.8um	Meso
M2_400m_PA_Meso	4.10796	M2_400m	>0.8um	Meso
M2_450m_Exo_Meso	4.13959	M2_450m	0.2-0.8um	Meso
M2_450m_FL_Meso	5.11012	M2_450m	0.2-0.8um	Meso
M2_450m_PA_Meso	3.22861	M2_450m	>0.8um	Meso
M3_1500m_Exo_Bathy	3.59834	M3_1500m	0.2-0.8um	Bathy
M3_1500m_FL_Bathy	5.19019	M3_1500m	0.2-0.8um	Bathy
M3_1500m_PA_Bathy	3.1853	M3_1500m	>0.8um	Bathy
M4_3500m_Exo_Bathy	5.04219	M4_3500m	0.2-0.8um	Bathy
M4_3500m_FL_Bathy	4.96963	M4_3500m	0.2-0.8um	Bathy
M4_3500m_PA_Bathy	4.14715	M4_3500m	>0.8um	Bathy
M4_4000m_Exo_Bathy	4.47487	M4_4000m	0.2-0.8um	Bathy
M4_4000m_FL_Bathy	4.68831	M4_4000m	0.2-0.8um	Bathy
M4_4000m_PA_Bathy	3.36872	M4_4000m	>0.8um	Bathy
OO_Exo_Epi	4.93957	OO	0.2-0.8um	Epi
OO_FL_Epi	5.09953	OO	0.2-0.8um	Epi
OO_PA_Epi	4.71662	OO	>0.8um	Epi
ST10_200m_FL_Meso	4.88387	ST10_200m	0.2-0.8um	Meso
ST10_200m_PA_Meso	4.45566	ST10_200m	>0.8um	Meso
ST13_75m_Exo_Epi	4.95251	ST13_75m	0.2-0.8um	Epi
ST13_75m_FL_Epi	5.46767	ST13_75m	0.2-0.8um	Epi
ST13_75m_PA_Epi	3.91938	ST13_75m	>0.8um	Epi
ST14_2000m_Exo_Bathy	5.52168	ST14_2000m	0.2-0.8um	Bathy
ST14_2000m_FL_Bathy	4.84075	ST14_2000m	0.2-0.8um	Bathy
ST15_600m_Exo_Meso	5.45216	ST15_600m	0.2-0.8um	Meso
ST15_600m_FL_Meso	5.18359	ST15_600m	0.2-0.8um	Meso
ST15_600m_PA_Meso	2.61887	ST15_600m	>0.8um	Meso
ST16_1000m_FL_Bathy	4.85629	ST16_1000m	0.2-0.8um	Bathy
ST16_1000m_PA_Bathy	2.72728	ST16_1000m	>0.8um	Bathy
ST16_500m_Exo_Meso	5.3047	ST16_500m	0.2-0.8um	Meso
ST16_500m_FL_Meso	5.08552	ST16_500m	0.2-0.8um	Meso
ST17_1500m_Exo_Bathy	5.54476	ST17_1500m	0.2-0.8um	Bathy
ST17_1500m_FL_Bathy	5.37063	ST17_1500m	0.2-0.8um	Bathy
ST17_1500m_PA_Bathy	2.2768	ST17_1500m	>0.8um	Bathy
ST4_2000m_Exo_Bathy	4.26371	ST4_2000m	0.2-0.8um	Bathy
ST4_2000m_FL_Bathy	4.06451	ST4_2000m	0.2-0.8um	Bathy
ST6_100m_Exo_Epi	4.86772	ST6_100m	0.2-0.8um	Epi
ST6_100m_FL_Epi	4.87801	ST6_100m	0.2-0.8um	Epi
ST6_100m_PA_Epi	2.54833	ST6_100m	>0.8um	Epi
ST6_400m_Exo_Meso	5.68641	ST6_400m	0.2-0.8um	Meso
ST6_400m_FL_Meso	5.34788	ST6_400m	0.2-0.8um	Meso
ST6_400m_PA_Meso	3.49671	ST6_400m	>0.8um	Meso
ST7_2000m_Exo_Bathy	5.13346	ST7_2000m	0.2-0.8um	Bathy
ST7_2000m_FL_Bathy	4.68549	ST7_2000m	0.2-0.8um	Bathy
ST7_2000m_PA_Bathy	3.66703	ST7_2000m	>0.8um	Bathy

## Sheet: Fig.2F
Bray-Curtis dissmilarity	fraction
0.396699	>0.8um
0.374077	>0.8um
0.828025	>0.8um
0.851538	>0.8um
0.805228	>0.8um
0.67941	>0.8um
0.78599	>0.8um
0.586621	>0.8um
0.264678	>0.8um
0.827209	>0.8um
0.837052	>0.8um
0.797985	>0.8um
0.900373	>0.8um
0.485389	>0.8um
0.978518	>0.8um
0.926112	>0.8um
0.481024	>0.8um
0.494808	>0.8um
0.396699	>0.8um
0.267595	>0.8um
0.748189	>0.8um
0.774095	>0.8um
0.770327	>0.8um
0.756714	>0.8um
0.742951	>0.8um
0.562938	>0.8um
0.367168	>0.8um
0.738386	>0.8um
0.75412	>0.8um
0.744981	>0.8um
0.864407	>0.8um
0.689482	>0.8um
0.955906	>0.8um
0.888358	>0.8um
0.529742	>0.8um
0.56523	>0.8um
0.374077	>0.8um
0.267595	>0.8um
0.76246	>0.8um
0.777925	>0.8um
0.785071	>0.8um
0.707079	>0.8um
0.742718	>0.8um
0.555586	>0.8um
0.266008	>0.8um
0.769539	>0.8um
0.764595	>0.8um
0.754938	>0.8um
0.873901	>0.8um
0.649954	>0.8um
0.954771	>0.8um
0.905379	>0.8um
0.485257	>0.8um
0.53382	>0.8um
0.828025	>0.8um
0.748189	>0.8um
0.76246	>0.8um
0.377964	>0.8um
0.476084	>0.8um
0.644789	>0.8um
0.542445	>0.8um
0.611383	>0.8um
0.785326	>0.8um
0.314379	>0.8um
0.309237	>0.8um
0.544386	>0.8um
0.720582	>0.8um
0.836906	>0.8um
0.940763	>0.8um
0.865838	>0.8um
0.664272	>0.8um
0.809203	>0.8um
0.851538	>0.8um
0.774095	>0.8um
0.777925	>0.8um
0.377964	>0.8um
0.718197	>0.8um
0.829349	>0.8um
0.719683	>0.8um
0.764004	>0.8um
0.814931	>0.8um
0.507481	>0.8um
0.173121	>0.8um
0.368408	>0.8um
0.682205	>0.8um
0.850825	>0.8um
0.937283	>0.8um
0.875654	>0.8um
0.814902	>0.8um
0.840674	>0.8um
0.805228	>0.8um
0.770327	>0.8um
0.785071	>0.8um
0.476084	>0.8um
0.718197	>0.8um
0.41213	>0.8um
0.560163	>0.8um
0.526044	>0.8um
0.778796	>0.8um
0.562757	>0.8um
0.685894	>0.8um
0.781253	>0.8um
0.879016	>0.8um
0.898847	>0.8um
0.971465	>0.8um
0.906672	>0.8um
0.634587	>0.8um
0.801796	>0.8um
0.67941	>0.8um
0.756714	>0.8um
0.707079	>0.8um
0.644789	>0.8um
0.829349	>0.8um
0.41213	>0.8um
0.677211	>0.8um
0.60174	>0.8um
0.66638	>0.8um
0.704906	>0.8um
0.808786	>0.8um
0.811086	>0.8um
0.911153	>0.8um
0.726636	>0.8um
0.976807	>0.8um
0.934927	>0.8um
0.498237	>0.8um
0.666051	>0.8um
0.78599	>0.8um
0.742951	>0.8um
0.742718	>0.8um
0.542445	>0.8um
0.719683	>0.8um
0.560163	>0.8um
0.677211	>0.8um
0.6774	>0.8um
0.751693	>0.8um
0.580735	>0.8um
0.684616	>0.8um
0.773489	>0.8um
0.873108	>0.8um
0.882793	>0.8um
0.965122	>0.8um
0.895461	>0.8um
0.64174	>0.8um
0.790313	>0.8um
0.586621	>0.8um
0.562938	>0.8um
0.555586	>0.8um
0.611383	>0.8um
0.764004	>0.8um
0.526044	>0.8um
0.60174	>0.8um
0.6774	>0.8um
0.520425	>0.8um
0.694405	>0.8um
0.742346	>0.8um
0.76062	>0.8um
0.87164	>0.8um
0.754611	>0.8um
0.968028	>0.8um
0.921597	>0.8um
0.528749	>0.8um
0.613776	>0.8um
0.264678	>0.8um
0.367168	>0.8um
0.266008	>0.8um
0.785326	>0.8um
0.814931	>0.8um
0.778796	>0.8um
0.66638	>0.8um
0.751693	>0.8um
0.520425	>0.8um
0.78501	>0.8um
0.797566	>0.8um
0.768234	>0.8um
0.870635	>0.8um
0.572114	>0.8um
0.960333	>0.8um
0.915869	>0.8um
0.442851	>0.8um
0.447844	>0.8um
0.827209	>0.8um
0.738386	>0.8um
0.769539	>0.8um
0.314379	>0.8um
0.507481	>0.8um
0.562757	>0.8um
0.704906	>0.8um
0.580735	>0.8um
0.694405	>0.8um
0.78501	>0.8um
0.410491	>0.8um
0.635756	>0.8um
0.795671	>0.8um
0.860539	>0.8um
0.935157	>0.8um
0.856021	>0.8um
0.658055	>0.8um
0.81226	>0.8um
0.837052	>0.8um
0.75412	>0.8um
0.764595	>0.8um
0.309237	>0.8um
0.173121	>0.8um
0.685894	>0.8um
0.808786	>0.8um
0.684616	>0.8um
0.742346	>0.8um
0.797566	>0.8um
0.410491	>0.8um
0.365771	>0.8um
0.668377	>0.8um
0.841908	>0.8um
0.928869	>0.8um
0.86234	>0.8um
0.780727	>0.8um
0.831279	>0.8um
0.797985	>0.8um
0.744981	>0.8um
0.754938	>0.8um
0.544386	>0.8um
0.368408	>0.8um
0.781253	>0.8um
0.811086	>0.8um
0.773489	>0.8um
0.76062	>0.8um
0.768234	>0.8um
0.635756	>0.8um
0.365771	>0.8um
0.543321	>0.8um
0.729091	>0.8um
0.93674	>0.8um
0.858976	>0.8um
0.765912	>0.8um
0.644791	>0.8um
0.900373	>0.8um
0.864407	>0.8um
0.873901	>0.8um
0.720582	>0.8um
0.682205	>0.8um
0.879016	>0.8um
0.911153	>0.8um
0.873108	>0.8um
0.87164	>0.8um
0.870635	>0.8um
0.795671	>0.8um
0.668377	>0.8um
0.543321	>0.8um
0.80533	>0.8um
0.946522	>0.8um
0.861543	>0.8um
0.877363	>0.8um
0.719111	>0.8um
0.485389	>0.8um
0.689482	>0.8um
0.649954	>0.8um
0.836906	>0.8um
0.850825	>0.8um
0.898847	>0.8um
0.726636	>0.8um
0.882793	>0.8um
0.754611	>0.8um
0.572114	>0.8um
0.860539	>0.8um
0.841908	>0.8um
0.729091	>0.8um
0.80533	>0.8um
0.849311	>0.8um
0.930407	>0.8um
0.616473	>0.8um
0.550772	>0.8um
0.978518	>0.8um
0.955906	>0.8um
0.954771	>0.8um
0.940763	>0.8um
0.937283	>0.8um
0.971465	>0.8um
0.976807	>0.8um
0.965122	>0.8um
0.968028	>0.8um
0.960333	>0.8um
0.935157	>0.8um
0.928869	>0.8um
0.93674	>0.8um
0.946522	>0.8um
0.849311	>0.8um
0.944143	>0.8um
0.975111	>0.8um
0.945527	>0.8um
0.926112	>0.8um
0.888358	>0.8um
0.905379	>0.8um
0.865838	>0.8um
0.875654	>0.8um
0.906672	>0.8um
0.934927	>0.8um
0.895461	>0.8um
0.921597	>0.8um
0.915869	>0.8um
0.856021	>0.8um
0.86234	>0.8um
0.858976	>0.8um
0.861543	>0.8um
0.930407	>0.8um
0.944143	>0.8um
0.892473	>0.8um
0.880115	>0.8um
0.481024	>0.8um
0.529742	>0.8um
0.485257	>0.8um
0.664272	>0.8um
0.814902	>0.8um
0.634587	>0.8um
0.498237	>0.8um
0.64174	>0.8um
0.528749	>0.8um
0.442851	>0.8um
0.658055	>0.8um
0.780727	>0.8um
0.765912	>0.8um
0.877363	>0.8um
0.616473	>0.8um
0.975111	>0.8um
0.892473	>0.8um
0.477258	>0.8um
0.494808	>0.8um
0.56523	>0.8um
0.53382	>0.8um
0.809203	>0.8um
0.840674	>0.8um
0.801796	>0.8um
0.666051	>0.8um
0.790313	>0.8um
0.613776	>0.8um
0.447844	>0.8um
0.81226	>0.8um
0.831279	>0.8um
0.644791	>0.8um
0.719111	>0.8um
0.550772	>0.8um
0.945527	>0.8um
0.880115	>0.8um
0.477258	>0.8um
0.467941	0.2-0.8um
0.473973	0.2-0.8um
0.640395	0.2-0.8um
0.60067	0.2-0.8um
0.574566	0.2-0.8um
0.523887	0.2-0.8um
0.476023	0.2-0.8um
0.492335	0.2-0.8um
0.532594	0.2-0.8um
0.687805	0.2-0.8um
0.52407	0.2-0.8um
0.568706	0.2-0.8um
0.5184	0.2-0.8um
0.509328	0.2-0.8um
0.531981	0.2-0.8um
0.532485	0.2-0.8um
0.506993	0.2-0.8um
0.616167	0.2-0.8um
0.543246	0.2-0.8um
0.484649	0.2-0.8um
0.543578	0.2-0.8um
0.467941	0.2-0.8um
0.161035	0.2-0.8um
0.53345	0.2-0.8um
0.489993	0.2-0.8um
0.584154	0.2-0.8um
0.620988	0.2-0.8um
0.562621	0.2-0.8um
0.595199	0.2-0.8um
0.614756	0.2-0.8um
0.609764	0.2-0.8um
0.596637	0.2-0.8um
0.569393	0.2-0.8um
0.636334	0.2-0.8um
0.555938	0.2-0.8um
0.604146	0.2-0.8um
0.588163	0.2-0.8um
0.504172	0.2-0.8um
0.749086	0.2-0.8um
0.660615	0.2-0.8um
0.551877	0.2-0.8um
0.628624	0.2-0.8um
0.473973	0.2-0.8um
0.161035	0.2-0.8um
0.538472	0.2-0.8um
0.486635	0.2-0.8um
0.59278	0.2-0.8um
0.626892	0.2-0.8um
0.573952	0.2-0.8um
0.611771	0.2-0.8um
0.63783	0.2-0.8um
0.60551	0.2-0.8um
0.625831	0.2-0.8um
0.58943	0.2-0.8um
0.652724	0.2-0.8um
0.579854	0.2-0.8um
0.628498	0.2-0.8um
0.597618	0.2-0.8um
0.537731	0.2-0.8um
0.769427	0.2-0.8um
0.688826	0.2-0.8um
0.57046	0.2-0.8um
0.648476	0.2-0.8um
0.640395	0.2-0.8um
0.53345	0.2-0.8um
0.538472	0.2-0.8um
0.383054	0.2-0.8um
0.604688	0.2-0.8um
0.654383	0.2-0.8um
0.600914	0.2-0.8um
0.649295	0.2-0.8um
0.662604	0.2-0.8um
0.494844	0.2-0.8um
0.617651	0.2-0.8um
0.592772	0.2-0.8um
0.680172	0.2-0.8um
0.556829	0.2-0.8um
0.605107	0.2-0.8um
0.636915	0.2-0.8um
0.514959	0.2-0.8um
0.771999	0.2-0.8um
0.693659	0.2-0.8um
0.621586	0.2-0.8um
0.682679	0.2-0.8um
0.60067	0.2-0.8um
0.489993	0.2-0.8um
0.486635	0.2-0.8um
0.383054	0.2-0.8um
0.543506	0.2-0.8um
0.599355	0.2-0.8um
0.56655	0.2-0.8um
0.597471	0.2-0.8um
0.61778	0.2-0.8um
0.482356	0.2-0.8um
0.587718	0.2-0.8um
0.53327	0.2-0.8um
0.63959	0.2-0.8um
0.556608	0.2-0.8um
0.598243	0.2-0.8um
0.586752	0.2-0.8um
0.511013	0.2-0.8um
0.748929	0.2-0.8um
0.667685	0.2-0.8um
0.580733	0.2-0.8um
0.643266	0.2-0.8um
0.574566	0.2-0.8um
0.584154	0.2-0.8um
0.59278	0.2-0.8um
0.604688	0.2-0.8um
0.543506	0.2-0.8um
0.250485	0.2-0.8um
0.315058	0.2-0.8um
0.464063	0.2-0.8um
0.507252	0.2-0.8um
0.648863	0.2-0.8um
0.491453	0.2-0.8um
0.512457	0.2-0.8um
0.445987	0.2-0.8um
0.491266	0.2-0.8um
0.538972	0.2-0.8um
0.428492	0.2-0.8um
0.519823	0.2-0.8um
0.671865	0.2-0.8um
0.609195	0.2-0.8um
0.430985	0.2-0.8um
0.573648	0.2-0.8um
0.523887	0.2-0.8um
0.620988	0.2-0.8um
0.626892	0.2-0.8um
0.654383	0.2-0.8um
0.599355	0.2-0.8um
0.250485	0.2-0.8um
0.251423	0.2-0.8um
0.319958	0.2-0.8um
0.37914	0.2-0.8um
0.673819	0.2-0.8um
0.36332	0.2-0.8um
0.537556	0.2-0.8um
0.396025	0.2-0.8um
0.375418	0.2-0.8um
0.407747	0.2-0.8um
0.428794	0.2-0.8um
0.434199	0.2-0.8um
0.521285	0.2-0.8um
0.525476	0.2-0.8um
0.416728	0.2-0.8um
0.407776	0.2-0.8um
0.476023	0.2-0.8um
0.562621	0.2-0.8um
0.573952	0.2-0.8um
0.600914	0.2-0.8um
0.56655	0.2-0.8um
0.315058	0.2-0.8um
0.251423	0.2-0.8um
0.319722	0.2-0.8um
0.330926	0.2-0.8um
0.648653	0.2-0.8um
0.375812	0.2-0.8um
0.53426	0.2-0.8um
0.400645	0.2-0.8um
0.362534	0.2-0.8um
0.406173	0.2-0.8um
0.444699	0.2-0.8um
0.388627	0.2-0.8um
0.576771	0.2-0.8um
0.550233	0.2-0.8um
0.402991	0.2-0.8um
0.475522	0.2-0.8um
0.492335	0.2-0.8um
0.595199	0.2-0.8um
0.611771	0.2-0.8um
0.649295	0.2-0.8um
0.597471	0.2-0.8um
0.464063	0.2-0.8um
0.319958	0.2-0.8um
0.319722	0.2-0.8um
0.212041	0.2-0.8um
0.654192	0.2-0.8um
0.311333	0.2-0.8um
0.558793	0.2-0.8um
0.401189	0.2-0.8um
0.334764	0.2-0.8um
0.312018	0.2-0.8um
0.522779	0.2-0.8um
0.385263	0.2-0.8um
0.481861	0.2-0.8um
0.522797	0.2-0.8um
0.446863	0.2-0.8um
0.360577	0.2-0.8um
0.532594	0.2-0.8um
0.614756	0.2-0.8um
0.63783	0.2-0.8um
0.662604	0.2-0.8um
0.61778	0.2-0.8um
0.507252	0.2-0.8um
0.37914	0.2-0.8um
0.330926	0.2-0.8um
0.212041	0.2-0.8um
0.678203	0.2-0.8um
0.265147	0.2-0.8um
0.592157	0.2-0.8um
0.414591	0.2-0.8um
0.336006	0.2-0.8um
0.278427	0.2-0.8um
0.562748	0.2-0.8um
0.390702	0.2-0.8um
0.437306	0.2-0.8um
0.54893	0.2-0.8um
0.48588	0.2-0.8um
0.337504	0.2-0.8um
0.687805	0.2-0.8um
0.609764	0.2-0.8um
0.60551	0.2-0.8um
0.494844	0.2-0.8um
0.482356	0.2-0.8um
0.648863	0.2-0.8um
0.673819	0.2-0.8um
0.648653	0.2-0.8um
0.654192	0.2-0.8um
0.678203	0.2-0.8um
0.671111	0.2-0.8um
0.651745	0.2-0.8um
0.705063	0.2-0.8um
0.642273	0.2-0.8um
0.683662	0.2-0.8um
0.691058	0.2-0.8um
0.622287	0.2-0.8um
0.792596	0.2-0.8um
0.739869	0.2-0.8um
0.663976	0.2-0.8um
0.697191	0.2-0.8um
0.52407	0.2-0.8um
0.596637	0.2-0.8um
0.625831	0.2-0.8um
0.617651	0.2-0.8um
0.587718	0.2-0.8um
0.491453	0.2-0.8um
0.36332	0.2-0.8um
0.375812	0.2-0.8um
0.311333	0.2-0.8um
0.265147	0.2-0.8um
0.671111	0.2-0.8um
0.492668	0.2-0.8um
0.42843	0.2-0.8um
0.213505	0.2-0.8um
0.175459	0.2-0.8um
0.540976	0.2-0.8um
0.30449	0.2-0.8um
0.431304	0.2-0.8um
0.52718	0.2-0.8um
0.464091	0.2-0.8um
0.281124	0.2-0.8um
0.568706	0.2-0.8um
0.569393	0.2-0.8um
0.58943	0.2-0.8um
0.592772	0.2-0.8um
0.53327	0.2-0.8um
0.512457	0.2-0.8um
0.537556	0.2-0.8um
0.53426	0.2-0.8um
0.558793	0.2-0.8um
0.592157	0.2-0.8um
0.651745	0.2-0.8um
0.492668	0.2-0.8um
0.592693	0.2-0.8um
0.446615	0.2-0.8um
0.489733	0.2-0.8um
0.551498	0.2-0.8um
0.450642	0.2-0.8um
0.681934	0.2-0.8um
0.551264	0.2-0.8um
0.515049	0.2-0.8um
0.539789	0.2-0.8um
0.5184	0.2-0.8um
0.636334	0.2-0.8um
0.652724	0.2-0.8um
0.680172	0.2-0.8um
0.63959	0.2-0.8um
0.445987	0.2-0.8um
0.396025	0.2-0.8um
0.400645	0.2-0.8um
0.401189	0.2-0.8um
0.414591	0.2-0.8um
0.705063	0.2-0.8um
0.42843	0.2-0.8um
0.592693	0.2-0.8um
0.480046	0.2-0.8um
0.43385	0.2-0.8um
0.394524	0.2-0.8um
0.514406	0.2-0.8um
0.416007	0.2-0.8um
0.419824	0.2-0.8um
0.360071	0.2-0.8um
0.422079	0.2-0.8um
0.509328	0.2-0.8um
0.555938	0.2-0.8um
0.579854	0.2-0.8um
0.556829	0.2-0.8um
0.556608	0.2-0.8um
0.491266	0.2-0.8um
0.375418	0.2-0.8um
0.362534	0.2-0.8um
0.334764	0.2-0.8um
0.336006	0.2-0.8um
0.642273	0.2-0.8um
0.213505	0.2-0.8um
0.446615	0.2-0.8um
0.480046	0.2-0.8um
0.183135	0.2-0.8um
0.536453	0.2-0.8um
0.184638	0.2-0.8um
0.513188	0.2-0.8um
0.53246	0.2-0.8um
0.45014	0.2-0.8um
0.359925	0.2-0.8um
0.531981	0.2-0.8um
0.604146	0.2-0.8um
0.628498	0.2-0.8um
0.605107	0.2-0.8um
0.598243	0.2-0.8um
0.538972	0.2-0.8um
0.407747	0.2-0.8um
0.406173	0.2-0.8um
0.312018	0.2-0.8um
0.278427	0.2-0.8um
0.683662	0.2-0.8um
0.175459	0.2-0.8um
0.489733	0.2-0.8um
0.43385	0.2-0.8um
0.183135	0.2-0.8um
0.549412	0.2-0.8um
0.259616	0.2-0.8um
0.426007	0.2-0.8um
0.532639	0.2-0.8um
0.478544	0.2-0.8um
0.289648	0.2-0.8um
0.532485	0.2-0.8um
0.588163	0.2-0.8um
0.597618	0.2-0.8um
0.636915	0.2-0.8um
0.586752	0.2-0.8um
0.428492	0.2-0.8um
0.428794	0.2-0.8um
0.444699	0.2-0.8um
0.522779	0.2-0.8um
0.562748	0.2-0.8um
0.691058	0.2-0.8um
0.540976	0.2-0.8um
0.551498	0.2-0.8um
0.394524	0.2-0.8um
0.536453	0.2-0.8um
0.549412	0.2-0.8um
0.559451	0.2-0.8um
0.63627	0.2-0.8um
0.513813	0.2-0.8um
0.380479	0.2-0.8um
0.54321	0.2-0.8um
0.506993	0.2-0.8um
0.504172	0.2-0.8um
0.537731	0.2-0.8um
0.514959	0.2-0.8um
0.511013	0.2-0.8um
0.519823	0.2-0.8um
0.434199	0.2-0.8um
0.388627	0.2-0.8um
0.385263	0.2-0.8um
0.390702	0.2-0.8um
0.622287	0.2-0.8um
0.30449	0.2-0.8um
0.450642	0.2-0.8um
0.514406	0.2-0.8um
0.184638	0.2-0.8um
0.259616	0.2-0.8um
0.559451	0.2-0.8um
0.561555	0.2-0.8um
0.54799	0.2-0.8um
0.478144	0.2-0.8um
0.420393	0.2-0.8um
0.616167	0.2-0.8um
0.749086	0.2-0.8um
0.769427	0.2-0.8um
0.771999	0.2-0.8um
0.748929	0.2-0.8um
0.671865	0.2-0.8um
0.521285	0.2-0.8um
0.576771	0.2-0.8um
0.481861	0.2-0.8um
0.437306	0.2-0.8um
0.792596	0.2-0.8um
0.431304	0.2-0.8um
0.681934	0.2-0.8um
0.416007	0.2-0.8um
0.513188	0.2-0.8um
0.426007	0.2-0.8um
0.63627	0.2-0.8um
0.561555	0.2-0.8um
0.537138	0.2-0.8um
0.597059	0.2-0.8um
0.399063	0.2-0.8um
0.543246	0.2-0.8um
0.660615	0.2-0.8um
0.688826	0.2-0.8um
0.693659	0.2-0.8um
0.667685	0.2-0.8um
0.609195	0.2-0.8um
0.525476	0.2-0.8um
0.550233	0.2-0.8um
0.522797	0.2-0.8um
0.54893	0.2-0.8um
0.739869	0.2-0.8um
0.52718	0.2-0.8um
0.551264	0.2-0.8um
0.419824	0.2-0.8um
0.53246	0.2-0.8um
0.532639	0.2-0.8um
0.513813	0.2-0.8um
0.54799	0.2-0.8um
0.537138	0.2-0.8um
0.467462	0.2-0.8um
0.504691	0.2-0.8um
0.484649	0.2-0.8um
0.551877	0.2-0.8um
0.57046	0.2-0.8um
0.621586	0.2-0.8um
0.580733	0.2-0.8um
0.430985	0.2-0.8um
0.416728	0.2-0.8um
0.402991	0.2-0.8um
0.446863	0.2-0.8um
0.48588	0.2-0.8um
0.663976	0.2-0.8um
0.464091	0.2-0.8um
0.515049	0.2-0.8um
0.360071	0.2-0.8um
0.45014	0.2-0.8um
0.478544	0.2-0.8um
0.380479	0.2-0.8um
0.478144	0.2-0.8um
0.597059	0.2-0.8um
0.467462	0.2-0.8um
0.515557	0.2-0.8um
0.543578	0.2-0.8um
0.628624	0.2-0.8um
0.648476	0.2-0.8um
0.682679	0.2-0.8um
0.643266	0.2-0.8um
0.573648	0.2-0.8um
0.407776	0.2-0.8um
0.475522	0.2-0.8um
0.360577	0.2-0.8um
0.337504	0.2-0.8um
0.697191	0.2-0.8um
0.281124	0.2-0.8um
0.539789	0.2-0.8um
0.422079	0.2-0.8um
0.359925	0.2-0.8um
0.289648	0.2-0.8um
0.54321	0.2-0.8um
0.420393	0.2-0.8um
0.399063	0.2-0.8um
0.504691	0.2-0.8um
0.515557	0.2-0.8um
0.311754	0.2-0.8um
0.478596	0.2-0.8um
0.650806	0.2-0.8um
0.670271	0.2-0.8um
0.888161	0.2-0.8um
0.807803	0.2-0.8um
0.790896	0.2-0.8um
0.769124	0.2-0.8um
0.754674	0.2-0.8um
0.66262	0.2-0.8um
0.657877	0.2-0.8um
0.538045	0.2-0.8um
0.596127	0.2-0.8um
0.570482	0.2-0.8um
0.615277	0.2-0.8um
0.747347	0.2-0.8um
0.625755	0.2-0.8um
0.5292	0.2-0.8um
0.637974	0.2-0.8um
0.311754	0.2-0.8um
0.396517	0.2-0.8um
0.614762	0.2-0.8um
0.61601	0.2-0.8um
0.887545	0.2-0.8um
0.789099	0.2-0.8um
0.789591	0.2-0.8um
0.743799	0.2-0.8um
0.732693	0.2-0.8um
0.64361	0.2-0.8um
0.668265	0.2-0.8um
0.430605	0.2-0.8um
0.585939	0.2-0.8um
0.488436	0.2-0.8um
0.559177	0.2-0.8um
0.708869	0.2-0.8um
0.567309	0.2-0.8um
0.417355	0.2-0.8um
0.652425	0.2-0.8um
0.478596	0.2-0.8um
0.396517	0.2-0.8um
0.626133	0.2-0.8um
0.631253	0.2-0.8um
0.863809	0.2-0.8um
0.690326	0.2-0.8um
0.788255	0.2-0.8um
0.668642	0.2-0.8um
0.722946	0.2-0.8um
0.698972	0.2-0.8um
0.704453	0.2-0.8um
0.450564	0.2-0.8um
0.620116	0.2-0.8um
0.512776	0.2-0.8um
0.580378	0.2-0.8um
0.75196	0.2-0.8um
0.573066	0.2-0.8um
0.487825	0.2-0.8um
0.673995	0.2-0.8um
0.650806	0.2-0.8um
0.614762	0.2-0.8um
0.626133	0.2-0.8um
0.359919	0.2-0.8um
0.829461	0.2-0.8um
0.670666	0.2-0.8um
0.738866	0.2-0.8um
0.596152	0.2-0.8um
0.667756	0.2-0.8um
0.508794	0.2-0.8um
0.575147	0.2-0.8um
0.537889	0.2-0.8um
0.543603	0.2-0.8um
0.544935	0.2-0.8um
0.577828	0.2-0.8um
0.739891	0.2-0.8um
0.63001	0.2-0.8um
0.560592	0.2-0.8um
0.627762	0.2-0.8um
0.670271	0.2-0.8um
0.61601	0.2-0.8um
0.631253	0.2-0.8um
0.359919	0.2-0.8um
0.787453	0.2-0.8um
0.610901	0.2-0.8um
0.708679	0.2-0.8um
0.513529	0.2-0.8um
0.656754	0.2-0.8um
0.522926	0.2-0.8um
0.53691	0.2-0.8um
0.56153	0.2-0.8um
0.542015	0.2-0.8um
0.523208	0.2-0.8um
0.547018	0.2-0.8um
0.753758	0.2-0.8um
0.643023	0.2-0.8um
0.6031	0.2-0.8um
0.630247	0.2-0.8um
0.888161	0.2-0.8um
0.887545	0.2-0.8um
0.863809	0.2-0.8um
0.829461	0.2-0.8um
0.787453	0.2-0.8um
0.521781	0.2-0.8um
0.584066	0.2-0.8um
0.738775	0.2-0.8um
0.871661	0.2-0.8um
0.88968	0.2-0.8um
0.72834	0.2-0.8um
0.846513	0.2-0.8um
0.856764	0.2-0.8um
0.7095	0.2-0.8um
0.851686	0.2-0.8um
0.912689	0.2-0.8um
0.869741	0.2-0.8um
0.861935	0.2-0.8um
0.854847	0.2-0.8um
0.807803	0.2-0.8um
0.789099	0.2-0.8um
0.690326	0.2-0.8um
0.670666	0.2-0.8um
0.610901	0.2-0.8um
0.521781	0.2-0.8um
0.512521	0.2-0.8um
0.551568	0.2-0.8um
0.702305	0.2-0.8um
0.748079	0.2-0.8um
0.619912	0.2-0.8um
0.674389	0.2-0.8um
0.707189	0.2-0.8um
0.557646	0.2-0.8um
0.714438	0.2-0.8um
0.848344	0.2-0.8um
0.737503	0.2-0.8um
0.730586	0.2-0.8um
0.762458	0.2-0.8um
0.790896	0.2-0.8um
0.789591	0.2-0.8um
0.788255	0.2-0.8um
0.738866	0.2-0.8um
0.708679	0.2-0.8um
0.584066	0.2-0.8um
0.512521	0.2-0.8um
0.649598	0.2-0.8um
0.519104	0.2-0.8um
0.713473	0.2-0.8um
0.646695	0.2-0.8um
0.746457	0.2-0.8um
0.758705	0.2-0.8um
0.626502	0.2-0.8um
0.767944	0.2-0.8um
0.858099	0.2-0.8um
0.793768	0.2-0.8um
0.781272	0.2-0.8um
0.782972	0.2-0.8um
0.769124	0.2-0.8um
0.743799	0.2-0.8um
0.668642	0.2-0.8um
0.596152	0.2-0.8um
0.513529	0.2-0.8um
0.738775	0.2-0.8um
0.551568	0.2-0.8um
0.649598	0.2-0.8um
0.613172	0.2-0.8um
0.631283	0.2-0.8um
0.637608	0.2-0.8um
0.628191	0.2-0.8um
0.682819	0.2-0.8um
0.553429	0.2-0.8um
0.686388	0.2-0.8um
0.804059	0.2-0.8um
0.694726	0.2-0.8um
0.688053	0.2-0.8um
0.712232	0.2-0.8um
0.754674	0.2-0.8um
0.732693	0.2-0.8um
0.722946	0.2-0.8um
0.667756	0.2-0.8um
0.656754	0.2-0.8um
0.871661	0.2-0.8um
0.702305	0.2-0.8um
0.519104	0.2-0.8um
0.613172	0.2-0.8um
0.615702	0.2-0.8um
0.722523	0.2-0.8um
0.653101	0.2-0.8um
0.676815	0.2-0.8um
0.675567	0.2-0.8um
0.694451	0.2-0.8um
0.826798	0.2-0.8um
0.706163	0.2-0.8um
0.677593	0.2-0.8um
0.682307	0.2-0.8um
0.66262	0.2-0.8um
0.64361	0.2-0.8um
0.698972	0.2-0.8um
0.508794	0.2-0.8um
0.522926	0.2-0.8um
0.88968	0.2-0.8um
0.748079	0.2-0.8um
0.713473	0.2-0.8um
0.631283	0.2-0.8um
0.615702	0.2-0.8um
0.66485	0.2-0.8um
0.611138	0.2-0.8um
0.584011	0.2-0.8um
0.643509	0.2-0.8um
0.609672	0.2-0.8um
0.778452	0.2-0.8um
0.678315	0.2-0.8um
0.647725	0.2-0.8um
0.650451	0.2-0.8um
0.657877	0.2-0.8um
0.668265	0.2-0.8um
0.704453	0.2-0.8um
0.575147	0.2-0.8um
0.53691	0.2-0.8um
0.72834	0.2-0.8um
0.619912	0.2-0.8um
0.646695	0.2-0.8um
0.637608	0.2-0.8um
0.722523	0.2-0.8um
0.66485	0.2-0.8um
0.621143	0.2-0.8um
0.409571	0.2-0.8um
0.498361	0.2-0.8um
0.580933	0.2-0.8um
0.788471	0.2-0.8um
0.694674	0.2-0.8um
0.632826	0.2-0.8um
0.537015	0.2-0.8um
0.538045	0.2-0.8um
0.430605	0.2-0.8um
0.450564	0.2-0.8um
0.537889	0.2-0.8um
0.56153	0.2-0.8um
0.846513	0.2-0.8um
0.674389	0.2-0.8um
0.746457	0.2-0.8um
0.628191	0.2-0.8um
0.653101	0.2-0.8um
0.611138	0.2-0.8um
0.621143	0.2-0.8um
0.530355	0.2-0.8um
0.271342	0.2-0.8um
0.528897	0.2-0.8um
0.706219	0.2-0.8um
0.359329	0.2-0.8um
0.2554	0.2-0.8um
0.623142	0.2-0.8um
0.596127	0.2-0.8um
0.585939	0.2-0.8um
0.620116	0.2-0.8um
0.543603	0.2-0.8um
0.542015	0.2-0.8um
0.856764	0.2-0.8um
0.707189	0.2-0.8um
0.758705	0.2-0.8um
0.682819	0.2-0.8um
0.676815	0.2-0.8um
0.584011	0.2-0.8um
0.409571	0.2-0.8um
0.530355	0.2-0.8um
0.54759	0.2-0.8um
0.413047	0.2-0.8um
0.742058	0.2-0.8um
0.61825	0.2-0.8um
0.549051	0.2-0.8um
0.503015	0.2-0.8um
0.570482	0.2-0.8um
0.488436	0.2-0.8um
0.512776	0.2-0.8um
0.544935	0.2-0.8um
0.523208	0.2-0.8um
0.7095	0.2-0.8um
0.557646	0.2-0.8um
0.626502	0.2-0.8um
0.553429	0.2-0.8um
0.675567	0.2-0.8um
0.643509	0.2-0.8um
0.498361	0.2-0.8um
0.271342	0.2-0.8um
0.54759	0.2-0.8um
0.551121	0.2-0.8um
0.722766	0.2-0.8um
0.428383	0.2-0.8um
0.305377	0.2-0.8um
0.62656	0.2-0.8um
0.615277	0.2-0.8um
0.559177	0.2-0.8um
0.580378	0.2-0.8um
0.577828	0.2-0.8um
0.547018	0.2-0.8um
0.851686	0.2-0.8um
0.714438	0.2-0.8um
0.767944	0.2-0.8um
0.686388	0.2-0.8um
0.694451	0.2-0.8um
0.609672	0.2-0.8um
0.580933	0.2-0.8um
0.528897	0.2-0.8um
0.413047	0.2-0.8um
0.551121	0.2-0.8um
0.705574	0.2-0.8um
0.623881	0.2-0.8um
0.558616	0.2-0.8um
0.593492	0.2-0.8um
0.747347	0.2-0.8um
0.708869	0.2-0.8um
0.75196	0.2-0.8um
0.739891	0.2-0.8um
0.753758	0.2-0.8um
0.912689	0.2-0.8um
0.848344	0.2-0.8um
0.858099	0.2-0.8um
0.804059	0.2-0.8um
0.826798	0.2-0.8um
0.778452	0.2-0.8um
0.788471	0.2-0.8um
0.706219	0.2-0.8um
0.742058	0.2-0.8um
0.722766	0.2-0.8um
0.705574	0.2-0.8um
0.741419	0.2-0.8um
0.696537	0.2-0.8um
0.795248	0.2-0.8um
0.625755	0.2-0.8um
0.567309	0.2-0.8um
0.573066	0.2-0.8um
0.63001	0.2-0.8um
0.643023	0.2-0.8um
0.869741	0.2-0.8um
0.737503	0.2-0.8um
0.793768	0.2-0.8um
0.694726	0.2-0.8um
0.706163	0.2-0.8um
0.678315	0.2-0.8um
0.694674	0.2-0.8um
0.359329	0.2-0.8um
0.61825	0.2-0.8um
0.428383	0.2-0.8um
0.623881	0.2-0.8um
0.741419	0.2-0.8um
0.447169	0.2-0.8um
0.682322	0.2-0.8um
0.5292	0.2-0.8um
0.417355	0.2-0.8um
0.487825	0.2-0.8um
0.560592	0.2-0.8um
0.6031	0.2-0.8um
0.861935	0.2-0.8um
0.730586	0.2-0.8um
0.781272	0.2-0.8um
0.688053	0.2-0.8um
0.677593	0.2-0.8um
0.647725	0.2-0.8um
0.632826	0.2-0.8um
0.2554	0.2-0.8um
0.549051	0.2-0.8um
0.305377	0.2-0.8um
0.558616	0.2-0.8um
0.696537	0.2-0.8um
0.447169	0.2-0.8um
0.619312	0.2-0.8um
0.637974	0.2-0.8um
0.652425	0.2-0.8um
0.673995	0.2-0.8um
0.627762	0.2-0.8um
0.630247	0.2-0.8um
0.854847	0.2-0.8um
0.762458	0.2-0.8um
0.782972	0.2-0.8um
0.712232	0.2-0.8um
0.682307	0.2-0.8um
0.650451	0.2-0.8um
0.537015	0.2-0.8um
0.623142	0.2-0.8um
0.503015	0.2-0.8um
0.62656	0.2-0.8um
0.593492	0.2-0.8um
0.795248	0.2-0.8um
0.682322	0.2-0.8um
0.619312	0.2-0.8um
