# Supplementary material for: Metaproteomic analysis decodes trophic interactions of microorganisms in the dark ocean
Source: Nat Commun. 2024 Jul 30;15:6411. doi: 10.1038/s41467-024-50867-z (PMC11289388; doi:10.1038/s41467-024-50867-z)
Supplement: Supplementary file 5 — Source Data [file 41467_2024_50867_MOESM5_ESM.zip › Fig3.xlsx]

## Sheet: Fig.3AB
sample	station	fraction	depth	ko	relative abundance
A1_Exo_Bathy	A1	<0.2um	Bathy	K00370	0.00374692
A3_Exo_Bathy	A3	<0.2um	Bathy	K00370	0.00181686
A5_Exo_Bathy	A5	<0.2um	Bathy	K00370	0.000608509
M3_1500m_Exo_Bathy	M3_1500m	<0.2um	Bathy	K00370	0.00155174
M4_3500m_Exo_Bathy	M4_3500m	<0.2um	Bathy	K00370	0.0740542
M4_4000m_Exo_Bathy	M4_4000m	<0.2um	Bathy	K00370	0.00247385
ST14_2000m_Exo_Bathy	ST14_2000m	<0.2um	Bathy	K00370	0.00228458
ST17_1500m_Exo_Bathy	ST17_1500m	<0.2um	Bathy	K00370	0.0169548
ST4_2000m_Exo_Bathy	ST4_2000m	<0.2um	Bathy	K00370	0.000129167
ST7_2000m_Exo_Bathy	ST7_2000m	<0.2um	Bathy	K00370	0.0081588
A1_FL_Bathy	A1	0.2-0.8um	Bathy	K00370	0.0851738
A3_FL_Bathy	A3	0.2-0.8um	Bathy	K00370	0.0605611
A5_FL_Bathy	A5	0.2-0.8um	Bathy	K00370	0.094337
M3_1500m_FL_Bathy	M3_1500m	0.2-0.8um	Bathy	K00370	1.66896
M4_3500m_FL_Bathy	M4_3500m	0.2-0.8um	Bathy	K00370	0.85119
M4_4000m_FL_Bathy	M4_4000m	0.2-0.8um	Bathy	K00370	0.683648
ST14_2000m_FL_Bathy	ST14_2000m	0.2-0.8um	Bathy	K00370	0.492607
ST16_1000m_FL_Bathy	ST16_1000m	0.2-0.8um	Bathy	K00370	0.39842
ST17_1500m_FL_Bathy	ST17_1500m	0.2-0.8um	Bathy	K00370	0.224923
ST4_2000m_FL_Bathy	ST4_2000m	0.2-0.8um	Bathy	K00370	0.0630525
ST7_2000m_FL_Bathy	ST7_2000m	0.2-0.8um	Bathy	K00370	0.238184
BR_Exo_Epi	BR	<0.2um	Epi	K00370	0.00169394
CH_Exo_Epi	CH	<0.2um	Epi	K00370	0.038033
OO_Exo_Epi	OO	<0.2um	Epi	K00370	0.00121732
ST13_75m_Exo_Epi	ST13_75m	<0.2um	Epi	K00370	0.00710188
ST6_100m_Exo_Epi	ST6_100m	<0.2um	Epi	K00370	0.00502952
BR_FL_Epi	BR	0.2-0.8um	Epi	K00370	0.103961
CH_FL_Epi	CH	0.2-0.8um	Epi	K00370	0.161549
OO_FL_Epi	OO	0.2-0.8um	Epi	K00370	0.118319
ST13_75m_FL_Epi	ST13_75m	0.2-0.8um	Epi	K00370	0.0705789
ST6_100m_FL_Epi	ST6_100m	0.2-0.8um	Epi	K00370	0.141822
M2_400m_Exo_Meso	M2_400m	<0.2um	Meso	K00370	0.00126245
M2_450m_Exo_Meso	M2_450m	<0.2um	Meso	K00370	0.00229516
ST15_600m_Exo_Meso	ST15_600m	<0.2um	Meso	K00370	0.0173843
ST16_500m_Exo_Meso	ST16_500m	<0.2um	Meso	K00370	0.00334333
ST6_400m_Exo_Meso	ST6_400m	<0.2um	Meso	K00370	0.002566
M2_400m_FL_Meso	M2_400m	0.2-0.8um	Meso	K00370	2.6322
M2_450m_FL_Meso	M2_450m	0.2-0.8um	Meso	K00370	1.91195
ST10_200m_FL_Meso	ST10_200m	0.2-0.8um	Meso	K00370	0.916317
ST15_600m_FL_Meso	ST15_600m	0.2-0.8um	Meso	K00370	0.757354
ST16_500m_FL_Meso	ST16_500m	0.2-0.8um	Meso	K00370	0.359485
ST6_400m_FL_Meso	ST6_400m	0.2-0.8um	Meso	K00370	0.663525
A1_Exo_Bathy	A1	<0.2um	Bathy	K00864	0.0866294
A3_Exo_Bathy	A3	<0.2um	Bathy	K00864	0.0909005
A5_Exo_Bathy	A5	<0.2um	Bathy	K00864	0.103197
M3_1500m_Exo_Bathy	M3_1500m	<0.2um	Bathy	K00864	0.00940584
M4_3500m_Exo_Bathy	M4_3500m	<0.2um	Bathy	K00864	0.0464812
M4_4000m_Exo_Bathy	M4_4000m	<0.2um	Bathy	K00864	0.00960921
ST14_2000m_Exo_Bathy	ST14_2000m	<0.2um	Bathy	K00864	0.0575117
ST17_1500m_Exo_Bathy	ST17_1500m	<0.2um	Bathy	K00864	0.023056
ST4_2000m_Exo_Bathy	ST4_2000m	<0.2um	Bathy	K00864	0.0102955
ST7_2000m_Exo_Bathy	ST7_2000m	<0.2um	Bathy	K00864	0.0865821
A1_FL_Bathy	A1	0.2-0.8um	Bathy	K00864	0.00540867
A3_FL_Bathy	A3	0.2-0.8um	Bathy	K00864	0.00986724
A5_FL_Bathy	A5	0.2-0.8um	Bathy	K00864	0.0287483
M3_1500m_FL_Bathy	M3_1500m	0.2-0.8um	Bathy	K00864	0.00960387
M4_3500m_FL_Bathy	M4_3500m	0.2-0.8um	Bathy	K00864	0.0134307
M4_4000m_FL_Bathy	M4_4000m	0.2-0.8um	Bathy	K00864	0.0102511
ST14_2000m_FL_Bathy	ST14_2000m	0.2-0.8um	Bathy	K00864	0.0572964
ST16_1000m_FL_Bathy	ST16_1000m	0.2-0.8um	Bathy	K00864	0.00134244
ST17_1500m_FL_Bathy	ST17_1500m	0.2-0.8um	Bathy	K00864	0.00236073
ST4_2000m_FL_Bathy	ST4_2000m	0.2-0.8um	Bathy	K00864	0.0112699
ST7_2000m_FL_Bathy	ST7_2000m	0.2-0.8um	Bathy	K00864	0.00181352
BR_Exo_Epi	BR	<0.2um	Epi	K00864	0.208235
CH_Exo_Epi	CH	<0.2um	Epi	K00864	0.0921105
OO_Exo_Epi	OO	<0.2um	Epi	K00864	0.161186
ST13_75m_Exo_Epi	ST13_75m	<0.2um	Epi	K00864	0.0977562
ST6_100m_Exo_Epi	ST6_100m	<0.2um	Epi	K00864	0.15644
BR_FL_Epi	BR	0.2-0.8um	Epi	K00864	0.0136829
CH_FL_Epi	CH	0.2-0.8um	Epi	K00864	0.0445094
OO_FL_Epi	OO	0.2-0.8um	Epi	K00864	0.0171486
ST13_75m_FL_Epi	ST13_75m	0.2-0.8um	Epi	K00864	0.00256176
ST6_100m_FL_Epi	ST6_100m	0.2-0.8um	Epi	K00864	0.230397
M2_400m_Exo_Meso	M2_400m	<0.2um	Meso	K00864	0.0115023
M2_450m_Exo_Meso	M2_450m	<0.2um	Meso	K00864	0.036967
ST15_600m_Exo_Meso	ST15_600m	<0.2um	Meso	K00864	0.0481919
ST16_500m_Exo_Meso	ST16_500m	<0.2um	Meso	K00864	0.0124332
ST6_400m_Exo_Meso	ST6_400m	<0.2um	Meso	K00864	0.287966
M2_400m_FL_Meso	M2_400m	0.2-0.8um	Meso	K00864	0.00674555
M2_450m_FL_Meso	M2_450m	0.2-0.8um	Meso	K00864	0.00525315
ST10_200m_FL_Meso	ST10_200m	0.2-0.8um	Meso	K00864	0.00224911
ST15_600m_FL_Meso	ST15_600m	0.2-0.8um	Meso	K00864	0.00275251
ST16_500m_FL_Meso	ST16_500m	0.2-0.8um	Meso	K00864	0.215865
ST6_400m_FL_Meso	ST6_400m	0.2-0.8um	Meso	K00864	1.49919
A1_FL_Bathy	A1	0.2-0.8um	Bathy	K01601	0.0177725
A3_FL_Bathy	A3	0.2-0.8um	Bathy	K01601	0.0047394
A5_FL_Bathy	A5	0.2-0.8um	Bathy	K01601	0.0152898
M3_1500m_FL_Bathy	M3_1500m	0.2-0.8um	Bathy	K01601	0.00983642
M4_3500m_FL_Bathy	M4_3500m	0.2-0.8um	Bathy	K01601	0.0119819
M4_4000m_FL_Bathy	M4_4000m	0.2-0.8um	Bathy	K01601	0.00863869
ST14_2000m_FL_Bathy	ST14_2000m	0.2-0.8um	Bathy	K01601	0.026076
ST16_1000m_FL_Bathy	ST16_1000m	0.2-0.8um	Bathy	K01601	0.0262971
ST17_1500m_FL_Bathy	ST17_1500m	0.2-0.8um	Bathy	K01601	0.0132921
ST4_2000m_FL_Bathy	ST4_2000m	0.2-0.8um	Bathy	K01601	0.0053668
ST7_2000m_FL_Bathy	ST7_2000m	0.2-0.8um	Bathy	K01601	0.0381909
A1_PA_Bathy	A1	>0.8um	Bathy	K01601	0.0115093
A3_PA_Bathy	A3	>0.8um	Bathy	K01601	0.0307656
A5_PA_Bathy	A5	>0.8um	Bathy	K01601	0.0163768
M3_1500m_PA_Bathy	M3_1500m	>0.8um	Bathy	K01601	0.177854
M4_3500m_PA_Bathy	M4_3500m	>0.8um	Bathy	K01601	0.0258155
M4_4000m_PA_Bathy	M4_4000m	>0.8um	Bathy	K01601	0.040238
ST16_1000m_PA_Bathy	ST16_1000m	>0.8um	Bathy	K01601	1.41613
ST17_1500m_PA_Bathy	ST17_1500m	>0.8um	Bathy	K01601	1.08772
ST7_2000m_PA_Bathy	ST7_2000m	>0.8um	Bathy	K01601	0.184237
BR_FL_Epi	BR	0.2-0.8um	Epi	K01601	0.0225644
CH_FL_Epi	CH	0.2-0.8um	Epi	K01601	0.106249
OO_FL_Epi	OO	0.2-0.8um	Epi	K01601	0.0450712
ST13_75m_FL_Epi	ST13_75m	0.2-0.8um	Epi	K01601	0.308637
ST6_100m_FL_Epi	ST6_100m	0.2-0.8um	Epi	K01601	0.24632
BR_PA_Epi	BR	>0.8um	Epi	K01601	0.247167
CH_PA_Epi	CH	>0.8um	Epi	K01601	0.464595
OO_PA_Epi	OO	>0.8um	Epi	K01601	0.255186
ST13_75m_PA_Epi	ST13_75m	>0.8um	Epi	K01601	0.488557
ST6_100m_PA_Epi	ST6_100m	>0.8um	Epi	K01601	0.290932
M2_400m_FL_Meso	M2_400m	0.2-0.8um	Meso	K01601	0.0128925
M2_450m_FL_Meso	M2_450m	0.2-0.8um	Meso	K01601	0.0116245
ST10_200m_FL_Meso	ST10_200m	0.2-0.8um	Meso	K01601	0.0279693
ST15_600m_FL_Meso	ST15_600m	0.2-0.8um	Meso	K01601	0.00339041
ST16_500m_FL_Meso	ST16_500m	0.2-0.8um	Meso	K01601	0.027827
ST6_400m_FL_Meso	ST6_400m	0.2-0.8um	Meso	K01601	0.00953125
M2_400m_PA_Meso	M2_400m	>0.8um	Meso	K01601	0.0812552
M2_450m_PA_Meso	M2_450m	>0.8um	Meso	K01601	0.0663435
ST10_200m_PA_Meso	ST10_200m	>0.8um	Meso	K01601	0.37536
ST15_600m_PA_Meso	ST15_600m	>0.8um	Meso	K01601	0.0920605
ST6_400m_PA_Meso	ST6_400m	>0.8um	Meso	K01601	0.0287676
A1_Exo_Bathy	A1	<0.2um	Bathy	K02890	1.92582
A3_Exo_Bathy	A3	<0.2um	Bathy	K02890	1.27096
A5_Exo_Bathy	A5	<0.2um	Bathy	K02890	0.485576
M3_1500m_Exo_Bathy	M3_1500m	<0.2um	Bathy	K02890	0.0166871
M4_3500m_Exo_Bathy	M4_3500m	<0.2um	Bathy	K02890	0.0630913
M4_4000m_Exo_Bathy	M4_4000m	<0.2um	Bathy	K02890	0.0525707
ST14_2000m_Exo_Bathy	ST14_2000m	<0.2um	Bathy	K02890	0.955389
ST17_1500m_Exo_Bathy	ST17_1500m	<0.2um	Bathy	K02890	0.189543
ST4_2000m_Exo_Bathy	ST4_2000m	<0.2um	Bathy	K02890	0.878262
ST7_2000m_Exo_Bathy	ST7_2000m	<0.2um	Bathy	K02890	0.246986
A1_FL_Bathy	A1	0.2-0.8um	Bathy	K02890	0.0217477
A3_FL_Bathy	A3	0.2-0.8um	Bathy	K02890	0.0624434
A5_FL_Bathy	A5	0.2-0.8um	Bathy	K02890	0.0609654
M3_1500m_FL_Bathy	M3_1500m	0.2-0.8um	Bathy	K02890	0.132652
M4_3500m_FL_Bathy	M4_3500m	0.2-0.8um	Bathy	K02890	0.0670333
M4_4000m_FL_Bathy	M4_4000m	0.2-0.8um	Bathy	K02890	0.0572118
ST14_2000m_FL_Bathy	ST14_2000m	0.2-0.8um	Bathy	K02890	0.0330964
ST16_1000m_FL_Bathy	ST16_1000m	0.2-0.8um	Bathy	K02890	0.124277
ST17_1500m_FL_Bathy	ST17_1500m	0.2-0.8um	Bathy	K02890	0.1339
ST4_2000m_FL_Bathy	ST4_2000m	0.2-0.8um	Bathy	K02890	0.0458918
ST7_2000m_FL_Bathy	ST7_2000m	0.2-0.8um	Bathy	K02890	0.0263722
A3_PA_Bathy	A3	>0.8um	Bathy	K02890	6.40799e-05
BR_Exo_Epi	BR	<0.2um	Epi	K02890	0.305542
CH_Exo_Epi	CH	<0.2um	Epi	K02890	0.139301
OO_Exo_Epi	OO	<0.2um	Epi	K02890	0.112247
ST13_75m_Exo_Epi	ST13_75m	<0.2um	Epi	K02890	0.353515
ST6_100m_Exo_Epi	ST6_100m	<0.2um	Epi	K02890	1.43759
BR_FL_Epi	BR	0.2-0.8um	Epi	K02890	0.153186
CH_FL_Epi	CH	0.2-0.8um	Epi	K02890	0.0815786
OO_FL_Epi	OO	0.2-0.8um	Epi	K02890	0.0624418
ST13_75m_FL_Epi	ST13_75m	0.2-0.8um	Epi	K02890	0.109136
ST6_100m_FL_Epi	ST6_100m	0.2-0.8um	Epi	K02890	0.0365269
OO_PA_Epi	OO	>0.8um	Epi	K02890	0.00283763
M2_400m_Exo_Meso	M2_400m	<0.2um	Meso	K02890	0.0152637
M2_450m_Exo_Meso	M2_450m	<0.2um	Meso	K02890	0.0712838
ST15_600m_Exo_Meso	ST15_600m	<0.2um	Meso	K02890	0.64034
ST16_500m_Exo_Meso	ST16_500m	<0.2um	Meso	K02890	0.645242
ST6_400m_Exo_Meso	ST6_400m	<0.2um	Meso	K02890	1.05123
M2_400m_FL_Meso	M2_400m	0.2-0.8um	Meso	K02890	0.0212064
M2_450m_FL_Meso	M2_450m	0.2-0.8um	Meso	K02890	0.0193511
ST10_200m_FL_Meso	ST10_200m	0.2-0.8um	Meso	K02890	0.0500991
ST15_600m_FL_Meso	ST15_600m	0.2-0.8um	Meso	K02890	0.110933
ST16_500m_FL_Meso	ST16_500m	0.2-0.8um	Meso	K02890	0.0470806
ST6_400m_FL_Meso	ST6_400m	0.2-0.8um	Meso	K02890	0.0734556
M2_400m_PA_Meso	M2_400m	>0.8um	Meso	K02890	0.00172943
ST10_200m_PA_Meso	ST10_200m	>0.8um	Meso	K02890	0.00603669
A1_Exo_Bathy	A1	<0.2um	Bathy	K02895	1.84703
A3_Exo_Bathy	A3	<0.2um	Bathy	K02895	1.14546
A5_Exo_Bathy	A5	<0.2um	Bathy	K02895	0.652151
M3_1500m_Exo_Bathy	M3_1500m	<0.2um	Bathy	K02895	1.22302
M4_3500m_Exo_Bathy	M4_3500m	<0.2um	Bathy	K02895	0.317954
M4_4000m_Exo_Bathy	M4_4000m	<0.2um	Bathy	K02895	1.32014
ST14_2000m_Exo_Bathy	ST14_2000m	<0.2um	Bathy	K02895	0.930497
ST17_1500m_Exo_Bathy	ST17_1500m	<0.2um	Bathy	K02895	0.164235
ST4_2000m_Exo_Bathy	ST4_2000m	<0.2um	Bathy	K02895	0.497854
ST7_2000m_Exo_Bathy	ST7_2000m	<0.2um	Bathy	K02895	0.081549
A1_FL_Bathy	A1	0.2-0.8um	Bathy	K02895	0.0619529
A3_FL_Bathy	A3	0.2-0.8um	Bathy	K02895	0.17495
A5_FL_Bathy	A5	0.2-0.8um	Bathy	K02895	0.0495027
M3_1500m_FL_Bathy	M3_1500m	0.2-0.8um	Bathy	K02895	0.0516704
M4_3500m_FL_Bathy	M4_3500m	0.2-0.8um	Bathy	K02895	0.0444463
M4_4000m_FL_Bathy	M4_4000m	0.2-0.8um	Bathy	K02895	0.0415666
ST14_2000m_FL_Bathy	ST14_2000m	0.2-0.8um	Bathy	K02895	0.00825295
ST16_1000m_FL_Bathy	ST16_1000m	0.2-0.8um	Bathy	K02895	0.259374
ST17_1500m_FL_Bathy	ST17_1500m	0.2-0.8um	Bathy	K02895	0.304607
ST4_2000m_FL_Bathy	ST4_2000m	0.2-0.8um	Bathy	K02895	0.00631442
ST7_2000m_FL_Bathy	ST7_2000m	0.2-0.8um	Bathy	K02895	0.0305642
A1_PA_Bathy	A1	>0.8um	Bathy	K02895	7.67946e-05
A3_PA_Bathy	A3	>0.8um	Bathy	K02895	0.000267196
BR_Exo_Epi	BR	<0.2um	Epi	K02895	0.201168
CH_Exo_Epi	CH	<0.2um	Epi	K02895	0.0726582
OO_Exo_Epi	OO	<0.2um	Epi	K02895	0.129543
ST13_75m_Exo_Epi	ST13_75m	<0.2um	Epi	K02895	0.488275
ST6_100m_Exo_Epi	ST6_100m	<0.2um	Epi	K02895	0.472533
BR_FL_Epi	BR	0.2-0.8um	Epi	K02895	0.0884789
CH_FL_Epi	CH	0.2-0.8um	Epi	K02895	0.0957543
OO_FL_Epi	OO	0.2-0.8um	Epi	K02895	0.0469189
ST13_75m_FL_Epi	ST13_75m	0.2-0.8um	Epi	K02895	0.229185
ST6_100m_FL_Epi	ST6_100m	0.2-0.8um	Epi	K02895	0.0199065
BR_PA_Epi	BR	>0.8um	Epi	K02895	9.46923e-07
CH_PA_Epi	CH	>0.8um	Epi	K02895	7.08663e-06
OO_PA_Epi	OO	>0.8um	Epi	K02895	0.000130836
M2_400m_Exo_Meso	M2_400m	<0.2um	Meso	K02895	0.0462469
M2_450m_Exo_Meso	M2_450m	<0.2um	Meso	K02895	0.0871674
ST15_600m_Exo_Meso	ST15_600m	<0.2um	Meso	K02895	0.393837
ST16_500m_Exo_Meso	ST16_500m	<0.2um	Meso	K02895	0.558766
ST6_400m_Exo_Meso	ST6_400m	<0.2um	Meso	K02895	1.28684
M2_400m_FL_Meso	M2_400m	0.2-0.8um	Meso	K02895	0.0262685
M2_450m_FL_Meso	M2_450m	0.2-0.8um	Meso	K02895	0.0174713
ST10_200m_FL_Meso	ST10_200m	0.2-0.8um	Meso	K02895	0.105264
ST15_600m_FL_Meso	ST15_600m	0.2-0.8um	Meso	K02895	0.266297
ST16_500m_FL_Meso	ST16_500m	0.2-0.8um	Meso	K02895	0.0320012
ST6_400m_FL_Meso	ST6_400m	0.2-0.8um	Meso	K02895	0.0233422
ST10_200m_PA_Meso	ST10_200m	>0.8um	Meso	K02895	9.04476e-06
A1_Exo_Bathy	A1	<0.2um	Bathy	K02963	2.82267
A3_Exo_Bathy	A3	<0.2um	Bathy	K02963	2.34244
A5_Exo_Bathy	A5	<0.2um	Bathy	K02963	1.20289
M3_1500m_Exo_Bathy	M3_1500m	<0.2um	Bathy	K02963	0.0380182
M4_3500m_Exo_Bathy	M4_3500m	<0.2um	Bathy	K02963	0.0202569
M4_4000m_Exo_Bathy	M4_4000m	<0.2um	Bathy	K02963	0.0277661
ST14_2000m_Exo_Bathy	ST14_2000m	<0.2um	Bathy	K02963	1.0252
ST17_1500m_Exo_Bathy	ST17_1500m	<0.2um	Bathy	K02963	0.0514565
ST4_2000m_Exo_Bathy	ST4_2000m	<0.2um	Bathy	K02963	0.123584
ST7_2000m_Exo_Bathy	ST7_2000m	<0.2um	Bathy	K02963	0.0370667
A1_FL_Bathy	A1	0.2-0.8um	Bathy	K02963	0.00360726
A3_FL_Bathy	A3	0.2-0.8um	Bathy	K02963	0.0227822
A5_FL_Bathy	A5	0.2-0.8um	Bathy	K02963	0.0160866
M3_1500m_FL_Bathy	M3_1500m	0.2-0.8um	Bathy	K02963	0.0326356
M4_3500m_FL_Bathy	M4_3500m	0.2-0.8um	Bathy	K02963	0.0256463
M4_4000m_FL_Bathy	M4_4000m	0.2-0.8um	Bathy	K02963	0.0444457
ST14_2000m_FL_Bathy	ST14_2000m	0.2-0.8um	Bathy	K02963	0.0186028
ST16_1000m_FL_Bathy	ST16_1000m	0.2-0.8um	Bathy	K02963	0.191249
ST17_1500m_FL_Bathy	ST17_1500m	0.2-0.8um	Bathy	K02963	0.105241
ST4_2000m_FL_Bathy	ST4_2000m	0.2-0.8um	Bathy	K02963	0.0042842
ST7_2000m_FL_Bathy	ST7_2000m	0.2-0.8um	Bathy	K02963	0.00884161
A3_PA_Bathy	A3	>0.8um	Bathy	K02963	0.00298938
A5_PA_Bathy	A5	>0.8um	Bathy	K02963	0.000148258
BR_Exo_Epi	BR	<0.2um	Epi	K02963	0.0777896
CH_Exo_Epi	CH	<0.2um	Epi	K02963	0.12711
OO_Exo_Epi	OO	<0.2um	Epi	K02963	0.5391
ST13_75m_Exo_Epi	ST13_75m	<0.2um	Epi	K02963	0.102587
ST6_100m_Exo_Epi	ST6_100m	<0.2um	Epi	K02963	0.391427
BR_FL_Epi	BR	0.2-0.8um	Epi	K02963	0.0776694
CH_FL_Epi	CH	0.2-0.8um	Epi	K02963	0.0315475
OO_FL_Epi	OO	0.2-0.8um	Epi	K02963	0.0438474
ST13_75m_FL_Epi	ST13_75m	0.2-0.8um	Epi	K02963	0.09038
ST6_100m_FL_Epi	ST6_100m	0.2-0.8um	Epi	K02963	0.0364014
BR_PA_Epi	BR	>0.8um	Epi	K02963	7.39758e-05
OO_PA_Epi	OO	>0.8um	Epi	K02963	4.79099e-05
M2_400m_Exo_Meso	M2_400m	<0.2um	Meso	K02963	0.0039323
M2_450m_Exo_Meso	M2_450m	<0.2um	Meso	K02963	0.0222296
ST15_600m_Exo_Meso	ST15_600m	<0.2um	Meso	K02963	0.0540341
ST16_500m_Exo_Meso	ST16_500m	<0.2um	Meso	K02963	0.905164
ST6_400m_Exo_Meso	ST6_400m	<0.2um	Meso	K02963	1.20539
M2_400m_FL_Meso	M2_400m	0.2-0.8um	Meso	K02963	0.00845423
M2_450m_FL_Meso	M2_450m	0.2-0.8um	Meso	K02963	0.0143884
ST10_200m_FL_Meso	ST10_200m	0.2-0.8um	Meso	K02963	0.0453328
ST15_600m_FL_Meso	ST15_600m	0.2-0.8um	Meso	K02963	0.11561
ST16_500m_FL_Meso	ST16_500m	0.2-0.8um	Meso	K02963	0.0368872
ST6_400m_FL_Meso	ST6_400m	0.2-0.8um	Meso	K02963	0.0518627
A1_Exo_Bathy	A1	<0.2um	Bathy	K02996	0.732812
A3_Exo_Bathy	A3	<0.2um	Bathy	K02996	0.838535
A5_Exo_Bathy	A5	<0.2um	Bathy	K02996	0.717408
M3_1500m_Exo_Bathy	M3_1500m	<0.2um	Bathy	K02996	0.110638
M4_3500m_Exo_Bathy	M4_3500m	<0.2um	Bathy	K02996	0.151634
M4_4000m_Exo_Bathy	M4_4000m	<0.2um	Bathy	K02996	0.0109187
ST14_2000m_Exo_Bathy	ST14_2000m	<0.2um	Bathy	K02996	1.30873
ST17_1500m_Exo_Bathy	ST17_1500m	<0.2um	Bathy	K02996	0.108303
ST4_2000m_Exo_Bathy	ST4_2000m	<0.2um	Bathy	K02996	0.210319
ST7_2000m_Exo_Bathy	ST7_2000m	<0.2um	Bathy	K02996	0.0829356
A1_FL_Bathy	A1	0.2-0.8um	Bathy	K02996	0.0317483
A3_FL_Bathy	A3	0.2-0.8um	Bathy	K02996	0.0546839
A5_FL_Bathy	A5	0.2-0.8um	Bathy	K02996	0.0513515
M3_1500m_FL_Bathy	M3_1500m	0.2-0.8um	Bathy	K02996	0.040166
M4_3500m_FL_Bathy	M4_3500m	0.2-0.8um	Bathy	K02996	0.021948
M4_4000m_FL_Bathy	M4_4000m	0.2-0.8um	Bathy	K02996	0.0342327
ST14_2000m_FL_Bathy	ST14_2000m	0.2-0.8um	Bathy	K02996	0.0279566
ST16_1000m_FL_Bathy	ST16_1000m	0.2-0.8um	Bathy	K02996	0.0914012
ST17_1500m_FL_Bathy	ST17_1500m	0.2-0.8um	Bathy	K02996	0.122832
ST4_2000m_FL_Bathy	ST4_2000m	0.2-0.8um	Bathy	K02996	0.0115719
ST7_2000m_FL_Bathy	ST7_2000m	0.2-0.8um	Bathy	K02996	0.0208511
BR_Exo_Epi	BR	<0.2um	Epi	K02996	0.227022
CH_Exo_Epi	CH	<0.2um	Epi	K02996	0.235569
OO_Exo_Epi	OO	<0.2um	Epi	K02996	0.0655165
ST13_75m_Exo_Epi	ST13_75m	<0.2um	Epi	K02996	0.101414
ST6_100m_Exo_Epi	ST6_100m	<0.2um	Epi	K02996	0.474867
BR_FL_Epi	BR	0.2-0.8um	Epi	K02996	0.043708
CH_FL_Epi	CH	0.2-0.8um	Epi	K02996	0.073905
OO_FL_Epi	OO	0.2-0.8um	Epi	K02996	0.122188
ST13_75m_FL_Epi	ST13_75m	0.2-0.8um	Epi	K02996	0.0605284
ST6_100m_FL_Epi	ST6_100m	0.2-0.8um	Epi	K02996	0.0390393
BR_PA_Epi	BR	>0.8um	Epi	K02996	0.00105486
CH_PA_Epi	CH	>0.8um	Epi	K02996	0.00125707
OO_PA_Epi	OO	>0.8um	Epi	K02996	0.00222348
M2_400m_Exo_Meso	M2_400m	<0.2um	Meso	K02996	0.0194433
M2_450m_Exo_Meso	M2_450m	<0.2um	Meso	K02996	0.034855
ST15_600m_Exo_Meso	ST15_600m	<0.2um	Meso	K02996	0.0894385
ST16_500m_Exo_Meso	ST16_500m	<0.2um	Meso	K02996	0.451925
ST6_400m_Exo_Meso	ST6_400m	<0.2um	Meso	K02996	0.56642
M2_400m_FL_Meso	M2_400m	0.2-0.8um	Meso	K02996	0.0145437
M2_450m_FL_Meso	M2_450m	0.2-0.8um	Meso	K02996	0.0157317
ST10_200m_FL_Meso	ST10_200m	0.2-0.8um	Meso	K02996	0.0361558
ST15_600m_FL_Meso	ST15_600m	0.2-0.8um	Meso	K02996	0.0823172
ST16_500m_FL_Meso	ST16_500m	0.2-0.8um	Meso	K02996	0.0777769
ST6_400m_FL_Meso	ST6_400m	0.2-0.8um	Meso	K02996	0.0336882
ST10_200m_PA_Meso	ST10_200m	>0.8um	Meso	K02996	0.0008296
A1_FL_Bathy	A1	0.2-0.8um	Bathy	K03234	0.00883758
A3_FL_Bathy	A3	0.2-0.8um	Bathy	K03234	0.108996
A5_FL_Bathy	A5	0.2-0.8um	Bathy	K03234	0.0589609
M3_1500m_FL_Bathy	M3_1500m	0.2-0.8um	Bathy	K03234	0.021404
M4_3500m_FL_Bathy	M4_3500m	0.2-0.8um	Bathy	K03234	0.112076
M4_4000m_FL_Bathy	M4_4000m	0.2-0.8um	Bathy	K03234	0.0531499
ST14_2000m_FL_Bathy	ST14_2000m	0.2-0.8um	Bathy	K03234	0.0464563
ST16_1000m_FL_Bathy	ST16_1000m	0.2-0.8um	Bathy	K03234	0.0259692
ST17_1500m_FL_Bathy	ST17_1500m	0.2-0.8um	Bathy	K03234	0.0406824
ST4_2000m_FL_Bathy	ST4_2000m	0.2-0.8um	Bathy	K03234	0.00589496
ST7_2000m_FL_Bathy	ST7_2000m	0.2-0.8um	Bathy	K03234	0.0208044
A1_PA_Bathy	A1	>0.8um	Bathy	K03234	0.0195267
A3_PA_Bathy	A3	>0.8um	Bathy	K03234	0.0401511
A5_PA_Bathy	A5	>0.8um	Bathy	K03234	0.0156802
M3_1500m_PA_Bathy	M3_1500m	>0.8um	Bathy	K03234	0.110848
M4_3500m_PA_Bathy	M4_3500m	>0.8um	Bathy	K03234	0.0629505
M4_4000m_PA_Bathy	M4_4000m	>0.8um	Bathy	K03234	0.0171666
ST16_1000m_PA_Bathy	ST16_1000m	>0.8um	Bathy	K03234	0.00474402
ST7_2000m_PA_Bathy	ST7_2000m	>0.8um	Bathy	K03234	0.0159329
BR_FL_Epi	BR	0.2-0.8um	Epi	K03234	0.0628961
CH_FL_Epi	CH	0.2-0.8um	Epi	K03234	0.0822864
OO_FL_Epi	OO	0.2-0.8um	Epi	K03234	0.0119293
ST13_75m_FL_Epi	ST13_75m	0.2-0.8um	Epi	K03234	0.107996
ST6_100m_FL_Epi	ST6_100m	0.2-0.8um	Epi	K03234	0.0331653
BR_PA_Epi	BR	>0.8um	Epi	K03234	0.133908
CH_PA_Epi	CH	>0.8um	Epi	K03234	0.0754204
OO_PA_Epi	OO	>0.8um	Epi	K03234	0.115944
ST13_75m_PA_Epi	ST13_75m	>0.8um	Epi	K03234	0.0533028
ST6_100m_PA_Epi	ST6_100m	>0.8um	Epi	K03234	1.14709
M2_400m_FL_Meso	M2_400m	0.2-0.8um	Meso	K03234	0.0827594
M2_450m_FL_Meso	M2_450m	0.2-0.8um	Meso	K03234	0.0772626
ST10_200m_FL_Meso	ST10_200m	0.2-0.8um	Meso	K03234	0.0389897
ST15_600m_FL_Meso	ST15_600m	0.2-0.8um	Meso	K03234	0.0256781
ST16_500m_FL_Meso	ST16_500m	0.2-0.8um	Meso	K03234	0.0351969
ST6_400m_FL_Meso	ST6_400m	0.2-0.8um	Meso	K03234	0.0413949
M2_400m_PA_Meso	M2_400m	>0.8um	Meso	K03234	0.17261
M2_450m_PA_Meso	M2_450m	>0.8um	Meso	K03234	0.00269417
ST10_200m_PA_Meso	ST10_200m	>0.8um	Meso	K03234	0.0510179
ST15_600m_PA_Meso	ST15_600m	>0.8um	Meso	K03234	0.0425551
ST6_400m_PA_Meso	ST6_400m	>0.8um	Meso	K03234	0.0557787
A1_Exo_Bathy	A1	<0.2um	Bathy	K03520	0.000256542
A3_Exo_Bathy	A3	<0.2um	Bathy	K03520	0.000116428
A5_Exo_Bathy	A5	<0.2um	Bathy	K03520	0.000307032
M4_3500m_Exo_Bathy	M4_3500m	<0.2um	Bathy	K03520	0.000706942
M4_4000m_Exo_Bathy	M4_4000m	<0.2um	Bathy	K03520	6.08427e-05
ST14_2000m_Exo_Bathy	ST14_2000m	<0.2um	Bathy	K03520	0.000814028
ST17_1500m_Exo_Bathy	ST17_1500m	<0.2um	Bathy	K03520	0.00309809
ST4_2000m_Exo_Bathy	ST4_2000m	<0.2um	Bathy	K03520	2.9266e-05
ST7_2000m_Exo_Bathy	ST7_2000m	<0.2um	Bathy	K03520	0.00987477
A1_FL_Bathy	A1	0.2-0.8um	Bathy	K03520	0.418855
A3_FL_Bathy	A3	0.2-0.8um	Bathy	K03520	0.100661
A5_FL_Bathy	A5	0.2-0.8um	Bathy	K03520	0.170652
M3_1500m_FL_Bathy	M3_1500m	0.2-0.8um	Bathy	K03520	0.341758
M4_3500m_FL_Bathy	M4_3500m	0.2-0.8um	Bathy	K03520	0.252917
M4_4000m_FL_Bathy	M4_4000m	0.2-0.8um	Bathy	K03520	0.21138
ST14_2000m_FL_Bathy	ST14_2000m	0.2-0.8um	Bathy	K03520	0.368545
ST16_1000m_FL_Bathy	ST16_1000m	0.2-0.8um	Bathy	K03520	0.0650082
ST17_1500m_FL_Bathy	ST17_1500m	0.2-0.8um	Bathy	K03520	0.0546504
ST4_2000m_FL_Bathy	ST4_2000m	0.2-0.8um	Bathy	K03520	0.0724895
ST7_2000m_FL_Bathy	ST7_2000m	0.2-0.8um	Bathy	K03520	0.0763366
A1_PA_Bathy	A1	>0.8um	Bathy	K03520	0.00072664
A3_PA_Bathy	A3	>0.8um	Bathy	K03520	0.00155737
M3_1500m_PA_Bathy	M3_1500m	>0.8um	Bathy	K03520	4.41633e-05
M4_3500m_PA_Bathy	M4_3500m	>0.8um	Bathy	K03520	2.6684e-05
BR_Exo_Epi	BR	<0.2um	Epi	K03520	0.000271645
CH_Exo_Epi	CH	<0.2um	Epi	K03520	0.0224194
OO_Exo_Epi	OO	<0.2um	Epi	K03520	0.000815041
ST13_75m_Exo_Epi	ST13_75m	<0.2um	Epi	K03520	0.000195418
ST6_100m_Exo_Epi	ST6_100m	<0.2um	Epi	K03520	3.94589e-05
BR_FL_Epi	BR	0.2-0.8um	Epi	K03520	0.50519
CH_FL_Epi	CH	0.2-0.8um	Epi	K03520	1.24976
OO_FL_Epi	OO	0.2-0.8um	Epi	K03520	0.0709688
ST13_75m_FL_Epi	ST13_75m	0.2-0.8um	Epi	K03520	0.0539159
ST6_100m_FL_Epi	ST6_100m	0.2-0.8um	Epi	K03520	3.25559
BR_PA_Epi	BR	>0.8um	Epi	K03520	0.00174425
CH_PA_Epi	CH	>0.8um	Epi	K03520	0.00631155
OO_PA_Epi	OO	>0.8um	Epi	K03520	0.0105374
M2_400m_Exo_Meso	M2_400m	<0.2um	Meso	K03520	3.6989e-05
M2_450m_Exo_Meso	M2_450m	<0.2um	Meso	K03520	0.00109873
ST15_600m_Exo_Meso	ST15_600m	<0.2um	Meso	K03520	5.97139e-05
ST16_500m_Exo_Meso	ST16_500m	<0.2um	Meso	K03520	0.000845825
ST6_400m_Exo_Meso	ST6_400m	<0.2um	Meso	K03520	0.000542537
M2_400m_FL_Meso	M2_400m	0.2-0.8um	Meso	K03520	0.264941
M2_450m_FL_Meso	M2_450m	0.2-0.8um	Meso	K03520	0.160128
ST10_200m_FL_Meso	ST10_200m	0.2-0.8um	Meso	K03520	0.0647809
ST15_600m_FL_Meso	ST15_600m	0.2-0.8um	Meso	K03520	0.0774524
ST16_500m_FL_Meso	ST16_500m	0.2-0.8um	Meso	K03520	1.6133
ST6_400m_FL_Meso	ST6_400m	0.2-0.8um	Meso	K03520	0.21327
M2_400m_PA_Meso	M2_400m	>0.8um	Meso	K03520	0.00139509
ST10_200m_PA_Meso	ST10_200m	>0.8um	Meso	K03520	0.0272894
A1_Exo_Bathy	A1	<0.2um	Bathy	K07335	0.00159184
A3_Exo_Bathy	A3	<0.2um	Bathy	K07335	0.00106556
A5_Exo_Bathy	A5	<0.2um	Bathy	K07335	0.00333128
M3_1500m_Exo_Bathy	M3_1500m	<0.2um	Bathy	K07335	0.00345621
M4_3500m_Exo_Bathy	M4_3500m	<0.2um	Bathy	K07335	0.00966953
M4_4000m_Exo_Bathy	M4_4000m	<0.2um	Bathy	K07335	0.0281645
ST14_2000m_Exo_Bathy	ST14_2000m	<0.2um	Bathy	K07335	0.0328044
ST17_1500m_Exo_Bathy	ST17_1500m	<0.2um	Bathy	K07335	0.0160205
ST4_2000m_Exo_Bathy	ST4_2000m	<0.2um	Bathy	K07335	0.0029083
ST7_2000m_Exo_Bathy	ST7_2000m	<0.2um	Bathy	K07335	0.0610761
A1_FL_Bathy	A1	0.2-0.8um	Bathy	K07335	0.152551
A3_FL_Bathy	A3	0.2-0.8um	Bathy	K07335	0.0763931
A5_FL_Bathy	A5	0.2-0.8um	Bathy	K07335	0.0868141
M3_1500m_FL_Bathy	M3_1500m	0.2-0.8um	Bathy	K07335	0.942914
M4_3500m_FL_Bathy	M4_3500m	0.2-0.8um	Bathy	K07335	3.53956
M4_4000m_FL_Bathy	M4_4000m	0.2-0.8um	Bathy	K07335	1.35761
ST14_2000m_FL_Bathy	ST14_2000m	0.2-0.8um	Bathy	K07335	0.390544
ST16_1000m_FL_Bathy	ST16_1000m	0.2-0.8um	Bathy	K07335	0.407228
ST17_1500m_FL_Bathy	ST17_1500m	0.2-0.8um	Bathy	K07335	0.311201
ST4_2000m_FL_Bathy	ST4_2000m	0.2-0.8um	Bathy	K07335	0.151558
ST7_2000m_FL_Bathy	ST7_2000m	0.2-0.8um	Bathy	K07335	0.243856
A1_PA_Bathy	A1	>0.8um	Bathy	K07335	0.0015717
A3_PA_Bathy	A3	>0.8um	Bathy	K07335	0.2203
A5_PA_Bathy	A5	>0.8um	Bathy	K07335	0.000332744
M3_1500m_PA_Bathy	M3_1500m	>0.8um	Bathy	K07335	0.0074343
M4_3500m_PA_Bathy	M4_3500m	>0.8um	Bathy	K07335	0.0103705
M4_4000m_PA_Bathy	M4_4000m	>0.8um	Bathy	K07335	0.0299591
ST7_2000m_PA_Bathy	ST7_2000m	>0.8um	Bathy	K07335	0.134428
BR_Exo_Epi	BR	<0.2um	Epi	K07335	0.00274247
CH_Exo_Epi	CH	<0.2um	Epi	K07335	0.00758617
OO_Exo_Epi	OO	<0.2um	Epi	K07335	0.000828328
ST13_75m_Exo_Epi	ST13_75m	<0.2um	Epi	K07335	0.00282143
ST6_100m_Exo_Epi	ST6_100m	<0.2um	Epi	K07335	0.053068
BR_FL_Epi	BR	0.2-0.8um	Epi	K07335	0.366779
CH_FL_Epi	CH	0.2-0.8um	Epi	K07335	0.783313
OO_FL_Epi	OO	0.2-0.8um	Epi	K07335	0.135843
ST13_75m_FL_Epi	ST13_75m	0.2-0.8um	Epi	K07335	0.198111
ST6_100m_FL_Epi	ST6_100m	0.2-0.8um	Epi	K07335	0.0754934
BR_PA_Epi	BR	>0.8um	Epi	K07335	0.0182409
CH_PA_Epi	CH	>0.8um	Epi	K07335	0.0285963
OO_PA_Epi	OO	>0.8um	Epi	K07335	0.0319577
ST13_75m_PA_Epi	ST13_75m	>0.8um	Epi	K07335	0.0704932
ST6_100m_PA_Epi	ST6_100m	>0.8um	Epi	K07335	0.00215852
M2_400m_Exo_Meso	M2_400m	<0.2um	Meso	K07335	0.00151201
M2_450m_Exo_Meso	M2_450m	<0.2um	Meso	K07335	0.00324873
ST15_600m_Exo_Meso	ST15_600m	<0.2um	Meso	K07335	0.0134475
ST16_500m_Exo_Meso	ST16_500m	<0.2um	Meso	K07335	0.0113344
ST6_400m_Exo_Meso	ST6_400m	<0.2um	Meso	K07335	0.0041506
M2_400m_FL_Meso	M2_400m	0.2-0.8um	Meso	K07335	0.865836
M2_450m_FL_Meso	M2_450m	0.2-0.8um	Meso	K07335	0.573028
ST10_200m_FL_Meso	ST10_200m	0.2-0.8um	Meso	K07335	0.238231
ST15_600m_FL_Meso	ST15_600m	0.2-0.8um	Meso	K07335	0.174534
ST16_500m_FL_Meso	ST16_500m	0.2-0.8um	Meso	K07335	0.688938
ST6_400m_FL_Meso	ST6_400m	0.2-0.8um	Meso	K07335	0.315525
M2_400m_PA_Meso	M2_400m	>0.8um	Meso	K07335	0.00897282
ST10_200m_PA_Meso	ST10_200m	>0.8um	Meso	K07335	0.0121733
A1_Exo_Bathy	A1	<0.2um	Bathy	K10700	9.94593e-05
A3_Exo_Bathy	A3	<0.2um	Bathy	K10700	0.000539113
A5_Exo_Bathy	A5	<0.2um	Bathy	K10700	0.000356542
M3_1500m_Exo_Bathy	M3_1500m	<0.2um	Bathy	K10700	0.00155174
M4_3500m_Exo_Bathy	M4_3500m	<0.2um	Bathy	K10700	0.0740542
M4_4000m_Exo_Bathy	M4_4000m	<0.2um	Bathy	K10700	0.00247385
ST14_2000m_Exo_Bathy	ST14_2000m	<0.2um	Bathy	K10700	0.00182064
ST17_1500m_Exo_Bathy	ST17_1500m	<0.2um	Bathy	K10700	0.000472203
ST4_2000m_Exo_Bathy	ST4_2000m	<0.2um	Bathy	K10700	8.05392e-05
ST7_2000m_Exo_Bathy	ST7_2000m	<0.2um	Bathy	K10700	0.00377634
A1_FL_Bathy	A1	0.2-0.8um	Bathy	K10700	0.0841992
A3_FL_Bathy	A3	0.2-0.8um	Bathy	K10700	0.0549139
A5_FL_Bathy	A5	0.2-0.8um	Bathy	K10700	0.0854803
M3_1500m_FL_Bathy	M3_1500m	0.2-0.8um	Bathy	K10700	1.66739
M4_3500m_FL_Bathy	M4_3500m	0.2-0.8um	Bathy	K10700	0.850853
M4_4000m_FL_Bathy	M4_4000m	0.2-0.8um	Bathy	K10700	0.683379
ST14_2000m_FL_Bathy	ST14_2000m	0.2-0.8um	Bathy	K10700	0.492553
ST16_1000m_FL_Bathy	ST16_1000m	0.2-0.8um	Bathy	K10700	0.398355
ST17_1500m_FL_Bathy	ST17_1500m	0.2-0.8um	Bathy	K10700	0.224173
ST4_2000m_FL_Bathy	ST4_2000m	0.2-0.8um	Bathy	K10700	0.0622529
ST7_2000m_FL_Bathy	ST7_2000m	0.2-0.8um	Bathy	K10700	0.237447
BR_Exo_Epi	BR	<0.2um	Epi	K10700	0.00166552
CH_Exo_Epi	CH	<0.2um	Epi	K10700	0.0348243
OO_Exo_Epi	OO	<0.2um	Epi	K10700	0.00121732
ST13_75m_Exo_Epi	ST13_75m	<0.2um	Epi	K10700	0.00011307
ST6_100m_Exo_Epi	ST6_100m	<0.2um	Epi	K10700	0.00489203
BR_FL_Epi	BR	0.2-0.8um	Epi	K10700	0.102015
CH_FL_Epi	CH	0.2-0.8um	Epi	K10700	0.16033
OO_FL_Epi	OO	0.2-0.8um	Epi	K10700	0.110436
ST13_75m_FL_Epi	ST13_75m	0.2-0.8um	Epi	K10700	0.0674643
ST6_100m_FL_Epi	ST6_100m	0.2-0.8um	Epi	K10700	0.14033
M2_400m_Exo_Meso	M2_400m	<0.2um	Meso	K10700	0.00126245
M2_450m_Exo_Meso	M2_450m	<0.2um	Meso	K10700	0.00212257
ST15_600m_Exo_Meso	ST15_600m	<0.2um	Meso	K10700	0.0128493
ST16_500m_Exo_Meso	ST16_500m	<0.2um	Meso	K10700	0.00197017
ST6_400m_Exo_Meso	ST6_400m	<0.2um	Meso	K10700	0.000837292
M2_400m_FL_Meso	M2_400m	0.2-0.8um	Meso	K10700	2.63157
M2_450m_FL_Meso	M2_450m	0.2-0.8um	Meso	K10700	1.91156
ST10_200m_FL_Meso	ST10_200m	0.2-0.8um	Meso	K10700	0.916287
ST15_600m_FL_Meso	ST15_600m	0.2-0.8um	Meso	K10700	0.75703
ST16_500m_FL_Meso	ST16_500m	0.2-0.8um	Meso	K10700	0.35902
ST6_400m_FL_Meso	ST6_400m	0.2-0.8um	Meso	K10700	0.663318
A1_Exo_Bathy	A1	<0.2um	Bathy	K16089	0.568064
A3_Exo_Bathy	A3	<0.2um	Bathy	K16089	0.0331927
A5_Exo_Bathy	A5	<0.2um	Bathy	K16089	0.036779
M3_1500m_Exo_Bathy	M3_1500m	<0.2um	Bathy	K16089	0.0513067
M4_3500m_Exo_Bathy	M4_3500m	<0.2um	Bathy	K16089	0.0519383
M4_4000m_Exo_Bathy	M4_4000m	<0.2um	Bathy	K16089	0.0635971
ST14_2000m_Exo_Bathy	ST14_2000m	<0.2um	Bathy	K16089	0.0261838
ST17_1500m_Exo_Bathy	ST17_1500m	<0.2um	Bathy	K16089	0.0492835
ST4_2000m_Exo_Bathy	ST4_2000m	<0.2um	Bathy	K16089	0.284705
ST7_2000m_Exo_Bathy	ST7_2000m	<0.2um	Bathy	K16089	1.04553
A1_FL_Bathy	A1	0.2-0.8um	Bathy	K16089	0.00104038
A3_FL_Bathy	A3	0.2-0.8um	Bathy	K16089	0.00397531
A5_FL_Bathy	A5	0.2-0.8um	Bathy	K16089	0.0124059
M3_1500m_FL_Bathy	M3_1500m	0.2-0.8um	Bathy	K16089	0.00373145
M4_3500m_FL_Bathy	M4_3500m	0.2-0.8um	Bathy	K16089	0.00837034
M4_4000m_FL_Bathy	M4_4000m	0.2-0.8um	Bathy	K16089	0.00260868
ST14_2000m_FL_Bathy	ST14_2000m	0.2-0.8um	Bathy	K16089	0.000168872
ST16_1000m_FL_Bathy	ST16_1000m	0.2-0.8um	Bathy	K16089	0.00213898
ST17_1500m_FL_Bathy	ST17_1500m	0.2-0.8um	Bathy	K16089	0.00945055
ST4_2000m_FL_Bathy	ST4_2000m	0.2-0.8um	Bathy	K16089	0.00301295
ST7_2000m_FL_Bathy	ST7_2000m	0.2-0.8um	Bathy	K16089	0.000816127
BR_Exo_Epi	BR	<0.2um	Epi	K16089	0.138606
CH_Exo_Epi	CH	<0.2um	Epi	K16089	0.11604
OO_Exo_Epi	OO	<0.2um	Epi	K16089	0.058912
ST13_75m_Exo_Epi	ST13_75m	<0.2um	Epi	K16089	0.288763
ST6_100m_Exo_Epi	ST6_100m	<0.2um	Epi	K16089	0.190277
BR_FL_Epi	BR	0.2-0.8um	Epi	K16089	0.00292331
CH_FL_Epi	CH	0.2-0.8um	Epi	K16089	0.00589269
OO_FL_Epi	OO	0.2-0.8um	Epi	K16089	0.0194936
ST13_75m_FL_Epi	ST13_75m	0.2-0.8um	Epi	K16089	0.00644521
ST6_100m_FL_Epi	ST6_100m	0.2-0.8um	Epi	K16089	0.000736511
BR_PA_Epi	BR	>0.8um	Epi	K16089	0.000287031
CH_PA_Epi	CH	>0.8um	Epi	K16089	0.000455991
OO_PA_Epi	OO	>0.8um	Epi	K16089	1.24962e-05
M2_400m_Exo_Meso	M2_400m	<0.2um	Meso	K16089	0.0833065
M2_450m_Exo_Meso	M2_450m	<0.2um	Meso	K16089	0.137346
ST15_600m_Exo_Meso	ST15_600m	<0.2um	Meso	K16089	0.641512
ST16_500m_Exo_Meso	ST16_500m	<0.2um	Meso	K16089	0.0199809
ST6_400m_Exo_Meso	ST6_400m	<0.2um	Meso	K16089	0.0201081
M2_400m_FL_Meso	M2_400m	0.2-0.8um	Meso	K16089	0.00203455
M2_450m_FL_Meso	M2_450m	0.2-0.8um	Meso	K16089	0.000144696
ST10_200m_FL_Meso	ST10_200m	0.2-0.8um	Meso	K16089	0.00146955
ST15_600m_FL_Meso	ST15_600m	0.2-0.8um	Meso	K16089	0.0017601
ST16_500m_FL_Meso	ST16_500m	0.2-0.8um	Meso	K16089	0.00318146
ST6_400m_FL_Meso	ST6_400m	0.2-0.8um	Meso	K16089	0.00130853
ST10_200m_PA_Meso	ST10_200m	>0.8um	Meso	K16089	7.51238e-05
A1_Exo_Bathy	A1	<0.2um	Bathy	K16964	9.94593e-05
A3_Exo_Bathy	A3	<0.2um	Bathy	K16964	0.000539113
A5_Exo_Bathy	A5	<0.2um	Bathy	K16964	0.000356542
M3_1500m_Exo_Bathy	M3_1500m	<0.2um	Bathy	K16964	0.00155174
M4_3500m_Exo_Bathy	M4_3500m	<0.2um	Bathy	K16964	0.0740542
M4_4000m_Exo_Bathy	M4_4000m	<0.2um	Bathy	K16964	0.00247385
ST14_2000m_Exo_Bathy	ST14_2000m	<0.2um	Bathy	K16964	0.00182064
ST17_1500m_Exo_Bathy	ST17_1500m	<0.2um	Bathy	K16964	0.000472203
ST4_2000m_Exo_Bathy	ST4_2000m	<0.2um	Bathy	K16964	8.05392e-05
ST7_2000m_Exo_Bathy	ST7_2000m	<0.2um	Bathy	K16964	0.00377634
A1_FL_Bathy	A1	0.2-0.8um	Bathy	K16964	0.0841992
A3_FL_Bathy	A3	0.2-0.8um	Bathy	K16964	0.0549139
A5_FL_Bathy	A5	0.2-0.8um	Bathy	K16964	0.0854803
M3_1500m_FL_Bathy	M3_1500m	0.2-0.8um	Bathy	K16964	1.66739
M4_3500m_FL_Bathy	M4_3500m	0.2-0.8um	Bathy	K16964	0.850853
M4_4000m_FL_Bathy	M4_4000m	0.2-0.8um	Bathy	K16964	0.683379
ST14_2000m_FL_Bathy	ST14_2000m	0.2-0.8um	Bathy	K16964	0.492553
ST16_1000m_FL_Bathy	ST16_1000m	0.2-0.8um	Bathy	K16964	0.398355
ST17_1500m_FL_Bathy	ST17_1500m	0.2-0.8um	Bathy	K16964	0.224173
ST4_2000m_FL_Bathy	ST4_2000m	0.2-0.8um	Bathy	K16964	0.0622529
ST7_2000m_FL_Bathy	ST7_2000m	0.2-0.8um	Bathy	K16964	0.237447
BR_Exo_Epi	BR	<0.2um	Epi	K16964	0.00166552
CH_Exo_Epi	CH	<0.2um	Epi	K16964	0.0348243
OO_Exo_Epi	OO	<0.2um	Epi	K16964	0.00121732
ST13_75m_Exo_Epi	ST13_75m	<0.2um	Epi	K16964	0.00011307
ST6_100m_Exo_Epi	ST6_100m	<0.2um	Epi	K16964	0.00489203
BR_FL_Epi	BR	0.2-0.8um	Epi	K16964	0.102015
CH_FL_Epi	CH	0.2-0.8um	Epi	K16964	0.16033
OO_FL_Epi	OO	0.2-0.8um	Epi	K16964	0.110436
ST13_75m_FL_Epi	ST13_75m	0.2-0.8um	Epi	K16964	0.0674643
ST6_100m_FL_Epi	ST6_100m	0.2-0.8um	Epi	K16964	0.14033
M2_400m_Exo_Meso	M2_400m	<0.2um	Meso	K16964	0.00126245
M2_450m_Exo_Meso	M2_450m	<0.2um	Meso	K16964	0.00212257
ST15_600m_Exo_Meso	ST15_600m	<0.2um	Meso	K16964	0.0128493
ST16_500m_Exo_Meso	ST16_500m	<0.2um	Meso	K16964	0.00197017
ST6_400m_Exo_Meso	ST6_400m	<0.2um	Meso	K16964	0.000837292
M2_400m_FL_Meso	M2_400m	0.2-0.8um	Meso	K16964	2.63157
M2_450m_FL_Meso	M2_450m	0.2-0.8um	Meso	K16964	1.91156
ST10_200m_FL_Meso	ST10_200m	0.2-0.8um	Meso	K16964	0.916287
ST15_600m_FL_Meso	ST15_600m	0.2-0.8um	Meso	K16964	0.75703
ST16_500m_FL_Meso	ST16_500m	0.2-0.8um	Meso	K16964	0.35902
ST6_400m_FL_Meso	ST6_400m	0.2-0.8um	Meso	K16964	0.663318
A1_Exo_Bathy	A1	<0.2um	Bathy	K17050	9.94593e-05
A3_Exo_Bathy	A3	<0.2um	Bathy	K17050	0.000539113
A5_Exo_Bathy	A5	<0.2um	Bathy	K17050	0.000356542
M3_1500m_Exo_Bathy	M3_1500m	<0.2um	Bathy	K17050	0.00155174
M4_3500m_Exo_Bathy	M4_3500m	<0.2um	Bathy	K17050	0.0740542
M4_4000m_Exo_Bathy	M4_4000m	<0.2um	Bathy	K17050	0.00247385
ST14_2000m_Exo_Bathy	ST14_2000m	<0.2um	Bathy	K17050	0.00182064
ST17_1500m_Exo_Bathy	ST17_1500m	<0.2um	Bathy	K17050	0.000472203
ST4_2000m_Exo_Bathy	ST4_2000m	<0.2um	Bathy	K17050	8.05392e-05
ST7_2000m_Exo_Bathy	ST7_2000m	<0.2um	Bathy	K17050	0.00377634
A1_FL_Bathy	A1	0.2-0.8um	Bathy	K17050	0.0841992
A3_FL_Bathy	A3	0.2-0.8um	Bathy	K17050	0.0549139
A5_FL_Bathy	A5	0.2-0.8um	Bathy	K17050	0.0854803
M3_1500m_FL_Bathy	M3_1500m	0.2-0.8um	Bathy	K17050	1.66739
M4_3500m_FL_Bathy	M4_3500m	0.2-0.8um	Bathy	K17050	0.850853
M4_4000m_FL_Bathy	M4_4000m	0.2-0.8um	Bathy	K17050	0.683379
ST14_2000m_FL_Bathy	ST14_2000m	0.2-0.8um	Bathy	K17050	0.492553
ST16_1000m_FL_Bathy	ST16_1000m	0.2-0.8um	Bathy	K17050	0.398355
ST17_1500m_FL_Bathy	ST17_1500m	0.2-0.8um	Bathy	K17050	0.224173
ST4_2000m_FL_Bathy	ST4_2000m	0.2-0.8um	Bathy	K17050	0.0622529
ST7_2000m_FL_Bathy	ST7_2000m	0.2-0.8um	Bathy	K17050	0.237447
BR_Exo_Epi	BR	<0.2um	Epi	K17050	0.00166552
CH_Exo_Epi	CH	<0.2um	Epi	K17050	0.0348243
OO_Exo_Epi	OO	<0.2um	Epi	K17050	0.00121732
ST13_75m_Exo_Epi	ST13_75m	<0.2um	Epi	K17050	0.00011307
ST6_100m_Exo_Epi	ST6_100m	<0.2um	Epi	K17050	0.00489203
BR_FL_Epi	BR	0.2-0.8um	Epi	K17050	0.102015
CH_FL_Epi	CH	0.2-0.8um	Epi	K17050	0.16033
OO_FL_Epi	OO	0.2-0.8um	Epi	K17050	0.110436
ST13_75m_FL_Epi	ST13_75m	0.2-0.8um	Epi	K17050	0.0674643
ST6_100m_FL_Epi	ST6_100m	0.2-0.8um	Epi	K17050	0.14033
M2_400m_Exo_Meso	M2_400m	<0.2um	Meso	K17050	0.00126245
M2_450m_Exo_Meso	M2_450m	<0.2um	Meso	K17050	0.00212257
ST15_600m_Exo_Meso	ST15_600m	<0.2um	Meso	K17050	0.0128493
ST16_500m_Exo_Meso	ST16_500m	<0.2um	Meso	K17050	0.00197017
ST6_400m_Exo_Meso	ST6_400m	<0.2um	Meso	K17050	0.000837292
M2_400m_FL_Meso	M2_400m	0.2-0.8um	Meso	K17050	2.63157
M2_450m_FL_Meso	M2_450m	0.2-0.8um	Meso	K17050	1.91156
ST10_200m_FL_Meso	ST10_200m	0.2-0.8um	Meso	K17050	0.916287
ST15_600m_FL_Meso	ST15_600m	0.2-0.8um	Meso	K17050	0.75703
ST16_500m_FL_Meso	ST16_500m	0.2-0.8um	Meso	K17050	0.35902
ST6_400m_FL_Meso	ST6_400m	0.2-0.8um	Meso	K17050	0.663318

## Sheet: Fig.3C
ko	MeanDecreaseAccuracy	MeanDecreaseGini
K03520	8.04517	0.88767
K01601	7.98349	0.939378
K17050	7.88095	0.833599
K03234	7.43042	0.820935
K00370	7.4255	0.786083
K07335	7.41371	0.771405
K00933	7.2185	0.752237
K16089	7.05103	0.7449
K10700	6.83065	0.647159
K02895	6.62549	0.602691
K16964	6.29273	0.576246
K00612	6.21376	0.572553
K03638	6.16586	0.51837
K02884	6.06477	0.489073
K16091	5.98614	0.456212
K05378	5.85546	0.499602
K02996	5.7353	0.414884
K02899	5.42823	0.437073
K12046	5.42602	0.488828
K00864	5.40868	0.383222
K02035	5.37351	0.429198
K02963	5.31407	0.404165
K12045	5.24561	0.414348
K02092	5.15178	0.375397
K02879	5.11176	0.388011
K02890	4.94327	0.38394
K01007	4.92991	0.335226
K12340	4.90143	0.385574
K17321	4.76388	0.335957
K05379	4.73719	0.27673
K09989	4.7077	0.283229
K11275	4.42098	0.311165
K02887	4.41647	0.313598
K12757	4.41514	0.275177
K10352	4.32315	0.258818
K17751	4.21635	0.228841
K15551	4.19179	0.278889
K02970	4.13274	0.21359
K02926	4.11203	0.229702
K00130	4.10398	0.267318
K01725	4.09486	0.217403
K02952	4.05417	0.243997
K02878	4.03983	0.22074
K07080	3.99876	0.257532
K03603	3.96872	0.269389
K14842	3.91229	0.199032
K00114	3.69866	0.170573
K01952	3.63541	0.215748
K00138	3.63185	0.168427
K02002	3.62562	0.130572
K09969	3.49851	0.166644
K02105	3.30044	0.172276
K19326	3.22509	0.132619
K06217	3.17661	0.167395
K08696	3.17033	0.161098
K00024	3.16509	0.147432
K01969	3.08744	0.148079
K01648	3.01749	0.082252
K01312	2.93914	0.130694
K03522	2.82538	0.104382
K02906	2.81645	0.0875179
K04087	2.80146	0.0890142
K03414	2.73743	0.150705
K02055	2.6104	0.128307
K02977	2.58931	0.124439
K07375	2.58791	0.114123
K02406	2.57923	0.0805512
K01324	2.52259	0.0866009
K01915	2.49815	0.0786992
K03704	2.49196	0.0988029
K03561	2.48826	0.109749
K02965	2.43856	0.0485472
K06180	2.38201	0.0640676
K02483	2.3679	0.0569688
K03218	2.31188	0.07441
K02039	2.30747	0.109586
K04564	2.29388	0.0769188
K02982	2.29114	0.0495093
K03782	2.27281	0.0545196
K01923	2.23483	0.0719862
K00615	2.19879	0.0394735
K05377	2.18037	0.0239096
K00347	2.17931	0.0606667
K02692	2.09941	0.0950041
K04551	2.0762	0.0669665
K03614	2.05983	0.121872
K00974	2.05645	0.0581313
K02946	1.98929	0.0413473
K01507	1.968	0.0251056
K01955	1.95741	0.106439
K08679	1.95416	0.0276371
K07275	1.92991	0.0411518
K02867	1.91049	0.0412637
K03640	1.8919	0.0405796
K13292	1.74969	0.0507413
K02871	1.73135	0.0712321
K02902	1.72763	0.0550766
K00147	1.72753	0.00739963
K07611	1.68409	0.0269259
K07604	1.67464	0.00934662
K02358	1.67345	0.0246243
K00989	1.66556	0.0525622
K00970	1.66422	0.0624354
K10355	1.66302	0.019497
K01251	1.66057	0.0169746
K03841	1.64403	0.0515266
K05376	1.63945	0.0484965
K03043	1.63517	0.0101556
K11253	1.63506	0.0128417
K20478	1.63338	0.0530791
K05863	1.60613	0.0150392
K07605	1.57138	0.0470394
K03687	1.52976	0.00562402
K01623	1.49219	0.0160413
K04079	1.41479	0.0164515
K11645	1.40614	0.00860819
K03628	1.40468	0.00979778
K02986	1.40319	0.00552814
K04043	1.39753	0.00369231
K02115	1.39275	0.00546032
K01885	1.39113	0.0930995
K00331	1.38809	0.0146288
K03286	1.37931	0.0215667
K12313	1.34285	0.00551292
K05592	1.33244	0.00510177
K10373	1.33024	0.0296151
K08770	1.32679	0.0494037
K01647	1.3142	0.00601754
K03457	1.29803	0.021011
K05699	1.29227	0.00558235
K07977	1.28852	0.00817293
K09972	1.27827	0.00538235
K01999	1.25739	0.0412555
K02927	1.21721	0.0493421
K00940	1.0514	0.0306416
K00053	1.0005	0.00186667
K00789	1.0005	0.00374902
K00962	1.0005	0.0018
K00978	1.0005	0.00837333
K01738	1.0005	0.0129231
K02014	1.0005	0.0209647
K02892	1.0005	0.00188889
K03553	1.0005	0.00352941
K03594	1.0005	0.00355556
K04077	1.0005	0.00371429
K05692	1.0005	0.00366434
K07374	1.0005	0.0322518
K07773	1.0005	0.00188235
K09774	1.0005	0.0105808
K10705	1.0005	0.0026
K11252	1.0005	0.00783768
K16090	1.0005	0.004775
K21073	1.0005	0.00315152
K01637	1.0005	0.00776471
K02028	1.0005	0.00588235
K02994	1.0005	0.0106356
K06258	1.0005	0.006375
K07897	1.0005	0.0122253
K03386	0.953897	0.0073614
K00128	0.946034	0.0297158
K02948	0.85145	0.0066
K10354	0.632582	0.00736974
K04764	0.377036	0.0154191
K01681	0.0487371	0.00538655
K00031	0	0
K00134	0	0.0134023
K00324	0	0.00188235
K00600	0	0.0054251
K00602	0	0
K01358	0	0
K01419	0	0
K01494	0	0.00319048
K01689	0	0
K01802	0	0.00183333
K01803	0	0.001
K01874	0	0
K01878	0	0
K01895	0	0.00191304
K01903	0	0.00183333
K01907	0	0.00184615
K01908	0	0
K01961	0	0
K02112	0	0
K02355	0	0.00184615
K02699	0	0.00188889
K02863	0	0
K02915	0	0.00266667
K02945	0	0
K02967	0	0.00189474
K02985	0	0
K02995	0	0
K02997	0	0
K03040	0	0
K03046	0	0
K03231	0	0
K03257	0	0.00574603
K03671	0	0
K04752	0	0.00273913
K06207	0	0
K06907	0	0.00184615
K07775	0	0
K07862	0	0
K07937	0	0
K07953	0	0
K08341	0	0
K09013	0	0.00367193
K10374	0	0.0154991
K10375	0	0
K11254	0	0.0142367
K11959	0	0.00751092
K12160	0	0
K12314	0	0.00377709
K12315	0	0.0054127
K13797	0	0.0019
K13915	0	0.00375735
K14067	0	0
K14455	0	0.00899111
K15371	0	0
K16465	0	0
K17299	0	0.0018
K20471	0	0
K12641	-0.0428353	0.0145351
K02111	-0.0487371	0.00752312
K00927	-1.0005	0.0162222
K03530	-1.0005	0.0112762
K09290	-1.0005	0.0114783
K00325	-1.0005	0.00352941
K00928	-1.0005	0.001875
K01872	-1.0005	0.0100595
K02040	-1.0005	0.00374603
K02992	-1.0005	0.0192458
