# Supplementary material for: Metaproteomic analysis decodes trophic interactions of microorganisms in the dark ocean
Source: Nat Commun. 2024 Jul 30;15:6411. doi: 10.1038/s41467-024-50867-z (PMC11289388; doi:10.1038/s41467-024-50867-z)
Supplement: Supplementary file 5 — Source Data [file 41467_2024_50867_MOESM5_ESM.zip › Fig4.xlsx]

## Sheet: Fig.4A
depth	fraction	superkingdom	mean	sd	median	IQR_25	IQR_75
Bathy	<0.2um	Archaea	0.175069	0.0756185	0.162734	0.127551	0.225006
Bathy	<0.2um	Bacteria	82.1667	16.5606	88.5257	75.2555	93.6797
Bathy	<0.2um	Eukaryota	15.2027	15.006	9.03666	4.89196	20.4534
Bathy	<0.2um	Viruses	0.992734	0.97476	0.635661	0.322999	1.12248
Bathy	0.2-0.8um	Archaea	1.36313	0.791992	1.134	0.952727	1.43735
Bathy	0.2-0.8um	Bacteria	53.291	21.9916	57.0338	40.8915	67.175
Bathy	0.2-0.8um	Eukaryota	38.4741	19.7786	33.457	26.7312	48.3764
Bathy	0.2-0.8um	Viruses	1.63718	1.37246	1.2418	0.899317	1.90911
Bathy	>0.8um	Archaea	0.0748399	0.0911446	0.0491368	0.0263772	0.0799462
Bathy	>0.8um	Bacteria	24.0053	11.2954	22.3919	16.0051	32.854
Bathy	>0.8um	Eukaryota	59.1393	11.0095	58.8315	53.1779	62.3443
Bathy	>0.8um	Viruses	0.49251	0.39358	0.45489	0.138056	0.648527
Epi	<0.2um	Archaea	0.215093	0.061568	0.223697	0.222086	0.229656
Epi	<0.2um	Bacteria	81.9703	8.28489	84.6865	82.4955	85.0687
Epi	<0.2um	Eukaryota	11.3217	2.18741	11.8277	11.238	12.1402
Epi	<0.2um	Viruses	2.56895	2.09633	1.9017	1.2285	2.59178
Epi	0.2-0.8um	Archaea	1.39464	0.798812	1.15778	0.904675	1.96672
Epi	0.2-0.8um	Bacteria	58.8638	15.7079	65.067	45.1276	71.709
Epi	0.2-0.8um	Eukaryota	32.5732	12.6644	27.5544	23.1361	44.5178
Epi	0.2-0.8um	Viruses	3.07122	1.13964	3.14066	2.60773	3.34424
Epi	>0.8um	Archaea	0.256736	0.109757	0.248643	0.194781	0.2899
Epi	>0.8um	Bacteria	35.1196	14.5396	37.2669	27.2676	46.5668
Epi	>0.8um	Eukaryota	46.6133	8.06232	45.5456	41.0125	49.364
Epi	>0.8um	Viruses	1.18802	0.307467	1.24575	1.04229	1.36788
Meso	<0.2um	Archaea	0.21815	0.140597	0.153414	0.145891	0.31034
Meso	<0.2um	Bacteria	75.2617	17.0223	79.8412	61.8485	90.5704
Meso	<0.2um	Eukaryota	22.8888	17.1994	17.9272	7.50366	36.2234
Meso	<0.2um	Viruses	0.635182	0.320182	0.630054	0.373252	0.868095
Meso	0.2-0.8um	Archaea	2.59806	0.895047	2.37687	2.09165	3.14084
Meso	0.2-0.8um	Bacteria	50.1678	11.8976	52.3373	41.3241	57.969
Meso	0.2-0.8um	Eukaryota	39.5249	9.83417	38.6005	32.6587	46.6884
Meso	0.2-0.8um	Viruses	1.78112	0.388679	1.88688	1.72196	2.02153
Meso	>0.8um	Archaea	0.145588	0.207787	0.0163982	0.0116272	0.208424
Meso	>0.8um	Bacteria	19.3899	19.6208	10.7158	2.66393	37.9866
Meso	>0.8um	Eukaryota	55.4511	19.6837	52.3294	40.5026	66.3823
Meso	>0.8um	Viruses	0.551379	0.700554	0.0518986	0.0407389	1.25553

## Sheet: Fig.4B
depth	fraction	category	mean	sd	median	IQR_25	IQR_75
Bathy	<0.2um	Algae	5.34811	3.00034	5.13646	4.05558	7.57231
Bathy	<0.2um	Fungi	2.67569	3.14661	2.22574	0.789364	2.92826
Bathy	<0.2um	Zooplankton	15.6395	14.3106	9.83265	6.93568	15.9669
Bathy	0.2-0.8um	Algae	3.84881	2.47353	3.29414	1.99861	5.49374
Bathy	0.2-0.8um	Fungi	0.739996	0.381608	0.712675	0.497234	0.970301
Bathy	0.2-0.8um	Zooplankton	42.2726	9.72798	45.8191	37.2555	49.0209
Bathy	>0.8um	Algae	5.2792	2.9773	5.84631	3.33168	6.85069
Bathy	>0.8um	Fungi	0.321178	0.157228	0.325037	0.223715	0.42601
Bathy	>0.8um	Zooplankton	36.2811	19.6219	38.8659	34.5782	46.8575
Epi	<0.2um	Algae	5.58189	3.36919	4.7712	4.71977	6.43539
Epi	<0.2um	Fungi	2.06907	1.50157	2.11415	0.688569	2.81346
Epi	<0.2um	Zooplankton	13.1492	12.85	8.91428	6.20532	9.31623
Epi	0.2-0.8um	Algae	5.87203	1.60359	6.37633	4.6545	6.96789
Epi	0.2-0.8um	Fungi	1.4316	0.965398	1.16084	0.808374	1.39987
Epi	0.2-0.8um	Zooplankton	29.2297	11.3537	26.6053	20.8217	32.6173
Epi	>0.8um	Algae	10.7462	6.01278	11.3638	9.89151	13.3451
Epi	>0.8um	Fungi	1.00571	0.681132	1.1361	0.394473	1.24782
Epi	>0.8um	Zooplankton	17.5321	4.87506	17.4663	14.7084	20.0742
Meso	<0.2um	Algae	4.81857	3.6677	5.04543	2.8052	5.93151
Meso	<0.2um	Fungi	1.94022	1.74047	1.83694	0.413877	3.44523
Meso	<0.2um	Zooplankton	7.80317	2.29595	8.8397	6.79656	9.14399
Meso	0.2-0.8um	Algae	5.52488	3.29179	5.27602	2.88473	7.18682
Meso	0.2-0.8um	Fungi	0.565918	0.357207	0.396014	0.364936	0.641666
Meso	0.2-0.8um	Zooplankton	39.5053	11.3382	41.3473	34.6665	48.4718
Meso	>0.8um	Algae	9.71633	3.70924	10.4094	7.98418	12.8497
Meso	>0.8um	Fungi	0.790946	0.68307	0.553873	0.226554	1.48766
Meso	>0.8um	Zooplankton	34.9432	16.5751	33.7017	31.0513	38.7975

## Sheet: Fig.4C
depth	fraction	taxa	mean	sd	median	IQR_25	IQR_75
Bathy	<0.2um	Alphaproteobacteria	9.82011	4.32159	8.03053	7.39296	10.0497
Bathy	<0.2um	Bacteroidetes	2.60307	1.91231	2.18357	1.45806	2.72174
Bathy	<0.2um	Cyanobacteria	0.572081	0.309883	0.511712	0.374162	0.704825
Bathy	<0.2um	Gammaproteobacteria	64.0914	15.2569	65.2533	59.4943	74.6726
Bathy	0.2-0.8um	Alphaproteobacteria	15.5218	3.59655	15.1041	13.7109	16.0415
Bathy	0.2-0.8um	Bacteroidetes	1.00156	0.248336	1.04701	0.904723	1.11421
Bathy	0.2-0.8um	Cyanobacteria	1.38309	0.502373	1.38599	1.01389	1.73355
Bathy	0.2-0.8um	Gammaproteobacteria	27.6413	15.2323	21.5067	16.4643	38.4904
Bathy	>0.8um	Alphaproteobacteria	8.63022	4.11543	8.77522	6.26661	11.5177
Bathy	>0.8um	Bacteroidetes	0.46296	0.292318	0.343045	0.287063	0.574754
Bathy	>0.8um	Cyanobacteria	13.3465	5.31781	15.2808	9.56415	17.702
Bathy	>0.8um	Gammaproteobacteria	12.0406	8.9863	11.2419	5.37502	15.8547
Epi	<0.2um	Alphaproteobacteria	11.1445	4.51669	8.88135	8.47358	14.2238
Epi	<0.2um	Bacteroidetes	2.77291	1.89121	3.25896	1.12897	4.25179
Epi	<0.2um	Cyanobacteria	1.25463	0.8657	0.956188	0.512603	2.1696
Epi	<0.2um	Gammaproteobacteria	57.4523	9.18672	54.4281	50.3221	65.7103
Epi	0.2-0.8um	Alphaproteobacteria	14.2025	3.99465	14.8932	12.3246	17.5727
Epi	0.2-0.8um	Bacteroidetes	2.6719	1.43633	2.59858	1.57525	3.31797
Epi	0.2-0.8um	Cyanobacteria	8.18669	6.1815	7.16168	3.90523	10.9448
Epi	0.2-0.8um	Gammaproteobacteria	27.1127	13.8761	25.9973	15.9221	35.6172
Epi	>0.8um	Alphaproteobacteria	5.13367	1.48019	4.52072	4.12924	5.52785
Epi	>0.8um	Bacteroidetes	0.982501	0.400407	1.01887	1.00336	1.23883
Epi	>0.8um	Cyanobacteria	31.4639	18.526	30.9689	18.2812	42.7923
Epi	>0.8um	Gammaproteobacteria	12.4408	19.9954	3.19755	3.17184	5.38101
Meso	<0.2um	Alphaproteobacteria	4.81429	1.46254	5.00313	4.62322	5.72134
Meso	<0.2um	Bacteroidetes	1.81364	1.35836	1.51669	0.88591	1.67426
Meso	<0.2um	Cyanobacteria	0.416953	0.183602	0.394594	0.251904	0.588136
Meso	<0.2um	Gammaproteobacteria	56.7054	25.2973	64.0739	47.2369	75.6642
Meso	0.2-0.8um	Alphaproteobacteria	14.8204	3.60191	15.1773	12.1904	17.9136
Meso	0.2-0.8um	Bacteroidetes	1.54899	0.723054	1.31291	1.03398	1.99999
Meso	0.2-0.8um	Cyanobacteria	1.08142	0.346016	1.05769	0.839276	1.18513
Meso	0.2-0.8um	Gammaproteobacteria	23.643	7.28541	21.8287	20.642	23.7658
Meso	>0.8um	Alphaproteobacteria	4.63694	3.10757	5.17674	1.85124	5.63975
Meso	>0.8um	Bacteroidetes	0.831109	0.956613	0.542655	0.167883	0.959218
Meso	>0.8um	Cyanobacteria	23.409	26.7332	8.81387	3.07262	45.2568
Meso	>0.8um	Gammaproteobacteria	4.33569	0.455334	4.31164	4.13842	4.34957

## Sheet: Fig.4D
depth	fraction	host	mean	sd	median	IQR_25	IQR_75
Bathy	<0.2um	Alphaproteobacteria	21.1211	14.9007	15.6705	12.2576	34.3414
Bathy	<0.2um	Bacteroidetes	3.17439	5.92351	0.681266	0.223107	2.2517
Bathy	<0.2um	Cyanobacteria	0.736494	0.874142	0.294409	0.0908388	1.12811
Bathy	<0.2um	Gammaproteobacteria	67.5256	21.1797	69.2296	49.6364	80.9519
Bathy	0.2-0.8um	Alphaproteobacteria	28.0701	31.9106	14.4694	10.2021	24.5271
Bathy	0.2-0.8um	Bacteroidetes	0.936551	0.940684	0.59056	0.262971	1.37039
Bathy	0.2-0.8um	Cyanobacteria	0.935727	0.968783	0.677827	0.246471	1.4081
Bathy	0.2-0.8um	Gammaproteobacteria	67.1725	30.188	80.6326	66.9383	84.3132
Bathy	>0.8um	Alphaproteobacteria	4.04714	3.67601	3.04591	1.25105	7.21238
Bathy	>0.8um	Bacteroidetes	0.940684	1.01469	0.540814	0.184797	1.8337
Bathy	>0.8um	Cyanobacteria	3.89707	7.63221	0.793857	0.429275	2.25092
Bathy	>0.8um	Gammaproteobacteria	90.1891	11.83	96.5869	78.6875	99.6754
Epi	<0.2um	Alphaproteobacteria	20.8411	21.3802	12.0228	9.9914	21.9865
Epi	<0.2um	Bacteroidetes	1.96966	2.36648	1.10114	0.163577	2.82667
Epi	<0.2um	Cyanobacteria	16.9445	24.3167	6.06232	4.11489	13.1483
Epi	<0.2um	Gammaproteobacteria	43.7767	24.6962	34.9559	28.0216	44.698
Epi	0.2-0.8um	Alphaproteobacteria	21.1046	14.8221	20.8977	13.0222	24.7516
Epi	0.2-0.8um	Bacteroidetes	2.40295	2.03652	1.52421	0.943648	4.15036
Epi	0.2-0.8um	Cyanobacteria	2.83191	3.85686	1.16126	0.24603	3.33269
Epi	0.2-0.8um	Gammaproteobacteria	69.0062	14.1083	66.5764	59.0519	71.9146
Epi	>0.8um	Alphaproteobacteria	8.98564	7.11257	7.68103	3.26635	13.4003
Epi	>0.8um	Bacteroidetes	6.77637	3.77518	4.72837	4.32694	7.79213
Epi	>0.8um	Cyanobacteria	42.6516	24.2089	41.8335	41.7325	57.4987
Epi	>0.8um	Gammaproteobacteria	37.4261	13.3015	35.4995	27.2657	44.3276
Meso	<0.2um	Alphaproteobacteria	16.0344	13.0548	14.7037	6.89737	15.8911
Meso	<0.2um	Bacteroidetes	0.225387	0.140019	0.185948	0.148272	0.292315
Meso	<0.2um	Cyanobacteria	0.149925	0.0312488	0.14656	0.137228	0.159256
Meso	<0.2um	Gammaproteobacteria	77.9217	12.7334	79.2159	76.5765	84.6354
Meso	0.2-0.8um	Alphaproteobacteria	24.2466	10.3366	25.9029	19.4095	29.4744
Meso	0.2-0.8um	Bacteroidetes	1.52462	1.79896	0.901512	0.267647	2.05403
Meso	0.2-0.8um	Cyanobacteria	1.08183	0.690772	1.02078	0.903996	1.21296
Meso	0.2-0.8um	Gammaproteobacteria	69.4717	10.8713	66.3007	63.7181	70.0975
Meso	>0.8um	Alphaproteobacteria	9.17225	10.769	6.42103	1.64454	13.9487
Meso	>0.8um	Bacteroidetes	3.92657	3.06871	4.22769	2.02752	6.12674
Meso	>0.8um	Cyanobacteria	14.747	20.3039	6.62055	2.20106	19.1665
Meso	>0.8um	Gammaproteobacteria	70.475	29.6532	73.6476	44.2689	98.2745
