# Supplementary material for: Metaproteomic analysis decodes trophic interactions of microorganisms in the dark ocean
Source: Nat Commun. 2024 Jul 30;15:6411. doi: 10.1038/s41467-024-50867-z (PMC11289388; doi:10.1038/s41467-024-50867-z)
Supplement: Supplementary file 5 — Source Data [file 41467_2024_50867_MOESM5_ESM.zip › Fig5.xlsx]

## Sheet: Fig.5A
depth	fraction	taxon	mean	sd	median	IQR_25	IQR_75
Bathy	<0.2um	Nitrospinae	0.051003	0.0363335	0.0381637	0.0277206	0.0787645
Bathy	<0.2um	Thaumarchaeota	0.0182748	0.0385802	0.00633324	0.000885376	0.00955589
Bathy	0.2-0.8um	Nitrospinae	0.568487	0.520456	0.308621	0.215479	0.738159
Bathy	0.2-0.8um	Thaumarchaeota	1.64353	1.19764	1.29369	0.996009	1.61144
Bathy	>0.8um	Nitrospinae	0.032735	0.0776392	0.0026054	0.00198386	0.00633955
Bathy	>0.8um	Thaumarchaeota	0.0414822	0.0343808	0.0418679	0.0154408	0.052372
Epi	<0.2um	Nitrospinae	0.0589763	0.0552145	0.0318705	0.020859	0.07829
Epi	<0.2um	Thaumarchaeota	0.0646553	0.129754	0.00616727	0.00225718	0.0167825
Epi	0.2-0.8um	Nitrospinae	0.266784	0.107244	0.279296	0.248803	0.352002
Epi	0.2-0.8um	Thaumarchaeota	1.42732	0.834864	1.66992	0.793014	1.95559
Epi	>0.8um	Nitrospinae	0.00748142	0.00655096	0.00612572	0.00356486	0.00850648
Epi	>0.8um	Thaumarchaeota	0.0112805	0.0126957	0.00798079	0.00544485	0.0081976
Meso	<0.2um	Nitrospinae	0.0372463	0.0448526	0.020543	0.0151242	0.0269645
Meso	<0.2um	Thaumarchaeota	0.0299934	0.0359495	0.0140956	0.00978922	0.0241725
Meso	0.2-0.8um	Nitrospinae	1.64191	0.949349	1.22375	0.985439	2.06088
Meso	0.2-0.8um	Thaumarchaeota	2.70089	0.807507	2.86442	2.07289	3.18377
Meso	>0.8um	Nitrospinae	0.00717067	0.00921542	0.00298686	0.0018881	0.0103613
Meso	>0.8um	Thaumarchaeota	0.00782245	0.00559775	0.00864577	0.00628005	0.0101882

## Sheet: Fig.5B
fraction	depth	gene	mean	sd	median	IQR_25	IQR_75
0.2-0.8um	Bathy	AmoA	0.0151761	0.0150375	0.0138706	0.00184864	0.0257451
0.2-0.8um	Bathy	NxrA	0.589346	0.627848	0.416463	0.113634	0.824968
0.2-0.8um	Epi	NxrA	0.157829	0.068594	0.130638	0.113497	0.17899
0.2-0.8um	Meso	AmoA	0.0251678	0.0160465	0.0211232	0.0126298	0.0336612
0.2-0.8um	Meso	NxrA	1.59361	1.10436	1.18735	0.841565	2.4229

## Sheet: Fig.5C
fraction	depth	gene	mean	sd	median	IQR_25	IQR_75
<0.2um	Bathy	Urease	0.00336855	0.0056211	0.000786762	0.000168576	0.0046038
<0.2um	Epi	Urease	0.000678169	0.000459393	0.0005743	0.000313872	0.00100498
<0.2um	Meso	Urease	0.00163338	0.00151867	0.00161409	0.000292772	0.00242453
0.2-0.8um	Bathy	Urease	0.0014427	0.00197484	0.000610001	0.0001661	0.00131217
0.2-0.8um	Epi	Urease	0.000105991	0.000173718	2.01759e-05	1.88483e-05	0.000107318
0.2-0.8um	Meso	Urease	0.00108598	0.00121634	0.000561577	0.000175461	0.00209052
>0.8um	Bathy	Urease	0.0618281	0.114493	0.0184954	0.00146977	0.03842
>0.8um	Epi	Urease	0.00955328	0.00874828	0.00858597	0.00495741	0.0136655
>0.8um	Meso	Urease	0.0393972	0.0524224	0.0393972	0.020863	0.0579313

## Sheet: Fig.5D
sample	station	fraction	depth	gene	Phylum	relative abundance
BR_FL_Epi	BR	0.2-0.8um	Epi	Urease	Gammaproteobacteria	0
OO_FL_Epi	OO	0.2-0.8um	Epi	Urease	Gammaproteobacteria	47.2321
ST13_75m_FL_Epi	ST13_75m	0.2-0.8um	Epi	Urease	Gammaproteobacteria	0
ST6_100m_FL_Epi	ST6_100m	0.2-0.8um	Epi	Urease	Gammaproteobacteria	0
ST10_200m_FL_Meso	ST10_200m	0.2-0.8um	Meso	Urease	Gammaproteobacteria	100
M2_400m_FL_Meso	M2_400m	0.2-0.8um	Meso	Urease	Gammaproteobacteria	28.6654
M2_450m_FL_Meso	M2_450m	0.2-0.8um	Meso	Urease	Gammaproteobacteria	27.8552
ST6_400m_FL_Meso	ST6_400m	0.2-0.8um	Meso	Urease	Gammaproteobacteria	0
ST16_500m_FL_Meso	ST16_500m	0.2-0.8um	Meso	Urease	Gammaproteobacteria	0
ST15_600m_FL_Meso	ST15_600m	0.2-0.8um	Meso	Urease	Gammaproteobacteria	97.8956
A1_FL_Bathy	A1	0.2-0.8um	Bathy	Urease	Gammaproteobacteria	100
A3_FL_Bathy	A3	0.2-0.8um	Bathy	Urease	Gammaproteobacteria	100
A5_FL_Bathy	A5	0.2-0.8um	Bathy	Urease	Gammaproteobacteria	100
M3_1500m_FL_Bathy	M3_1500m	0.2-0.8um	Bathy	Urease	Gammaproteobacteria	100
M4_3500m_FL_Bathy	M4_3500m	0.2-0.8um	Bathy	Urease	Gammaproteobacteria	100
M4_4000m_FL_Bathy	M4_4000m	0.2-0.8um	Bathy	Urease	Gammaproteobacteria	100
ST14_2000m_FL_Bathy	ST14_2000m	0.2-0.8um	Bathy	Urease	Gammaproteobacteria	100
ST16_1000m_FL_Bathy	ST16_1000m	0.2-0.8um	Bathy	Urease	Gammaproteobacteria	100
ST17_1500m_FL_Bathy	ST17_1500m	0.2-0.8um	Bathy	Urease	Gammaproteobacteria	100
ST7_2000m_FL_Bathy	ST7_2000m	0.2-0.8um	Bathy	Urease	Gammaproteobacteria	74.7051
BR_FL_Epi	BR	0.2-0.8um	Epi	Urease	Thaumarchaeota	100
OO_FL_Epi	OO	0.2-0.8um	Epi	Urease	Thaumarchaeota	52.7679
ST13_75m_FL_Epi	ST13_75m	0.2-0.8um	Epi	Urease	Thaumarchaeota	100
ST6_100m_FL_Epi	ST6_100m	0.2-0.8um	Epi	Urease	Thaumarchaeota	100
ST10_200m_FL_Meso	ST10_200m	0.2-0.8um	Meso	Urease	Thaumarchaeota	0
M2_400m_FL_Meso	M2_400m	0.2-0.8um	Meso	Urease	Thaumarchaeota	71.3346
M2_450m_FL_Meso	M2_450m	0.2-0.8um	Meso	Urease	Thaumarchaeota	72.1448
ST6_400m_FL_Meso	ST6_400m	0.2-0.8um	Meso	Urease	Thaumarchaeota	100
ST16_500m_FL_Meso	ST16_500m	0.2-0.8um	Meso	Urease	Thaumarchaeota	100
ST15_600m_FL_Meso	ST15_600m	0.2-0.8um	Meso	Urease	Thaumarchaeota	2.10444
A1_FL_Bathy	A1	0.2-0.8um	Bathy	Urease	Thaumarchaeota	0
A3_FL_Bathy	A3	0.2-0.8um	Bathy	Urease	Thaumarchaeota	0
A5_FL_Bathy	A5	0.2-0.8um	Bathy	Urease	Thaumarchaeota	0
M3_1500m_FL_Bathy	M3_1500m	0.2-0.8um	Bathy	Urease	Thaumarchaeota	0
M4_3500m_FL_Bathy	M4_3500m	0.2-0.8um	Bathy	Urease	Thaumarchaeota	0
M4_4000m_FL_Bathy	M4_4000m	0.2-0.8um	Bathy	Urease	Thaumarchaeota	0
ST14_2000m_FL_Bathy	ST14_2000m	0.2-0.8um	Bathy	Urease	Thaumarchaeota	0
ST16_1000m_FL_Bathy	ST16_1000m	0.2-0.8um	Bathy	Urease	Thaumarchaeota	0
ST17_1500m_FL_Bathy	ST17_1500m	0.2-0.8um	Bathy	Urease	Thaumarchaeota	0
ST7_2000m_FL_Bathy	ST7_2000m	0.2-0.8um	Bathy	Urease	Thaumarchaeota	25.2949
BR_PA_Epi	BR	>0.8um	Epi	Urease	Alphaproteobacteria	90.6561
CH_PA_Epi	CH	>0.8um	Epi	Urease	Alphaproteobacteria	100
OO_PA_Epi	OO	>0.8um	Epi	Urease	Alphaproteobacteria	88.3342
ST10_200m_PA_Meso	ST10_200m	>0.8um	Meso	Urease	Alphaproteobacteria	100
M2_400m_PA_Meso	M2_400m	>0.8um	Meso	Urease	Alphaproteobacteria	82.7278
A1_PA_Bathy	A1	>0.8um	Bathy	Urease	Alphaproteobacteria	95.975
A3_PA_Bathy	A3	>0.8um	Bathy	Urease	Alphaproteobacteria	82.74
A5_PA_Bathy	A5	>0.8um	Bathy	Urease	Alphaproteobacteria	82.734
M3_1500m_PA_Bathy	M3_1500m	>0.8um	Bathy	Urease	Alphaproteobacteria	100
M4_3500m_PA_Bathy	M4_3500m	>0.8um	Bathy	Urease	Alphaproteobacteria	83.0216
M4_4000m_PA_Bathy	M4_4000m	>0.8um	Bathy	Urease	Alphaproteobacteria	100
BR_PA_Epi	BR	>0.8um	Epi	Urease	Gammaproteobacteria	5.06483
CH_PA_Epi	CH	>0.8um	Epi	Urease	Gammaproteobacteria	0
OO_PA_Epi	OO	>0.8um	Epi	Urease	Gammaproteobacteria	6.3234
ST10_200m_PA_Meso	ST10_200m	>0.8um	Meso	Urease	Gammaproteobacteria	0
M2_400m_PA_Meso	M2_400m	>0.8um	Meso	Urease	Gammaproteobacteria	9.36237
A1_PA_Bathy	A1	>0.8um	Bathy	Urease	Gammaproteobacteria	2.18176
A3_PA_Bathy	A3	>0.8um	Bathy	Urease	Gammaproteobacteria	9.35574
A5_PA_Bathy	A5	>0.8um	Bathy	Urease	Gammaproteobacteria	9.35901
M3_1500m_PA_Bathy	M3_1500m	>0.8um	Bathy	Urease	Gammaproteobacteria	0
M4_3500m_PA_Bathy	M4_3500m	>0.8um	Bathy	Urease	Gammaproteobacteria	9.20311
M4_4000m_PA_Bathy	M4_4000m	>0.8um	Bathy	Urease	Gammaproteobacteria	0
BR_PA_Epi	BR	>0.8um	Epi	Urease	Uncl.Proteobacteria	4.27906
CH_PA_Epi	CH	>0.8um	Epi	Urease	Uncl.Proteobacteria	0
OO_PA_Epi	OO	>0.8um	Epi	Urease	Uncl.Proteobacteria	5.34237
ST10_200m_PA_Meso	ST10_200m	>0.8um	Meso	Urease	Uncl.Proteobacteria	0
M2_400m_PA_Meso	M2_400m	>0.8um	Meso	Urease	Uncl.Proteobacteria	7.90987
A1_PA_Bathy	A1	>0.8um	Bathy	Urease	Uncl.Proteobacteria	1.84327
A3_PA_Bathy	A3	>0.8um	Bathy	Urease	Uncl.Proteobacteria	7.90427
A5_PA_Bathy	A5	>0.8um	Bathy	Urease	Uncl.Proteobacteria	7.90703
M3_1500m_PA_Bathy	M3_1500m	>0.8um	Bathy	Urease	Uncl.Proteobacteria	0
M4_3500m_PA_Bathy	M4_3500m	>0.8um	Bathy	Urease	Uncl.Proteobacteria	7.77533
M4_4000m_PA_Bathy	M4_4000m	>0.8um	Bathy	Urease	Uncl.Proteobacteria	0
BR_Exo_Epi	BR	<0.2um	Epi	Urease	Gammaproteobacteria	100
CH_Exo_Epi	CH	<0.2um	Epi	Urease	Gammaproteobacteria	21.9348
OO_Exo_Epi	OO	<0.2um	Epi	Urease	Gammaproteobacteria	100
ST13_75m_Exo_Epi	ST13_75m	<0.2um	Epi	Urease	Gammaproteobacteria	42.0891
ST6_100m_Exo_Epi	ST6_100m	<0.2um	Epi	Urease	Gammaproteobacteria	96.903
M2_400m_Exo_Meso	M2_400m	<0.2um	Meso	Urease	Gammaproteobacteria	85.7246
M2_450m_Exo_Meso	M2_450m	<0.2um	Meso	Urease	Gammaproteobacteria	92.1764
ST6_400m_Exo_Meso	ST6_400m	<0.2um	Meso	Urease	Gammaproteobacteria	86.3307
ST16_500m_Exo_Meso	ST16_500m	<0.2um	Meso	Urease	Gammaproteobacteria	100
ST15_600m_Exo_Meso	ST15_600m	<0.2um	Meso	Urease	Gammaproteobacteria	94.5937
A1_Exo_Bathy	A1	<0.2um	Bathy	Urease	Gammaproteobacteria	100
A3_Exo_Bathy	A3	<0.2um	Bathy	Urease	Gammaproteobacteria	100
A5_Exo_Bathy	A5	<0.2um	Bathy	Urease	Gammaproteobacteria	46.9126
M3_1500m_Exo_Bathy	M3_1500m	<0.2um	Bathy	Urease	Gammaproteobacteria	100
M4_3500m_Exo_Bathy	M4_3500m	<0.2um	Bathy	Urease	Gammaproteobacteria	98.3436
M4_4000m_Exo_Bathy	M4_4000m	<0.2um	Bathy	Urease	Gammaproteobacteria	100
ST14_2000m_Exo_Bathy	ST14_2000m	<0.2um	Bathy	Urease	Gammaproteobacteria	40.3503
ST17_1500m_Exo_Bathy	ST17_1500m	<0.2um	Bathy	Urease	Gammaproteobacteria	69.7771
ST4_2000m_Exo_Bathy	ST4_2000m	<0.2um	Bathy	Urease	Gammaproteobacteria	100
ST7_2000m_Exo_Bathy	ST7_2000m	<0.2um	Bathy	Urease	Gammaproteobacteria	100
BR_Exo_Epi	BR	<0.2um	Epi	Urease	Verrucomicrobia	0
CH_Exo_Epi	CH	<0.2um	Epi	Urease	Verrucomicrobia	78.0652
OO_Exo_Epi	OO	<0.2um	Epi	Urease	Verrucomicrobia	0
ST13_75m_Exo_Epi	ST13_75m	<0.2um	Epi	Urease	Verrucomicrobia	57.9109
ST6_100m_Exo_Epi	ST6_100m	<0.2um	Epi	Urease	Verrucomicrobia	3.09701
M2_400m_Exo_Meso	M2_400m	<0.2um	Meso	Urease	Verrucomicrobia	14.2754
M2_450m_Exo_Meso	M2_450m	<0.2um	Meso	Urease	Verrucomicrobia	7.82361
ST6_400m_Exo_Meso	ST6_400m	<0.2um	Meso	Urease	Verrucomicrobia	13.6693
ST16_500m_Exo_Meso	ST16_500m	<0.2um	Meso	Urease	Verrucomicrobia	0
ST15_600m_Exo_Meso	ST15_600m	<0.2um	Meso	Urease	Verrucomicrobia	5.40628
A1_Exo_Bathy	A1	<0.2um	Bathy	Urease	Verrucomicrobia	0
A3_Exo_Bathy	A3	<0.2um	Bathy	Urease	Verrucomicrobia	0
A5_Exo_Bathy	A5	<0.2um	Bathy	Urease	Verrucomicrobia	53.0874
M3_1500m_Exo_Bathy	M3_1500m	<0.2um	Bathy	Urease	Verrucomicrobia	0
M4_3500m_Exo_Bathy	M4_3500m	<0.2um	Bathy	Urease	Verrucomicrobia	1.65644
M4_4000m_Exo_Bathy	M4_4000m	<0.2um	Bathy	Urease	Verrucomicrobia	0
ST14_2000m_Exo_Bathy	ST14_2000m	<0.2um	Bathy	Urease	Verrucomicrobia	59.6497
ST17_1500m_Exo_Bathy	ST17_1500m	<0.2um	Bathy	Urease	Verrucomicrobia	30.2229
ST4_2000m_Exo_Bathy	ST4_2000m	<0.2um	Bathy	Urease	Verrucomicrobia	0
ST7_2000m_Exo_Bathy	ST7_2000m	<0.2um	Bathy	Urease	Verrucomicrobia	0
